# Supplementary material for: The proteome of bacterial membrane vesicles in Escherichia coli—a time course comparison study in two different media
Source: Front Microbiol. 2024 Mar 6;15:1361270. doi: 10.3389/fmicb.2024.1361270 (PMC10954253; doi:10.3389/fmicb.2024.1361270)
Supplement: Supplementary file 2 [file Table_1.XLSX]

## Sheet: Sheet1
Number of families	1
Number of comparisons per family	45
Alpha	0.05
Tukey's multiple comparisons test	Mean Diff.	95.00% CI of diff.	Below threshold?	Summary	Adjusted P Value
LB 0h vs. LB 2h	-0.3623	-1.405 to 0.6801	No	ns	0.3328	A-B
LB 0h vs. LB 8h	-1.295	-2.232 to -0.3585	Yes	*	0.0263	A-C
LB 0h vs. LB 24h	-1.783	-3.062 to -0.5044	Yes	*	0.0258	A-D
LB 0h vs. LB 30h	-2.009	-2.638 to -1.380	Yes	**	0.0052	A-E
LB 0h vs. LB 48h	-2.117	-2.576 to -1.658	Yes	***	0.0004	A-F
LB 0h vs. LB 54h	-2.108	-2.314 to -1.902	Yes	****	<0.0001	A-G
LB 0h vs. LB 72h	-2.043	-2.203 to -1.883	Yes	****	<0.0001	A-H
LB 0h vs. LB 96h	-1.992	-2.211 to -1.772	Yes	****	<0.0001	A-I
LB 0h vs. LB 168h	-2.037	-2.390 to -1.684	Yes	****	<0.0001	A-J
LB 2h vs. LB 8h	-0.933	-1.370 to -0.4957	Yes	*	0.0123	B-C
LB 2h vs. LB 24h	-1.421	-1.703 to -1.139	Yes	***	0.0001	B-D
LB 2h vs. LB 30h	-1.647	-3.055 to -0.2391	Yes	*	0.0369	B-E
LB 2h vs. LB 48h	-1.754	-2.920 to -0.5888	Yes	*	0.022	B-F
LB 2h vs. LB 54h	-1.746	-2.768 to -0.7237	Yes	*	0.0171	B-G
LB 2h vs. LB 72h	-1.68	-2.571 to -0.7896	Yes	*	0.0145	B-H
LB 2h vs. LB 96h	-1.629	-2.784 to -0.4750	Yes	*	0.0252	B-I
LB 2h vs. LB 168h	-1.675	-2.854 to -0.4961	Yes	*	0.0248	B-J
LB 8h vs. LB 24h	-0.4877	-0.9602 to -0.01517	Yes	*	0.047	C-D
LB 8h vs. LB 30h	-0.714	-1.820 to 0.3924	No	ns	0.1148	C-E
LB 8h vs. LB 48h	-0.8213	-1.704 to 0.06088	No	ns	0.0574	C-F
LB 8h vs. LB 54h	-0.8127	-1.645 to 0.01944	No	ns	0.0523	C-G
LB 8h vs. LB 72h	-0.7473	-1.526 to 0.03123	No	ns	0.0541	C-H
LB 8h vs. LB 96h	-0.6963	-1.662 to 0.2689	No	ns	0.0932	C-I
LB 8h vs. LB 168h	-0.742	-1.679 to 0.1954	No	ns	0.0782	C-J
LB 24h vs. LB 30h	-0.2263	-1.788 to 1.336	No	ns	0.8511	D-E
LB 24h vs. LB 48h	-0.3337	-1.662 to 0.9945	No	ns	0.5231	D-F
LB 24h vs. LB 54h	-0.325	-1.552 to 0.9021	No	ns	0.4894	D-G
LB 24h vs. LB 72h	-0.2597	-1.381 to 0.8614	No	ns	0.5758	D-H
LB 24h vs. LB 96h	-0.2087	-1.571 to 1.154	No	ns	0.8248	D-I
LB 24h vs. LB 168h	-0.2543	-1.618 to 1.109	No	ns	0.7147	D-J
LB 30h vs. LB 48h	-0.1073	-0.3513 to 0.1367	No	ns	0.2271	E-F
LB 30h vs. LB 54h	-0.09867	-0.5707 to 0.3733	No	ns	0.6426	E-G
LB 30h vs. LB 72h	-0.03333	-0.6967 to 0.6301	No	ns	0.9994	E-H
LB 30h vs. LB 96h	0.01767	-0.3928 to 0.4281	No	ns	0.9998	E-I
LB 30h vs. LB 168h	-0.028	-0.3124 to 0.2564	No	ns	0.966	E-J
LB 48h vs. LB 54h	0.008667	-0.2569 to 0.2742	No	ns	>0.9999	F-G
LB 48h vs. LB 72h	0.074	-0.3757 to 0.5237	No	ns	0.7875	F-H
LB 48h vs. LB 96h	0.125	-0.1435 to 0.3935	No	ns	0.2062	F-I
LB 48h vs. LB 168h	0.07933	-0.04909 to 0.2078	No	ns	0.1244	F-J
LB 54h vs. LB 72h	0.06533	-0.1261 to 0.2567	No	ns	0.3421	G-H
LB 54h vs. LB 96h	0.1163	-0.01914 to 0.2518	No	ns	0.067	G-I
LB 54h vs. LB 168h	0.07067	-0.1183 to 0.2597	No	ns	0.2968	G-J
LB 72h vs. LB 96h	0.051	-0.2390 to 0.3410	No	ns	0.7499	H-I
LB 72h vs. LB 168h	0.005333	-0.3745 to 0.3852	No	ns	>0.9999	H-J
LB 96h vs. LB 168h	-0.04567	-0.1909 to 0.09957	No	ns	0.3867	I-J
Test details	Mean 1	Mean 2	Mean Diff.	SE of diff.	n1	n2	q	DF
LB 0h vs. LB 2h	0.005333	0.3677	-0.3623	0.1053	3	3	4.864	2
LB 0h vs. LB 8h	0.005333	1.301	-1.295	0.09467	3	3	19.35	2
LB 0h vs. LB 24h	0.005333	1.788	-1.783	0.1292	3	3	19.51	2
LB 0h vs. LB 30h	0.005333	2.015	-2.009	0.06358	3	3	44.7	2
LB 0h vs. LB 48h	0.005333	2.122	-2.117	0.04638	3	3	64.54	2
LB 0h vs. LB 54h	0.005333	2.113	-2.108	0.02081	3	3	143.3	2
LB 0h vs. LB 72h	0.005333	2.048	-2.043	0.01617	3	3	178.7	2
LB 0h vs. LB 96h	0.005333	1.997	-1.992	0.02215	3	3	127.1	2
LB 0h vs. LB 168h	0.005333	2.043	-2.037	0.03569	3	3	80.74	2
LB 2h vs. LB 8h	0.3677	1.301	-0.933	0.04419	3	3	29.86	2
LB 2h vs. LB 24h	0.3677	1.788	-1.421	0.0285	3	3	70.5	2
LB 2h vs. LB 30h	0.3677	2.015	-1.647	0.1423	3	3	16.37	2
LB 2h vs. LB 48h	0.3677	2.122	-1.754	0.1178	3	3	21.06	2
LB 2h vs. LB 54h	0.3677	2.113	-1.746	0.1033	3	3	23.9	2
LB 2h vs. LB 72h	0.3677	2.048	-1.68	0.09002	3	3	26.4	2
LB 2h vs. LB 96h	0.3677	1.997	-1.629	0.1167	3	3	19.75	2
LB 2h vs. LB 168h	0.3677	2.043	-1.675	0.1191	3	3	19.88	2
LB 8h vs. LB 24h	1.301	1.788	-0.4877	0.04775	3	3	14.44	2
LB 8h vs. LB 30h	1.301	2.015	-0.714	0.1118	3	3	9.031	2
LB 8h vs. LB 48h	1.301	2.122	-0.8213	0.08916	3	3	13.03	2
LB 8h vs. LB 54h	1.301	2.113	-0.8127	0.08409	3	3	13.67	2
LB 8h vs. LB 72h	1.301	2.048	-0.7473	0.07868	3	3	13.43	2
LB 8h vs. LB 96h	1.301	1.997	-0.6963	0.09755	3	3	10.1	2
LB 8h vs. LB 168h	1.301	2.043	-0.742	0.09473	3	3	11.08	2
LB 24h vs. LB 30h	1.788	2.015	-0.2263	0.1579	3	3	2.028	2
LB 24h vs. LB 48h	1.788	2.122	-0.3337	0.1342	3	3	3.516	2
LB 24h vs. LB 54h	1.788	2.113	-0.325	0.124	3	3	3.706	2
LB 24h vs. LB 72h	1.788	2.048	-0.2597	0.1133	3	3	3.241	2
LB 24h vs. LB 96h	1.788	1.997	-0.2087	0.1377	3	3	2.143	2
LB 24h vs. LB 168h	1.788	2.043	-0.2543	0.1378	3	3	2.61	2
LB 30h vs. LB 48h	2.015	2.122	-0.1073	0.02466	3	3	6.155	2
LB 30h vs. LB 54h	2.015	2.113	-0.09867	0.0477	3	3	2.925	2
LB 30h vs. LB 72h	2.015	2.048	-0.03333	0.06704	3	3	0.7031	2
LB 30h vs. LB 96h	2.015	1.997	0.01767	0.04148	3	3	0.6024	2
LB 30h vs. LB 168h	2.015	2.043	-0.028	0.02875	3	3	1.378	2
LB 48h vs. LB 54h	2.122	2.113	0.008667	0.02683	3	3	0.4567	2
LB 48h vs. LB 72h	2.122	2.048	0.074	0.04545	3	3	2.303	2
LB 48h vs. LB 96h	2.122	1.997	0.125	0.02714	3	3	6.515	2
LB 48h vs. LB 168h	2.122	2.043	0.07933	0.01298	3	3	8.645	2
LB 54h vs. LB 72h	2.113	2.048	0.06533	0.01934	3	3	4.777	2
LB 54h vs. LB 96h	2.113	1.997	0.1163	0.01369	3	3	12.02	2
LB 54h vs. LB 168h	2.113	2.043	0.07067	0.0191	3	3	5.233	2
LB 72h vs. LB 96h	2.048	1.997	0.051	0.02931	3	3	2.461	2
LB 72h vs. LB 168h	2.048	2.043	0.005333	0.03839	3	3	0.1965	2
LB 96h vs. LB 168h	1.997	2.043	-0.04567	0.01468	3	3	4.4	2
