# Supplementary material for: The proteome of bacterial membrane vesicles in Escherichia coli—a time course comparison study in two different media
Source: Front Microbiol. 2024 Mar 6;15:1361270. doi: 10.3389/fmicb.2024.1361270 (PMC10954253; doi:10.3389/fmicb.2024.1361270)
Supplement: Supplementary file 3 [file Table_2.XLSX]

## Sheet: Sheet1
Number of families	1
Number of comparisons per family	45
Alpha	0.05
Tukey's multiple comparisons test	Mean Diff.	95.00% CI of diff.	Below threshold?	Summary	Adjusted P Value
RPMI 0h vs. RPMI 2h	-0.07233	-0.3404 to 0.1957	No	ns	0.4777	A-B
RPMI 0h vs. RPMI 8h	-0.8117	-1.564 to -0.05915	Yes	*	0.0432	A-C
RPMI 0h vs. RPMI 24h	-0.998	-3.725 to 1.729	No	ns	0.307	A-D
RPMI 0h vs. RPMI 30h	-0.959	-1.117 to -0.8012	Yes	****	<0.0001	A-E
RPMI 0h vs. RPMI 48h	-0.8977	-1.029 to -0.7659	Yes	****	<0.0001	A-F
RPMI 0h vs. RPMI 54h	-0.893	-1.050 to -0.7359	Yes	****	<0.0001	A-G
RPMI 0h vs. RPMI 72h	-0.9487	-1.090 to -0.8068	Yes	****	<0.0001	A-H
RPMI 0h vs. RPMI 96h	-0.953	-1.123 to -0.7832	Yes	****	<0.0001	A-I
RPMI 0h vs. RPMI 168h	-0.956	-1.033 to -0.8791	Yes	****	<0.0001	A-J
RPMI 2h vs. RPMI 8h	-0.7393	-1.436 to -0.04286	Yes	*	0.0446	B-C
RPMI 2h vs. RPMI 24h	-0.9257	-3.393 to 1.541	No	ns	0.2951	B-D
RPMI 2h vs. RPMI 30h	-0.8867	-1.106 to -0.6672	Yes	**	0.0014	B-E
RPMI 2h vs. RPMI 48h	-0.8253	-1.035 to -0.6159	Yes	**	0.0017	B-F
RPMI 2h vs. RPMI 54h	-0.8207	-1.055 to -0.5861	Yes	**	0.0035	B-G
RPMI 2h vs. RPMI 72h	-0.8763	-1.203 to -0.5493	Yes	**	0.0088	B-H
RPMI 2h vs. RPMI 96h	-0.8807	-1.242 to -0.5195	Yes	*	0.0104	B-I
RPMI 2h vs. RPMI 168h	-0.8837	-1.218 to -0.5490	Yes	**	0.009	B-J
RPMI 8h vs. RPMI 24h	-0.1863	-2.901 to 2.528	No	ns	0.9951	C-D
RPMI 8h vs. RPMI 30h	-0.1473	-0.9955 to 0.7008	No	ns	0.7571	C-E
RPMI 8h vs. RPMI 48h	-0.086	-0.9083 to 0.7363	No	ns	0.9553	C-F
RPMI 8h vs. RPMI 54h	-0.08133	-0.9398 to 0.7772	No	ns	0.9716	C-G
RPMI 8h vs. RPMI 72h	-0.137	-1.029 to 0.7552	No	ns	0.8235	C-H
RPMI 8h vs. RPMI 96h	-0.1413	-1.063 to 0.7807	No	ns	0.8244	C-I
RPMI 8h vs. RPMI 168h	-0.1443	-0.9617 to 0.6730	No	ns	0.7475	C-J
RPMI 24h vs. RPMI 30h	0.039	-2.572 to 2.650	No	ns	>0.9999	D-E
RPMI 24h vs. RPMI 48h	0.1003	-2.522 to 2.723	No	ns	>0.9999	D-F
RPMI 24h vs. RPMI 54h	0.105	-2.517 to 2.727	No	ns	0.9999	D-G
RPMI 24h vs. RPMI 72h	0.04933	-2.676 to 2.775	No	ns	>0.9999	D-H
RPMI 24h vs. RPMI 96h	0.045	-2.704 to 2.794	No	ns	>0.9999	D-I
RPMI 24h vs. RPMI 168h	0.042	-2.738 to 2.822	No	ns	>0.9999	D-J
RPMI 30h vs. RPMI 48h	0.06133	0.03258 to 0.09009	Yes	*	0.0123	E-F
RPMI 30h vs. RPMI 54h	0.066	0.05088 to 0.08112	Yes	***	0.0007	E-G
RPMI 30h vs. RPMI 72h	0.01033	-0.1086 to 0.1293	No	ns	0.9815	E-H
RPMI 30h vs. RPMI 96h	0.006	-0.1434 to 0.1554	No	ns	0.9999	E-I
RPMI 30h vs. RPMI 168h	0.003	-0.1741 to 0.1801	No	ns	>0.9999	E-J
RPMI 48h vs. RPMI 54h	0.004667	-0.03162 to 0.04095	No	ns	0.8991	F-G
RPMI 48h vs. RPMI 72h	-0.051	-0.1697 to 0.06774	No	ns	0.2365	F-H
RPMI 48h vs. RPMI 96h	-0.05533	-0.2075 to 0.09682	No	ns	0.3101	F-I
RPMI 48h vs. RPMI 168h	-0.05833	-0.2179 to 0.1013	No	ns	0.3077	F-J
RPMI 54h vs. RPMI 72h	-0.05567	-0.1611 to 0.04973	No	ns	0.1652	G-H
RPMI 54h vs. RPMI 96h	-0.06	-0.1951 to 0.07507	No	ns	0.2234	G-I
RPMI 54h vs. RPMI 168h	-0.063	-0.2328 to 0.1068	No	ns	0.3004	G-J
RPMI 72h vs. RPMI 96h	-0.004333	-0.03924 to 0.03057	No	ns	0.9111	H-I
RPMI 72h vs. RPMI 168h	-0.007333	-0.1102 to 0.09555	No	ns	0.9939	H-J
RPMI 96h vs. RPMI 168h	-0.003	-0.1211 to 0.1151	No	ns	>0.9999	I-J
Test details	Mean 1	Mean 2	Mean Diff.	SE of diff.	n1	n2	q	DF
RPMI 0h vs. RPMI 2h	0.0006667	0.073	-0.07233	0.02709	3	3	3.776	2
RPMI 0h vs. RPMI 8h	0.0006667	0.8123	-0.8117	0.07605	3	3	15.09	2
RPMI 0h vs. RPMI 24h	0.0006667	0.9987	-0.998	0.2756	3	3	5.122	2
RPMI 0h vs. RPMI 30h	0.0006667	0.9597	-0.959	0.01595	3	3	85.04	2
RPMI 0h vs. RPMI 48h	0.0006667	0.8983	-0.8977	0.01332	3	3	95.3	2
RPMI 0h vs. RPMI 54h	0.0006667	0.8937	-0.893	0.01587	3	3	79.55	2
RPMI 0h vs. RPMI 72h	0.0006667	0.9493	-0.9487	0.01433	3	3	93.6	2
RPMI 0h vs. RPMI 96h	0.0006667	0.9537	-0.953	0.01716	3	3	78.56	2
RPMI 0h vs. RPMI 168h	0.0006667	0.9567	-0.956	0.007767	3	3	174.1	2
RPMI 2h vs. RPMI 8h	0.073	0.8123	-0.7393	0.07039	3	3	14.85	2
RPMI 2h vs. RPMI 24h	0.073	0.9987	-0.9257	0.2493	3	3	5.251	2
RPMI 2h vs. RPMI 30h	0.073	0.9597	-0.8867	0.02218	3	3	56.53	2
RPMI 2h vs. RPMI 48h	0.073	0.8983	-0.8253	0.02117	3	3	55.14	2
RPMI 2h vs. RPMI 54h	0.073	0.8937	-0.8207	0.0237	3	3	48.97	2
RPMI 2h vs. RPMI 72h	0.073	0.9493	-0.8763	0.03305	3	3	37.5	2
RPMI 2h vs. RPMI 96h	0.073	0.9537	-0.8807	0.0365	3	3	34.12	2
RPMI 2h vs. RPMI 168h	0.073	0.9567	-0.8837	0.03382	3	3	36.95	2
RPMI 8h vs. RPMI 24h	0.8123	0.9987	-0.1863	0.2744	3	3	0.9605	2
RPMI 8h vs. RPMI 30h	0.8123	0.9597	-0.1473	0.08572	3	3	2.431	2
RPMI 8h vs. RPMI 48h	0.8123	0.8983	-0.086	0.0831	3	3	1.464	2
RPMI 8h vs. RPMI 54h	0.8123	0.8937	-0.08133	0.08676	3	3	1.326	2
RPMI 8h vs. RPMI 72h	0.8123	0.9493	-0.137	0.09016	3	3	2.149	2
RPMI 8h vs. RPMI 96h	0.8123	0.9537	-0.1413	0.09318	3	3	2.145	2
RPMI 8h vs. RPMI 168h	0.8123	0.9567	-0.1443	0.0826	3	3	2.471	2
RPMI 24h vs. RPMI 30h	0.9987	0.9597	0.039	0.2639	3	3	0.209	2
RPMI 24h vs. RPMI 48h	0.9987	0.8983	0.1003	0.265	3	3	0.5354	2
RPMI 24h vs. RPMI 54h	0.9987	0.8937	0.105	0.265	3	3	0.5603	2
RPMI 24h vs. RPMI 72h	0.9987	0.9493	0.04933	0.2754	3	3	0.2533	2
RPMI 24h vs. RPMI 96h	0.9987	0.9537	0.045	0.2778	3	3	0.2291	2
RPMI 24h vs. RPMI 168h	0.9987	0.9567	0.042	0.2809	3	3	0.2114	2
RPMI 30h vs. RPMI 48h	0.9597	0.8983	0.06133	0.002906	3	3	29.85	2
RPMI 30h vs. RPMI 54h	0.9597	0.8937	0.066	0.001528	3	3	61.1	2
RPMI 30h vs. RPMI 72h	0.9597	0.9493	0.01033	0.01202	3	3	1.216	2
RPMI 30h vs. RPMI 96h	0.9597	0.9537	0.006	0.0151	3	3	0.562	2
RPMI 30h vs. RPMI 168h	0.9597	0.9567	0.003	0.0179	3	3	0.237	2
RPMI 48h vs. RPMI 54h	0.8983	0.8937	0.004667	0.003667	3	3	1.8	2
RPMI 48h vs. RPMI 72h	0.8983	0.9493	-0.051	0.012	3	3	6.01	2
RPMI 48h vs. RPMI 96h	0.8983	0.9537	-0.05533	0.01538	3	3	5.089	2
RPMI 48h vs. RPMI 168h	0.8983	0.9567	-0.05833	0.01613	3	3	5.115	2
RPMI 54h vs. RPMI 72h	0.8937	0.9493	-0.05567	0.01065	3	3	7.391	2
RPMI 54h vs. RPMI 96h	0.8937	0.9537	-0.06	0.01365	3	3	6.216	2
RPMI 54h vs. RPMI 168h	0.8937	0.9567	-0.063	0.01716	3	3	5.193	2
RPMI 72h vs. RPMI 96h	0.9493	0.9537	-0.004333	0.003528	3	3	1.737	2
RPMI 72h vs. RPMI 168h	0.9493	0.9567	-0.007333	0.0104	3	3	0.9974	2
RPMI 96h vs. RPMI 168h	0.9537	0.9567	-0.003	0.01193	3	3	0.3556	2
