# Supplementary material for: The proteome of bacterial membrane vesicles in Escherichia coli—a time course comparison study in two different media
Source: Front Microbiol. 2024 Mar 6;15:1361270. doi: 10.3389/fmicb.2024.1361270 (PMC10954253; doi:10.3389/fmicb.2024.1361270)
Supplement: Supplementary file 4 [file Table_3.XLSX]

## Sheet: CM Triplicates no UC_1
Table Analyzed	EC ALL (ad)
Mixed-effects model (REML)	Matching: Across row
Assume sphericity?	No
Alpha	0.05
Fixed effects (type III)	P value	P value summary	Statistically significant (P < 0.05)?	F (DFn, DFd)	Geisser-Greenhouse's epsilon
Row Factor	<0.0001	****	Yes	F (55, 112) = 19.24
Time	<0.0001	****	Yes	F (1.224, 137.0) = 135.8	0.1748
Row Factor x Time	<0.0001	****	Yes	F (385, 784) = 3.958
Random effects	SD	Variance
Subject	11326876	128300000000000
Residual	48579846	2360000000000000
Was the matching effective?
Chi-square, df	6.989, 1
P value	0.0082
P value summary	**
Is there significant matching (P < 0.05)?	Yes
Data summary
Number of columns (Time)	8
Number of rows (Row Factor)	56
Number of subjects (Subject)	168
Number of missing values	0

## Sheet: CM Triplicates no UC_2
Compare column means (main column effect)
Number of families	1
Number of comparisons per family	28
Alpha	0.05
Tukey's multiple comparisons test	Mean Diff.	95.00% CI of diff.	Below threshold?	Summary	Adjusted P Value
LB_2h vs. LB_8h	-4900833	-6855521 to -2946146	Yes	****	<0.0001
LB_2h vs. LB_54h	-23109095	-30767335 to -15450855	Yes	****	<0.0001
LB_2h vs. LB_168h	-68732190	-92488367 to -44976014	Yes	****	<0.0001
LB_2h vs. RPMI_2h	2966593	1355837 to 4577348	Yes	****	<0.0001
LB_2h vs. RPMI_8h	-13901357	-18450110 to -9352604	Yes	****	<0.0001
LB_2h vs. RPMI_54h	-74279810	-98016852 to -50542767	Yes	****	<0.0001
LB_2h vs. RPMI_168h	-115932845	-156827282 to -75038409	Yes	****	<0.0001
LB_8h vs. LB_54h	-18208262	-24674434 to -11742090	Yes	****	<0.0001
LB_8h vs. LB_168h	-63831357	-86331394 to -41331320	Yes	****	<0.0001
LB_8h vs. RPMI_2h	7867426	5301380 to 10433472	Yes	****	<0.0001
LB_8h vs. RPMI_8h	-9000524	-12452352 to -5548696	Yes	****	<0.0001
LB_8h vs. RPMI_54h	-69378976	-91804135 to -46953817	Yes	****	<0.0001
LB_8h vs. RPMI_168h	-111032012	-150974203 to -71089820	Yes	****	<0.0001
LB_54h vs. LB_168h	-45623095	-62701354 to -28544836	Yes	****	<0.0001
LB_54h vs. RPMI_2h	26075688	17390596 to 34760781	Yes	****	<0.0001
LB_54h vs. RPMI_8h	9207738	5306432 to 13109044	Yes	****	<0.0001
LB_54h vs. RPMI_54h	-51170714	-70294830 to -32046599	Yes	****	<0.0001
LB_54h vs. RPMI_168h	-92823750	-127244532 to -58402968	Yes	****	<0.0001
LB_168h vs. RPMI_2h	71698783	46871032 to 96526535	Yes	****	<0.0001
LB_168h vs. RPMI_8h	54830833	35022440 to 74639227	Yes	****	<0.0001
LB_168h vs. RPMI_54h	-5547619	-22609051 to 11513813	No	ns	0.9742
LB_168h vs. RPMI_168h	-47200655	-69346804 to -25054505	Yes	****	<0.0001
RPMI_2h vs. RPMI_8h	-16867950	-22426806 to -11309094	Yes	****	<0.0001
RPMI_2h vs. RPMI_54h	-77246402	-101579748 to -52913057	Yes	****	<0.0001
RPMI_2h vs. RPMI_168h	-118899438	-161073462 to -76725414	Yes	****	<0.0001
RPMI_8h vs. RPMI_54h	-60378452	-81138915 to -39617990	Yes	****	<0.0001
RPMI_8h vs. RPMI_168h	-102031488	-139150502 to -64912474	Yes	****	<0.0001
RPMI_54h vs. RPMI_168h	-41653036	-75558420 to -7747651	Yes	**	0.0054
Test details	Mean 1	Mean 2	Mean Diff.	SE of diff.	N1	N2	q	DF
LB_2h vs. LB_8h	3946560	8847393	-4900833	636757	168	168	10.88	167
LB_2h vs. LB_54h	3946560	27055655	-23109095	2494740	168	168	13.1	167
LB_2h vs. LB_168h	3946560	72678750	-68732190	7738785	168	168	12.56	167
LB_2h vs. RPMI_2h	3946560	979967	2966593	524718	168	168	7.996	167
LB_2h vs. RPMI_8h	3946560	17847917	-13901357	1481797	168	168	13.27	167
LB_2h vs. RPMI_54h	3946560	78226369	-74279810	7732552	168	168	13.59	167
LB_2h vs. RPMI_168h	3946560	119879405	-115932845	13321725	168	168	12.31	167
LB_8h vs. LB_54h	8847393	27055655	-18208262	2106413	168	168	12.22	167
LB_8h vs. LB_168h	8847393	72678750	-63831357	7329587	168	168	12.32	167
LB_8h vs. RPMI_2h	8847393	979967	7867426	835912	168	168	13.31	167
LB_8h vs. RPMI_8h	8847393	17847917	-9000524	1124464	168	168	11.32	167
LB_8h vs. RPMI_54h	8847393	78226369	-69378976	7305194	168	168	13.43	167
LB_8h vs. RPMI_168h	8847393	119879405	-111032012	13011523	168	168	12.07	167
LB_54h vs. LB_168h	27055655	72678750	-45623095	5563394	168	168	11.6	167
LB_54h vs. RPMI_2h	27055655	979967	26075688	2829246	168	168	13.03	167
LB_54h vs. RPMI_8h	27055655	17847917	9207738	1270885	168	168	10.25	167
LB_54h vs. RPMI_54h	27055655	78226369	-51170714	6229850	168	168	11.62	167
LB_54h vs. RPMI_168h	27055655	119879405	-92823750	11212875	168	168	11.71	167
LB_168h vs. RPMI_2h	72678750	979967	71698783	8087860	168	168	12.54	167
LB_168h vs. RPMI_8h	72678750	17847917	54830833	6452760	168	168	12.02	167
LB_168h vs. RPMI_54h	72678750	78226369	-5547619	5557913	168	168	1.412	167
LB_168h vs. RPMI_168h	72678750	119879405	-47200655	7214305	168	168	9.253	167
RPMI_2h vs. RPMI_8h	979967	17847917	-16867950	1810847	168	168	13.17	167
RPMI_2h vs. RPMI_54h	979967	78226369	-77246402	7926803	168	168	13.78	167
RPMI_2h vs. RPMI_168h	979967	119879405	-118899438	13738562	168	168	12.24	167
RPMI_8h vs. RPMI_54h	17847917	78226369	-60378452	6762905	168	168	12.63	167
RPMI_8h vs. RPMI_168h	17847917	119879405	-102031488	12091848	168	168	11.93	167
RPMI_54h vs. RPMI_168h	78226369	119879405	-41653036	11044980	168	168	5.333	167
