# Supplementary material for: The proteome of bacterial membrane vesicles in Escherichia coli—a time course comparison study in two different media
Source: Front Microbiol. 2024 Mar 6;15:1361270. doi: 10.3389/fmicb.2024.1361270 (PMC10954253; doi:10.3389/fmicb.2024.1361270)
Supplement: Supplementary file 5 [file Table_4.XLSX]

## Sheet: bMVs Triplicates UC_1
Table Analyzed	EC all (ad)
Mixed-effects model (REML)	Matching: Across row
Assume sphericity?	No
Alpha	0.05
Fixed effects (type III)	P value	P value summary	Statistically significant (P < 0.05)?	F (DFn, DFd)	Geisser-Greenhouse's epsilon
Row Factor	<0.0001	****	Yes	F (55, 112) = 18.84
Time	<0.0001	****	Yes	F (1.341, 150.2) = 69.79	0.2682
Row Factor x Time	<0.0001	****	Yes	F (275, 560) = 2.347
Random effects	SD	Variance
Subject	0.03871	0.001499
Residual	34239020	1172000000000000
Was the matching effective?
Chi-square, df	0.000, 1
P value	>0.9999
P value summary	ns
Is there significant matching (P < 0.05)?	No
Data summary
Number of columns (Time)	6
Number of rows (Row Factor)	56
Number of subjects (Subject)	168
Number of missing values	0

## Sheet: bMVs Triplicates UC_2
Compare column means (main column effect)
Number of families	1
Number of comparisons per family	15
Alpha	0.05
Tukey's multiple comparisons test	Mean Diff.	95.00% CI of diff.	Below threshold?	Summary	Adjusted P Value
LB_8h vs. LB_54h	-4973250	-6704770 to -3241730	Yes	****	<0.0001
LB_8h vs. LB_168h	-33439060	-44987182 to -21890937	Yes	****	<0.0001
LB_8h vs. RPMI_8h	-8696827	-12786333 to -4607321	Yes	****	<0.0001
LB_8h vs. RPMI_54h	-29230667	-39698318 to -18763015	Yes	****	<0.0001
LB_8h vs. RPMI_168h	-58082232	-79315401 to -36849063	Yes	****	<0.0001
LB_54h vs. LB_168h	-28465810	-38807822 to -18123798	Yes	****	<0.0001
LB_54h vs. RPMI_8h	-3723577	-7361693 to -85462	Yes	*	0.0415
LB_54h vs. RPMI_54h	-24257417	-33489946 to -15024887	Yes	****	<0.0001
LB_54h vs. RPMI_168h	-53108982	-73154440 to -33063524	Yes	****	<0.0001
LB_168h vs. RPMI_8h	24742232	15378795 to 34105669	Yes	****	<0.0001
LB_168h vs. RPMI_54h	4208393	-6363760 to 14780546	No	ns	0.8606
LB_168h vs. RPMI_168h	-24643173	-38697149 to -10589197	Yes	****	<0.0001
RPMI_8h vs. RPMI_54h	-20533839	-31132636 to -9935043	Yes	****	<0.0001
RPMI_8h vs. RPMI_168h	-49385405	-67662918 to -31107891	Yes	****	<0.0001
RPMI_54h vs. RPMI_168h	-28851565	-48792747 to -8910384	Yes	***	0.0007
Test details	Mean 1	Mean 2	Mean Diff.	SE of diff.	N1	N2	q	DF
LB_8h vs. LB_54h	3861536	8834786	-4973250	600577	168	168	11.71	167
LB_8h vs. LB_168h	3861536	37300595	-33439060	4005460	168	168	11.81	167
LB_8h vs. RPMI_8h	3861536	12558363	-8696827	1418443	168	168	8.671	167
LB_8h vs. RPMI_54h	3861536	33092202	-29230667	3630699	168	168	11.39	167
LB_8h vs. RPMI_168h	3861536	61943768	-58082232	7364713	168	168	11.15	167
LB_54h vs. LB_168h	8834786	37300595	-28465810	3587121	168	168	11.22	167
LB_54h vs. RPMI_8h	8834786	12558363	-3723577	1261878	168	168	4.173	167
LB_54h vs. RPMI_54h	8834786	33092202	-24257417	3202298	168	168	10.71	167
LB_54h vs. RPMI_168h	8834786	61943768	-53108982	6952756	168	168	10.8	167
LB_168h vs. RPMI_8h	37300595	12558363	24742232	3247703	168	168	10.77	167
LB_168h vs. RPMI_54h	37300595	33092202	4208393	3666945	168	168	1.623	167
LB_168h vs. RPMI_168h	37300595	61943768	-24643173	4874614	168	168	7.149	167
RPMI_8h vs. RPMI_54h	12558363	33092202	-20533839	3676187	168	168	7.899	167
RPMI_8h vs. RPMI_168h	12558363	61943768	-49385405	6339545	168	168	11.02	167
RPMI_54h vs. RPMI_168h	33092202	61943768	-28851565	6916588	168	168	5.899	167
