# Supplementary material for: The proteome of bacterial membrane vesicles in Escherichia coli—a time course comparison study in two different media
Source: Front Microbiol. 2024 Mar 6;15:1361270. doi: 10.3389/fmicb.2024.1361270 (PMC10954253; doi:10.3389/fmicb.2024.1361270)
Supplement: Supplementary file 6 [file Table_5.XLSX]

## Sheet: Sheet1
Number of families	1
Number of comparisons per family	15
Alpha	0.05
Tukey's multiple comparisons test	Mean Diff.	95.00% CI of diff.	Below threshold?	Summary	Adjusted P Value
LB_8h vs. LB_54h	-323.3	-640.3 to -6.369	Yes	*	0.0446	A-B
LB_8h vs. LB_168h	-280.3	-597.3 to 36.63	No	ns	0.095	A-C
LB_8h vs. RPMI_8h	198.3	-118.6 to 515.3	No	ns	0.3474	A-D
LB_8h vs. RPMI_54h	190	-127.0 to 507.0	No	ns	0.3889	A-E
LB_8h vs. RPMI_168h	142	-175.0 to 459.0	No	ns	0.668	A-F
LB_54h vs. LB_168h	43	-274.0 to 360.0	No	ns	0.9969	B-C
LB_54h vs. RPMI_8h	521.7	204.7 to 838.6	Yes	**	0.0014	B-D
LB_54h vs. RPMI_54h	513.3	196.4 to 830.3	Yes	**	0.0016	B-E
LB_54h vs. RPMI_168h	465.3	148.4 to 782.3	Yes	**	0.0036	B-F
LB_168h vs. RPMI_8h	478.7	161.7 to 795.6	Yes	**	0.0029	C-D
LB_168h vs. RPMI_54h	470.3	153.4 to 787.3	Yes	**	0.0033	C-E
LB_168h vs. RPMI_168h	422.3	105.4 to 739.3	Yes	**	0.0076	C-F
RPMI_8h vs. RPMI_54h	-8.333	-325.3 to 308.6	No	ns	>0.9999	D-E
RPMI_8h vs. RPMI_168h	-56.33	-373.3 to 260.6	No	ns	0.9893	D-F
RPMI_54h vs. RPMI_168h	-48	-365.0 to 269.0	No	ns	0.9948	E-F
Test details	Mean 1	Mean 2	Mean Diff.	SE of diff.	n1	n2	q	DF
LB_8h vs. LB_54h	608.3	931.7	-323.3	94.36	3	3	4.846	12
LB_8h vs. LB_168h	608.3	888.7	-280.3	94.36	3	3	4.201	12
LB_8h vs. RPMI_8h	608.3	410	198.3	94.36	3	3	2.972	12
LB_8h vs. RPMI_54h	608.3	418.3	190	94.36	3	3	2.847	12
LB_8h vs. RPMI_168h	608.3	466.3	142	94.36	3	3	2.128	12
LB_54h vs. LB_168h	931.7	888.7	43	94.36	3	3	0.6444	12
LB_54h vs. RPMI_8h	931.7	410	521.7	94.36	3	3	7.818	12
LB_54h vs. RPMI_54h	931.7	418.3	513.3	94.36	3	3	7.693	12
LB_54h vs. RPMI_168h	931.7	466.3	465.3	94.36	3	3	6.974	12
LB_168h vs. RPMI_8h	888.7	410	478.7	94.36	3	3	7.174	12
LB_168h vs. RPMI_54h	888.7	418.3	470.3	94.36	3	3	7.049	12
LB_168h vs. RPMI_168h	888.7	466.3	422.3	94.36	3	3	6.329	12
RPMI_8h vs. RPMI_54h	410	418.3	-8.333	94.36	3	3	0.1249	12
RPMI_8h vs. RPMI_168h	410	466.3	-56.33	94.36	3	3	0.8442	12
RPMI_54h vs. RPMI_168h	418.3	466.3	-48	94.36	3	3	0.7194	12
