# Supplementary material for: The proteome of bacterial membrane vesicles in Escherichia coli—a time course comparison study in two different media
Source: Front Microbiol. 2024 Mar 6;15:1361270. doi: 10.3389/fmicb.2024.1361270 (PMC10954253; doi:10.3389/fmicb.2024.1361270)
Supplement: Supplementary file 7 [file Table_6.XLSX]

## Sheet: Sheet1
NormFinder
Gene name	Stability value
rpsE	0.0151837		Best gene	rpsE
rpsJ	0.0152052		Stability value	0.0151837
rplS	0.0201606
rplF	0.020301		Best combination of two genes	rplS and rpsE
rpsG	0.023199		Stability value for bestcombination of two genes	0.0106131
rplM	0.0235235
rpsM	0.0235573
rplV	0.0247696
groL	0.0248317
rplQ	0.0251537
rplE	0.0253968
pfkA	0.0261923
fusA	0.0286307
pflB	0.0287496
grcA	0.0288066
rpsR	0.0290374
rplJ	0.0297239
rpsI	0.0298995
rplI	0.0300329
eno	0.0303393
gmhA	0.0307083
rpmB	0.0326396
rpsQ	0.0328089
rplK	0.0331596
glyA	0.0331962
tufA	0.0335775
guaB	0.0339914
fabG	0.034228
rplP	0.0346698
rplA	0.0354403
rpsB	0.0360608
fabI	0.0365675
nmpC	0.0369091
tsx	0.0372369
ybjP	0.0374264
metK	0.0376768
ptsI	0.0381096
rpsP	0.0383733
mipA	0.0387332
htpG	0.0388437
dcrB	0.0388872
slp	0.0392706
aspC	0.0408732
gapA	0.0410237
tsf	0.041419
rpsK	0.0415342
adhE	0.0415898
rplY	0.0417137
ybiS	0.0419974
rpsD	0.0425619
ompC	0.0427001
nlpD	0.0441623
wrbA	0.0452147
acrA	0.0457525
rplD	0.0458561
rpsO	0.0460159
rplR	0.0461231
surA	0.0465965
rpoA	0.0470227
manZ	0.0475566
nusG	0.0481576
uspA	0.0482052
kdsA	0.0485637
uspG	0.0488646
dnaK	0.0492815
pldA	0.0502768
gnd	0.050323
rplN	0.0508295
ygeR	0.050881
yeaY	0.051095
bamA	0.0511996
lamB	0.0513198
bamB	0.0513336
tpx	0.0515021
serS	0.0521118
tig	0.0523655
dps	0.052752
ackA	0.0528847
rplO	0.0533945
rplC	0.0534869
ybaY	0.0535119
aceE	0.0536945
pta	0.0540175
ompA	0.0542632
yiaD	0.0543751
rpsA	0.0551607
rpsF	0.0553723
yraP	0.0560247
lpdA	0.0560816
manX	0.0584189
guaA	0.0586982
atpA	0.0587081
degP	0.0589092
rpsC	0.0591511
icd	0.0604021
mdh	0.0604553
pnp	0.0608204
clpB	0.0609661
pal	0.0612382
mltA	0.0613989
yajG	0.0614259
osmE	0.0619633
ydgH	0.0620454
mlaA	0.0622244
pyrG	0.0630135
aceF	0.0630863
lpp	0.0638013
slyB	0.0650295
btuB	0.0652581
tolB	0.0653416
lysS	0.0658899
tolC	0.065996
ompF	0.0666256
atpD	0.0671031
ybhC	0.0674223
purA	0.0674903
alaS	0.0675298
bamD	0.0675693
fabB	0.0682817
lptD	0.0697091
ompX	0.0708905
rcsF	0.0712785
prs	0.0717546
lpoB	0.0738095
rplB	0.0746242
glmS	0.0748117
valS	0.0754012
lolB	0.0759532
glyS	0.0778856
lptE	0.0800574
hslU	0.0821898
pgm	0.085686
sucD	0.0859699
bamC	0.0868862
rlpA	0.0894096
lpoA	0.091275
ybgF	0.109167
rpoB	0.1113
modA	0.119833
ompT	0.127474
