# Supplementary material for: The proteome of bacterial membrane vesicles in Escherichia coli—a time course comparison study in two different media
Source: Front Microbiol. 2024 Mar 6;15:1361270. doi: 10.3389/fmicb.2024.1361270 (PMC10954253; doi:10.3389/fmicb.2024.1361270)
Supplement: Supplementary file 8 [file Table_7.XLSX]

## Sheet: LB_8 high (LB8 vs LB54)
Significant	-LOG(P-value)	Difference	Protein IDs	Majority protein IDs	Protein names	Gene names	id	Symbol color	Symbol type	Symbol size	Show label	Taxonomy IDs	Peptide counts (all)	Peptide counts (razor+unique)	Peptide counts (unique)	Fasta headers	Number of proteins	ANOVA Significant	Peptides	Razor + unique peptides	Unique peptides	Sequence coverage [%]	Unique + razor sequence coverage [%]	Unique sequence coverage [%]	Mol. weight [kDa]	Q-value	Score	Intensity	iBAQ peptides	MS/MS count	#NAME?	ANOVA q-value	LFQ intensity Ecoli_UC_LB_H008_1	LFQ intensity Ecoli_UC_LB_H008_2	LFQ intensity Ecoli_UC_LB_H008_3	LFQ intensity Ecoli_UC_LB_H054_1	LFQ intensity Ecoli_UC_LB_H054_2	LFQ intensity Ecoli_UC_LB_H054_3	LFQ intensity Ecoli_UC_LB_H168_1	LFQ intensity Ecoli_UC_LB_H168_2	LFQ intensity Ecoli_UC_LB_H168_3	LFQ intensity Ecoli_UC_RPMI_H008_1	LFQ intensity Ecoli_UC_RPMI_H008_2	LFQ intensity Ecoli_UC_RPMI_H008_3	LFQ intensity Ecoli_UC_RPMI_H054_1	LFQ intensity Ecoli_UC_RPMI_H054_2	LFQ intensity Ecoli_UC_RPMI_H054_3	LFQ intensity Ecoli_UC_RPMI_H168_1	LFQ intensity Ecoli_UC_RPMI_H168_2
+	2.14079	-0.837379	P02925	P02925	D-ribose-binding periplasmic protein	rbsB	153	Color2 [A=255, R=0, G=0, B=255]	1	20		-1	18	18	18	sp|P02925|RBSB_ECOLI Ribose import binding protein RbsB OS=Escherichia coli (strain K12) OX=83333 GN=rbsB PE=1 SV=1	1		18	18	18	68.2	68.2	68.2	30.95	0	156.55	1794400000	15	127	1.06867	0.104733	8.89298	8.68968	8.82116	7.7433	7.88615	8.26224	8.73831	7.3646	8.03882	8.36751	8.03727	8.03695	8.1295	8.43082	8.39758	8.05219	8.25741
+	1.75928	-0.507038	P02930	P02930	Outer membrane protein TolC	tolC	155	Color2 [A=255, R=0, G=0, B=255]	1	20		-1	36	36	36	sp|P02930|TOLC_ECOLI Outer membrane protein TolC OS=Escherichia coli (strain K12) OX=83333 GN=tolC PE=1 SV=3	1	+	36	36	36	72.8	72.8	72.8	53.74	0	323.31	32545000000	25	510	2.5346	0.00681574	9.21516	9.35031	9.20847	8.55982	8.71738	8.97562	9.39168	7.75897	8.74988	10.0019	9.58434	9.92172	9.83065	9.91177	9.96173	9.69765	9.84122
+	2.44046	-0.606905	P02931;P02932	P02931	Outer membrane protein F	ompF	156	Color2 [A=255, R=0, G=0, B=255]	1	20		-1	19;2	0;17	0;17	sp|P02931|OMPF_ECOLI Outer membrane porin F OS=Escherichia coli (strain K12) OX=83333 GN=ompF PE=1 SV=1	2	+	19	17	17	43.1	42.5	42.5	39.333	0	323.31	44739000000	18	204	3.65199	0.00100493	9.87126	9.86895	9.57714	9.14336	9.15223	9.20104	9.92495	8.66783	9.02094	10.6526	10.4048	10.5397	10.3862	10.4133	10.483	10.1154	10.5714
+	1.40228	-0.698784	P02943	P02943	Maltoporin	lamB	157	Color2 [A=255, R=0, G=0, B=255]	1	20		-1	26	26	26	sp|P02943|LAMB_ECOLI Maltoporin OS=Escherichia coli (strain K12) OX=83333 GN=lamB PE=1 SV=1	1		26	26	26	57	57	57	49.912	0	323.31	19223000000	23	346	1.22547	0.0762744	9.44301	9.56996	9.89849	8.70628	8.79716	9.31167	9.45093	7.93287	9.20333	8.70805	8.80853	8.52243	8.51037	8.67451	8.76607	8.32062	8.93577
+	1.73974	-0.608817	P06971	P06971	Ferrichrome-iron receptor	fhuA	211	Color2 [A=255, R=0, G=0, B=255]	1	20		-1	33	33	33	sp|P06971|FHUA_ECOLI Ferrichrome outer membrane transporter/phage receptor OS=Escherichia coli (strain K12) OX=83333 GN=fhuA PE=1 SV=2	1	+	33	33	33	33.1	33.1	33.1	82.181	0	323.31	71479000000	43	515	5.17529	8.25567e-05	8.92676	9.13462	9.07276	8.15609	8.50744	8.64416	8.98467	7.59007	8.56087	10.351	9.91366	10.2766	10.2926	10.3911	10.3996	10.3265	10.3005
+	2.46492	-0.568	P06996;P77519;P76335	P06996	Outer membrane protein C	ompC	218	Color2 [A=255, R=0, G=0, B=255]	1	20		-1	1;17	1;16	0;14	sp|P06996|OMPC_ECOLI Outer membrane porin C OS=Escherichia coli (strain K12) OX=83333 GN=ompC PE=1 SV=1	3		17	16	14	50.7	50.7	50.7	40.368	0	323.31	552500000000	20	852	1.3789	0.0567458	11.1195	11.3264	11.2472	10.5281	10.7067	10.7543	11.1914	9.89194	10.7367	11.4557	11.2423	11.1344	11.2215	11.2463	11.3865	10.9764	11.346
+	2.22154	-0.496668	P0A908	P0A908	MltA-interacting protein	mipA	526	Color2 [A=255, R=0, G=0, B=255]	1	20		-1	11	11	11	sp|P0A908|MIPA_ECOLI MltA-interacting protein OS=Escherichia coli (strain K12) OX=83333 GN=mipA PE=1 SV=1	1	+	11	11	11	45.2	45.2	45.2	27.831	0	323.31	20254000000	11	210	1.71776	0.029116	9.87625	9.94519	10.155	9.44529	9.46428	9.57689	9.82536	8.89616	9.43412	10.0827	9.8138	10.1001	9.72083	9.87936	9.85602	9.82584	9.79047
+	1.77436	-0.485259	P0A910	P0A910	Outer membrane protein A	ompA	527	Color2 [A=255, R=0, G=0, B=0]	1	20	+	-1	38	38	38	sp|P0A910|OMPA_ECOLI Outer membrane protein A OS=Escherichia coli (strain K12) OX=83333 GN=ompA PE=1 SV=1	1	+	38	38	38	63.9	63.9	63.9	37.2	0	323.31	2187900000000	18	1877	2.4514	0.00780595	11.037	11.0914	11.1583	10.4266	10.5746	10.8297	11.1706	9.72539	10.6794	11.6234	11.1862	11.5932	11.6138	11.6768	11.6815	11.4762	11.6314
+	1.77044	-0.51932	P0A921	P0A921	Phospholipase A1	pldA	531	Color2 [A=255, R=0, G=0, B=255]	1	20		-1	11	11	11	sp|P0A921|PA1_ECOLI Phospholipase A1 OS=Escherichia coli (strain K12) OX=83333 GN=pldA PE=1 SV=1	1	+	11	11	11	41.9	41.9	41.9	33.163	0	323.31	6325700000	16	152	1.81057	0.0247251	9.13341	9.31156	9.04226	8.44979	8.66665	8.81284	9.23774	7.98955	8.6235	9.65977	9.35963	9.45968	9.25409	9.25981	9.40576	9.07463	9.3593
+	1.81945	-0.444426	P0A927	P0A927	Nucleoside-specific channel-forming protein tsx	tsx	532	Color2 [A=255, R=0, G=0, B=255]	1	20		-1	14	14	14	sp|P0A927|TSX_ECOLI Nucleoside-specific channel-forming protein Tsx OS=Escherichia coli (strain K12) OX=83333 GN=tsx PE=1 SV=1	1	+	14	14	14	53.4	53.4	53.4	33.589	0	323.31	15112000000	12	213	2.59174	0.00619482	9.61949	9.54991	9.86644	9.26797	9.13274	9.30185	9.16391	8.88493	9.09649	9.47829	9.37493	9.51131	9.14579	9.16667	9.38489	8.92618	9.3721
+	2.07371	-0.513885	P0A935	P0A935	Membrane-bound lytic murein transglycosylase A	mltA	534	Color2 [A=255, R=0, G=0, B=255]	1	20		-1	19	19	19	sp|P0A935|MLTA_ECOLI Membrane-bound lytic murein transglycosylase A OS=Escherichia coli (strain K12) OX=83333 GN=mltA PE=1 SV=1	1	+	19	19	19	56.7	56.7	56.7	40.41	0	323.31	4715000000	16	200	3.15169	0.00236935	8.90699	9.0023	9.02999	8.32178	8.41886	8.65697	8.35155	8.16089	8.17516	9.50696	9.20301	9.36962	8.847	8.56085	8.96588	7.92812	8.87633
+	2.37223	-0.456824	P0A940	P0A940	Outer membrane protein assembly factor BamA	bamA	536	Color2 [A=255, R=0, G=0, B=255]	1	20		-1	61	61	61	sp|P0A940|BAMA_ECOLI Outer membrane protein assembly factor BamA OS=Escherichia coli (strain K12) OX=83333 GN=bamA PE=1 SV=1	1	+	61	61	61	63.7	63.7	63.7	90.552	0	323.31	25796000000	41	781	3.8562	0.000783209	9.04817	9.18015	9.10616	8.56155	8.61533	8.78713	8.78509	8.3064	8.40553	9.64145	9.30509	9.5991	9.29526	9.18822	9.4492	8.77762	9.28596
+	1.71232	-0.531007	P0A9P6	P0A9P6	ATP-dependent RNA helicase DeaD	deaD	591	Color2 [A=255, R=0, G=0, B=255]	1	20		-1	25	25	25	sp|P0A9P6|DEAD_ECOLI ATP-dependent RNA helicase DeaD OS=Escherichia coli (strain K12) OX=83333 GN=deaD PE=1 SV=2	1	+	25	25	25	52.9	52.9	52.9	70.545	0	197.75	1249700000	29	91	3.90872	0.000726369	8.79573	8.71887	8.45195	8.23165	7.93693	8.20496	7.33394	7.57491	7.85907	7.5676	7.17809	7.26585	7.54017	7.37672	6.89456	6.97884	7.66724
+	4.39447	-0.90175	P0AAF1	P0AAF1	Putrescine-ornithine antiporter	potE	633	Color2 [A=255, R=0, G=0, B=255]	1	20		-1	2	2	2	sp|P0AAF1|POTE_ECOLI Putrescine transporter PotE OS=Escherichia coli (strain K12) OX=83333 GN=potE PE=1 SV=1	1	+	2	2	2	5.5	5.5	5.5	46.494	0.0011299	3.7818	65372000	6	8	3.95734	0.000672771	8.32976	8.33692	8.41865	7.53153	7.41396	7.43459	7.21205	7.40428	7.8564	7.3218	7.28178	7.46039	7.53656	7.3905	7.36364	7.65616	7.32727
+	1.95047	-0.639331	P0AD59	P0AD59	Inhibitor of vertebrate lysozyme	ivy	804	Color2 [A=255, R=0, G=0, B=255]	1	20		-1	7	7	7	sp|P0AD59|IVY_ECOLI Inhibitor of vertebrate lysozyme OS=Escherichia coli (strain K12) OX=83333 GN=ivy PE=1 SV=1	1	+	7	7	7	62.4	62.4	62.4	16.872	0	86.688	1131400000	10	92	4.32257	0.000353945	8.36124	8.23507	8.42724	7.64681	7.50579	7.95297	8.16599	7.38486	7.96062	8.80372	8.68153	8.6617	8.79265	8.91675	8.80727	8.73553	8.56845
+	1.58926	-0.677562	P0ADV7	P0ADV7	Probable phospholipid-binding protein MlaC	mlaC	852	Color2 [A=255, R=0, G=0, B=255]	1	20		-1	15	15	15	sp|P0ADV7|MLAC_ECOLI Intermembrane phospholipid transport system binding protein MlaC OS=Escherichia coli (strain K12) OX=83333 GN=mlaC PE=1 SV=1	1	+	15	15	15	59.7	59.7	59.7	23.962	0	157.12	2878400000	13	119	4.10723	0.000508749	8.63506	8.46584	8.25602	7.62678	7.59899	8.09847	8.27772	7.31693	7.9331	9.25419	8.83686	9.05423	9.04599	9.13903	9.11554	8.8733	9.14286
+	1.89168	-0.564531	P0AFF2	P0AFF2	Nucleoside permease NupC	nupC	961	Color2 [A=255, R=0, G=0, B=255]	1	20		-1	8	8	8	sp|P0AFF2|NUPC_ECOLI Nucleoside permease NupC OS=Escherichia coli (strain K12) OX=83333 GN=nupC PE=1 SV=1	1	+	8	8	8	24.5	24.5	24.5	43.475	0	90.117	1351100000	15	38	6.29201	1.53877e-05	9.10961	9.16593	8.91089	8.32174	8.48063	8.69047	8.58936	8.10853	8.21307	7.06619	7.48273	7.45227	7.44458	7.28573	7.48661	7.42424	7.24712
+	2.30214	-0.814422	P0AFH8	P0AFH8	Osmotically-inducible protein Y	osmY	967	Color2 [A=255, R=0, G=0, B=255]	1	20		-1	14	14	14	sp|P0AFH8|OSMY_ECOLI Osmotically-inducible protein Y OS=Escherichia coli (strain K12) OX=83333 GN=osmY PE=1 SV=1	1	+	14	14	14	64.2	64.2	64.2	21.073	0	280.41	2545000000	9	153	1.64592	0.0333445	9.07251	9.01284	8.94158	8.02629	8.08404	8.47333	8.89322	7.51763	8.21714	9.22691	8.78551	8.79971	8.88288	8.93033	8.86686	8.72229	8.61833
+	2.58599	-0.45099	P0AFM2	P0AFM2	Glycine betaine-binding periplasmic protein	proX	977	Color2 [A=255, R=0, G=0, B=255]	1	20		-1	6	6	6	sp|P0AFM2|PROX_ECOLI Glycine betaine/proline betaine-binding periplasmic protein OS=Escherichia coli (strain K12) OX=83333 GN=proX PE=1 SV=1	1		6	6	6	26.7	26.7	26.7	36.022	0	82.549	94859000	12	23	0.349477	0.467148	7.912	8.11637	7.99531	7.6122	7.50145	7.55707	7.90987	7.39049	7.57029	7.27566	8.1701	7.40476	7.94072	7.26697	8.13862	7.48981	7.47939
+	2.06424	-0.554659	P0AG90	P0AG90	Protein translocase subunit SecD	secD	1016	Color2 [A=255, R=0, G=0, B=255]	1	20		-1	29	29	29	sp|P0AG90|SECD_ECOLI Protein translocase subunit SecD OS=Escherichia coli (strain K12) OX=83333 GN=secD PE=1 SV=1	1	+	29	29	29	48.1	48.1	48.1	66.631	0	200.33	2837800000	31	145	5.85243	2.90572e-05	8.95389	9.06956	8.82297	8.27279	8.33764	8.572	8.4734	8.18879	8.22991	7.6175	7.31976	7.35757	7.10489	7.2639	7.76367	7.40759	6.97618
+	2.11428	-0.731639	P0C960	P0C960	Endo-type membrane-bound lytic murein transglycosylase A	emtA	1056	Color2 [A=255, R=0, G=0, B=255]	1	20		-1	10	10	10	sp|P0C960|EMTA_ECOLI Endo-type membrane-bound lytic murein transglycosylase A OS=Escherichia coli (strain K12) OX=83333 GN=emtA PE=1 SV=1	1	+	10	10	10	62.6	62.6	62.6	22.226	0	182.86	5888800000	11	158	4.19802	0.000438125	8.90146	9.053	9.18355	8.09743	8.32307	8.5226	8.79585	7.49397	8.27098	9.94843	9.54045	9.91467	9.79852	9.83163	9.81937	9.35499	9.65314
+	3.35401	-0.626686	P10384	P10384	Long-chain fatty acid transport protein	fadL	1070	Color2 [A=255, R=0, G=0, B=255]	1	20		-1	2	2	2	sp|P10384|FADL_ECOLI Long-chain fatty acid transport protein OS=Escherichia coli (strain K12) OX=83333 GN=fadL PE=1 SV=5	1		2	2	2	5.8	5.8	5.8	48.541	0	47.144	3579900000	15	35	0.754198	0.197244	9.64486	9.64323	9.57129	8.91517	8.96807	9.09608	9.46747	7.67924	8.85429	9.5981	9.40632	9.51754	9.26266	9.1038	9.37754	7.78833	9.32734
+	2.01514	-0.687572	P10903;P37758	P10903	Nitrate/nitrite transporter NarK	narK	1074	Color2 [A=255, R=0, G=0, B=255]	1	20		-1	1;3	1;3	1;3	sp|P10903|NARK_ECOLI Nitrate/nitrite antiporter NarK OS=Escherichia coli (strain K12) OX=83333 GN=narK PE=1 SV=2	2	+	3	3	3	10.4	10.4	10.4	49.693	0	22.921	156130000	14	29	3.56402	0.00120964	8.03088	8.0387	7.61625	7.28569	7.21979	7.11764	7.24281	7.39869	7.26611	7.29991	7.45504	7.49453	7.38381	7.44355	7.4462	7.5717	7.555
+	1.55848	-0.800453	P29131	P29131	Cell division protein FtsN	ftsN	1303	Color2 [A=255, R=0, G=0, B=255]	1	20		-1	18	18	18	sp|P29131|FTSN_ECOLI Cell division protein FtsN OS=Escherichia coli (strain K12) OX=83333 GN=ftsN PE=1 SV=3	1	+	18	18	18	52	52	52	35.793	0	196.34	2345800000	19	105	2.14174	0.0135151	9.19474	9.68634	8.98157	8.28975	8.49725	8.6743	9.2447	7.41621	8.32758	7.00722	7.60988	7.50825	7.47904	8.05162	8.37641	8.05339	7.75102
+	1.64174	-0.737712	P31224;P24181	P31224	Multidrug efflux pump subunit AcrB	acrB	1339	Color2 [A=255, R=0, G=0, B=255]	1	20		-1	1;22	1;22	1;22	sp|P31224|ACRB_ECOLI Multidrug efflux pump subunit AcrB OS=Escherichia coli (strain K12) OX=83333 GN=acrB PE=1 SV=1	2	+	22	22	22	27.7	27.7	27.7	113.57	0	270.28	1154500000	44	92	3.77009	0.000852983	8.9199	8.89707	8.47038	7.83243	7.93559	8.30619	8.36519	7.52449	7.88009	7.07259	7.3476	7.19611	7.66546	7.62834	7.59853	7.06872	7.67293
+	1.67044	-0.612723	P36672	P36672	PTS system trehalose-specific EIIBC component;Trehalose-specific phosphotransferase enzyme IIB component;Trehalose permease IIC component	treB	1416	Color2 [A=255, R=0, G=0, B=255]	1	20		-1	6	6	6	sp|P36672|PTTBC_ECOLI PTS system trehalose-specific EIIBC component OS=Escherichia coli (strain K12) OX=83333 GN=treB PE=1 SV=4	1	+	6	6	6	15	15	15	51.08	0	138.77	280060000	10	30	2.50756	0.00710533	8.49507	8.52044	8.01237	7.69209	7.72634	7.77129	7.72062	8.01953	7.17477	7.69418	7.16583	7.56226	7.52102	7.60098	7.27185	7.29863	7.28726
+	1.93516	-0.718631	P39396	P39396	Inner membrane protein YjiY	yjiY	1532	Color2 [A=255, R=0, G=0, B=255]	1	20		-1	13	13	13	sp|P39396|BTST_ECOLI Pyruvate/proton symporter BtsT OS=Escherichia coli (strain K12) OX=83333 GN=btsT PE=1 SV=2	1		13	13	13	20.7	20.7	20.7	77.323	0	292.98	1476700000	20	61	1.24779	0.0732684	9.1602	9.1829	8.72023	8.18058	8.38648	8.34036	8.61146	7.96044	8.02169	7.14476	8.31996	7.47205	7.18609	8.65341	7.40535	7.64496	7.1982
+	1.64644	-0.583962	P69786	P69786	PTS system glucose-specific EIICB component;Glucose permease IIC component;Glucose-specific phosphotransferase enzyme IIB component	ptsG	1718	Color2 [A=255, R=0, G=0, B=255]	1	20		-1	22	22	22	sp|P69786|PTGCB_ECOLI PTS system glucose-specific EIICB component OS=Escherichia coli (strain K12) OX=83333 GN=ptsG PE=1 SV=1	1	+	22	22	22	49.1	49.1	49.1	50.676	0	293.36	6007100000	16	198	5.48209	5.03869e-05	9.36625	9.46123	9.03084	8.59314	8.62065	8.89265	8.96525	8.46315	8.39669	7.57545	8.30333	7.70938	7.25002	7.35902	7.25212	7.30869	7.7785
+	2.4557	-1.21364	P76170	P76170	UPF0482 protein YnfB	ynfB	1792	Color2 [A=255, R=0, G=0, B=255]	1	20		-1	5	5	5	sp|P76170|YNFB_ECOLI UPF0482 protein YnfB OS=Escherichia coli (strain K12) OX=83333 GN=ynfB PE=1 SV=1	1		5	5	5	46.9	46.9	46.9	12.909	0	32.699	327640000	6	39	1.15112	0.0884754	8.40004	8.40458	8.7493	7.58767	7.03742	7.2879	8.30638	7.10276	7.18481	8.72908	8.75926	8.52521	6.96511	7.72967	8.84104	7.7792	8.61773
+	2.1378	-0.587306	Q46798	Q46798	Uncharacterized lipoprotein YgeR	ygeR	1910	Color2 [A=255, R=0, G=0, B=255]	1	20		-1	16	16	16	sp|Q46798|YGER_ECOLI Uncharacterized lipoprotein YgeR OS=Escherichia coli (strain K12) OX=83333 GN=ygeR PE=3 SV=2	1	+	16	16	16	66.9	66.9	66.9	26.564	0	169.15	5798200000	16	238	2.39926	0.00853396	9.05607	9.16298	8.98441	8.31909	8.44671	8.67574	8.31336	8.27985	8.37901	8.99007	8.8409	9.02152	8.62522	8.56354	8.74712	7.72567	8.70977
[truncated: 1 more columns]

## Sheet: LB_54 high (LB8 vs LB54)
Significant	-LOG(P-value)	Difference	Protein IDs	Majority protein IDs	Protein names	Gene names	id	Symbol color	Symbol type	Symbol size	Show label	Taxonomy IDs	Peptide counts (all)	Peptide counts (razor+unique)	Peptide counts (unique)	Fasta headers	Number of proteins	ANOVA Significant	Peptides	Razor + unique peptides	Unique peptides	Sequence coverage [%]	Unique + razor sequence coverage [%]	Unique sequence coverage [%]	Mol. weight [kDa]	Q-value	Score	Intensity	iBAQ peptides	MS/MS count	#NAME?	ANOVA q-value	LFQ intensity Ecoli_UC_LB_H008_1	LFQ intensity Ecoli_UC_LB_H008_2	LFQ intensity Ecoli_UC_LB_H008_3	LFQ intensity Ecoli_UC_LB_H054_1	LFQ intensity Ecoli_UC_LB_H054_2	LFQ intensity Ecoli_UC_LB_H054_3	LFQ intensity Ecoli_UC_LB_H168_1	LFQ intensity Ecoli_UC_LB_H168_2	LFQ intensity Ecoli_UC_LB_H168_3	LFQ intensity Ecoli_UC_RPMI_H008_1	LFQ intensity Ecoli_UC_RPMI_H008_2	LFQ intensity Ecoli_UC_RPMI_H008_3	LFQ intensity Ecoli_UC_RPMI_H054_1	LFQ intensity Ecoli_UC_RPMI_H054_2	LFQ intensity Ecoli_UC_RPMI_H054_3	LFQ intensity Ecoli_UC_RPMI_H168_1	LFQ intensity Ecoli_UC_RPMI_H168_2
+	1.94735	1.20066	P00864	P00864	Phosphoenolpyruvate carboxylase	ppc	126	Color2 [A=255, R=255, G=0, B=0]	1	20		-1	55	55	55	sp|P00864|CAPP_ECOLI Phosphoenolpyruvate carboxylase OS=Escherichia coli (strain K12) OX=83333 GN=ppc PE=1 SV=1	1	+	55	55	55	60.2	60.2	60.2	99.061	0	323.31	11509000000	50	273	3.66716	0.000991414	7.24485	7.93979	7.07265	8.52511	8.70444	8.62971	8.27038	8.87213	8.68605	7.27411	7.15676	7.53108	7.36417	7.66399	7.8977	7.7864	7.11992
+	1.70843	0.920571	P00926	P00926	D-serine dehydratase	dsdA	133	Color2 [A=255, R=255, G=0, B=0]	1	20		-1	24	24	24	sp|P00926|SDHD_ECOLI D-serine dehydratase OS=Escherichia coli (strain K12) OX=83333 GN=dsdA PE=1 SV=3	1	+	24	24	24	51.8	51.8	51.8	47.9	0	323.31	6334100000	20	125	2.43606	0.00803621	7.97421	7.57286	7.43686	8.75375	8.77607	8.21582	7.7238	8.63071	8.19343	7.33926	7.46141	7.4126	7.1815	7.65992	6.92394	7.47988	7.11209
+	1.55924	0.821443	P00954	P00954	Tryptophan--tRNA ligase	trpS	137	Color2 [A=255, R=255, G=0, B=0]	1	20		-1	25	25	25	sp|P00954|SYW_ECOLI Tryptophan--tRNA ligase OS=Escherichia coli (strain K12) OX=83333 GN=trpS PE=1 SV=3	1	+	25	25	25	71.9	71.9	71.9	37.437	0	323.31	5272400000	15	136	2.98339	0.00312387	7.21004	7.52886	7.21359	8.02938	7.82782	8.55962	8.9558	8.77525	9.22534	7.57911	8.23664	7.48796	8.00954	7.90398	7.57691	8.51849	7.65753
+	1.43062	1.11012	P00959	P00959	Methionine--tRNA ligase	metG	140	Color2 [A=255, R=255, G=0, B=0]	1	20		-1	57	57	57	sp|P00959|SYM_ECOLI Methionine--tRNA ligase OS=Escherichia coli (strain K12) OX=83333 GN=metG PE=1 SV=2	1	+	57	57	57	78	78	78	76.254	0	323.31	32123000000	37	432	2.84701	0.00404383	8.35509	8.25648	7.23119	9.08196	9.10151	8.98964	8.77162	9.28051	9.15168	6.95247	8.40698	7.73474	7.20162	7.61238	7.34534	8.11704	7.56833
+	1.22207	1.09682	P04951	P04951	3-deoxy-manno-octulosonate cytidylyltransferase	kdsB	175	Color2 [A=255, R=255, G=0, B=0]	1	20		-1	13	13	13	sp|P04951|KDSB_ECOLI 3-deoxy-manno-octulosonate cytidylyltransferase OS=Escherichia coli (strain K12) OX=83333 GN=kdsB PE=1 SV=2	1		13	13	13	63.3	63.3	63.3	27.614	0	150.39	11938000000	17	156	1.32466	0.062838	8.45313	8.36335	7.14846	9.03965	9.13596	9.0798	9.01385	9.26378	9.13101	8.26937	8.94397	7.3717	8.41576	8.35259	8.07089	8.45661	8.46903
+	2.96459	1.1509	P06983	P06983	Porphobilinogen deaminase	hemC	212	Color2 [A=255, R=255, G=0, B=0]	1	20		-1	21	21	21	sp|P06983|HEM3_ECOLI Porphobilinogen deaminase OS=Escherichia coli (strain K12) OX=83333 GN=hemC PE=1 SV=2	1	+	21	21	21	66.8	66.8	66.8	33.851	0	323.31	2404100000	16	76	3.70048	0.000951443	7.23225	7.03747	6.93994	8.15691	8.07744	8.42801	8.51737	8.69651	8.69335	7.14527	8.2651	7.21231	7.15497	7.33414	6.86102	7.21484	7.64826
+	2.34752	0.737268	P06987	P06987	Histidine biosynthesis bifunctional protein HisB;Histidinol-phosphatase;Imidazoleglycerol-phosphate dehydratase	hisB	214	Color2 [A=255, R=255, G=0, B=0]	1	20		-1	10	10	10	sp|P06987|HIS7_ECOLI Histidine biosynthesis bifunctional protein HisB OS=Escherichia coli (strain K12) OX=83333 GN=hisB PE=1 SV=1	1	+	10	10	10	38.3	38.3	38.3	40.278	0	92.32	629840000	15	39	2.08703	0.0150422	7.38974	7.07615	7.41352	8.10127	7.89575	8.09419	7.31288	7.74077	7.9101	6.9616	7.41551	7.22852	7.13513	7.07458	7.68697	7.30287	7.4811
+	1.44992	0.776196	P06992	P06992	Ribosomal RNA small subunit methyltransferase A	rsmA	217	Color2 [A=255, R=255, G=0, B=0]	1	20		-1	10	10	10	sp|P06992|RSMA_ECOLI Ribosomal RNA small subunit methyltransferase A OS=Escherichia coli (strain K12) OX=83333 GN=rsmA PE=1 SV=1	1	+	10	10	10	42.9	42.9	42.9	30.42	0	216.95	2454800000	13	49	3.69681	0.000955196	8.16938	8.13944	7.42369	8.70209	8.76413	8.59487	8.25794	8.88534	8.53381	7.57281	7.3564	7.2945	7.41454	7.40472	7.29059	7.10505	7.21473
+	2.06978	0.965304	P07012	P07012	Peptide chain release factor 2	prfB	224	Color2 [A=255, R=255, G=0, B=0]	1	20		-1	15	15	15	sp|P07012|RF2_ECOLI Peptide chain release factor RF2 OS=Escherichia coli (strain K12) OX=83333 GN=prfB PE=1 SV=3	1		15	15	15	50.4	50.4	50.4	41.25	0	113.99	1589100000	18	68	0.537552	0.314476	7.37015	7.17309	7.53764	8.5399	8.44762	7.98926	8.30954	8.59744	8.21085	7.07153	8.75548	7.70433	8.20777	8.28616	7.19893	8.46587	6.84963
+	2.2427	0.954741	P07762	P07762	1,4-alpha-glucan branching enzyme GlgB	glgB	240	Color2 [A=255, R=255, G=0, B=0]	1	20		-1	47	47	47	sp|P07762|GLGB_ECOLI 1,4-alpha-glucan branching enzyme GlgB OS=Escherichia coli (strain K12) OX=83333 GN=glgB PE=1 SV=1	1	+	47	47	47	69	69	69	84.336	0	323.31	9545700000	38	212	3.30914	0.00184688	7.60297	7.6038	7.30461	8.63007	8.57819	8.16735	8.29774	8.88664	8.70412	7.49846	8.00017	7.40679	7.59161	7.62623	7.68944	8.01225	7.64639
+	3.07056	1.17543	P07813	P07813	Leucine--tRNA ligase	leuS	241	Color2 [A=255, R=255, G=0, B=0]	1	20		-1	39	39	39	sp|P07813|SYL_ECOLI Leucine--tRNA ligase OS=Escherichia coli (strain K12) OX=83333 GN=leuS PE=1 SV=2	1	+	39	39	39	47.2	47.2	47.2	97.233	0	323.31	3625100000	49	218	2.19208	0.0123255	7.30731	7.25156	6.96646	8.3217	8.23338	8.49654	8.35587	8.72514	8.94452	7.43493	9.22758	8.72167	8.41142	8.36711	7.90249	9.03953	8.71636
+	2.47644	1.25505	P08178	P08178	Phosphoribosylformylglycinamidine cyclo-ligase	purM	245	Color2 [A=255, R=255, G=0, B=0]	1	20		-1	20	20	20	sp|P08178|PUR5_ECOLI Phosphoribosylformylglycinamidine cyclo-ligase OS=Escherichia coli (strain K12) OX=83333 GN=purM PE=1 SV=3	1	+	20	20	20	56.2	56.2	56.2	36.854	0	323.31	10454000000	12	139	1.97283	0.0186561	7.61667	7.20966	7.10658	8.50591	8.38286	8.8093	7.8951	9.20369	8.99849	7.97747	8.81702	8.43712	8.27598	8.24244	7.93999	8.68059	8.28371
+	3.69792	1.03095	P09831	P09831	Glutamate synthase [NADPH] large chain	gltB	285	Color2 [A=255, R=255, G=0, B=0]	1	20		-1	49	49	49	sp|P09831|GLTB_ECOLI Glutamate synthase [NADPH] large chain OS=Escherichia coli (strain K12) OX=83333 GN=gltB PE=1 SV=3	1		49	49	49	44.3	44.3	44.3	163.3	0	323.31	3537300000	75	171	1.01623	0.11655	7.3519	7.15039	7.14661	8.1692	8.307	8.26555	7.13824	8.57558	8.49342	7.32187	8.16566	7.06524	7.32917	7.4581	7.16418	8.28934	7.30305
+	1.99575	1.19807	P0A6E4	P0A6E4	Argininosuccinate synthase	argG	301	Color2 [A=255, R=255, G=0, B=0]	1	20		-1	37	37	37	sp|P0A6E4|ASSY_ECOLI Argininosuccinate synthase OS=Escherichia coli (strain K12) OX=83333 GN=argG PE=1 SV=2	1	+	37	37	37	71.8	71.8	71.8	49.898	0	323.31	8094300000	26	177	2.51497	0.00702208	7.65395	7.50868	6.98005	8.35025	8.49514	8.8915	7.38854	8.47816	8.96578	7.38865	7.21066	7.29964	7.07033	7.16562	6.51403	7.29032	7.78672
+	1.95601	0.65427	P0A6F9	P0A6F9	10 kDa chaperonin	groS	307	Color2 [A=255, R=255, G=0, B=0]	1	20		-1	8	8	8	sp|P0A6F9|CH10_ECOLI Co-chaperonin GroES OS=Escherichia coli (strain K12) OX=83333 GN=groES PE=1 SV=1	1	+	8	8	8	70.1	70.1	70.1	10.387	0	44.923	3771000000	5	87	2.37058	0.00897086	7.75646	7.70892	7.70897	8.13893	8.35683	8.64141	8.86416	8.20491	8.82831	8.29968	9.00402	8.06491	8.3726	8.86736	8.40651	9.25655	8.90037
+	4.20946	2.07984	P0A6G7	P0A6G7	ATP-dependent Clp protease proteolytic subunit	clpP	309	Color2 [A=255, R=255, G=0, B=0]	1	20		-1	12	12	12	sp|P0A6G7|CLPP_ECOLI ATP-dependent Clp protease proteolytic subunit OS=Escherichia coli (strain K12) OX=83333 GN=clpP PE=1 SV=1	1	+	12	12	12	40.6	40.6	40.6	23.186	0	323.31	17572000000	10	132	3.24815	0.00203346	7.11109	7.28945	6.93151	9.2319	9.26345	9.07624	9.0484	9.52763	9.17667	6.87578	8.86367	7.30244	7.84768	7.49252	6.88171	8.4335	8.01812
+	2.25745	0.989475	P0A6P1	P0A6P1	Elongation factor Ts	tsf	332	Color2 [A=255, R=255, G=0, B=0]	1	20		-1	51	51	51	sp|P0A6P1|EFTS_ECOLI Elongation factor Ts OS=Escherichia coli (strain K12) OX=83333 GN=tsf PE=1 SV=2	1	+	51	51	51	96.5	96.5	96.5	30.423	0	323.31	241240000000	21	891	4.67594	0.000195169	9.22922	9.07595	8.62907	9.93115	9.95615	10.0154	10.4561	10.1763	10.2588	9.42282	9.73395	9.32926	9.51545	9.35382	9.19863	9.61897	9.43998
+	3.46619	1.24909	P0A6P7	P0A6P7	Probable GTP-binding protein EngB	engB	334	Color2 [A=255, R=255, G=0, B=0]	1	20		-1	12	12	12	sp|P0A6P7|ENGB_ECOLI Probable GTP-binding protein EngB OS=Escherichia coli (strain K12) OX=83333 GN=engB PE=1 SV=1	1	+	12	12	12	60	60	60	23.561	0	129.32	4255400000	11	96	5.24807	7.44883e-05	7.46919	7.16901	7.4379	8.60152	8.70568	8.51616	8.94468	8.67658	8.54768	6.88849	7.60465	7.17041	7.56325	7.17056	7.66472	7.82419	7.47895
+	3.38824	0.664262	P0A6Q3	P0A6Q3	3-hydroxydecanoyl-[acyl-carrier-protein] dehydratase	fabA	336	Color2 [A=255, R=255, G=0, B=0]	1	20		-1	7	7	7	sp|P0A6Q3|FABA_ECOLI 3-hydroxydecanoyl-[acyl-carrier-protein] dehydratase OS=Escherichia coli (strain K12) OX=83333 GN=fabA PE=1 SV=2	1	+	7	7	7	36.6	36.6	36.6	18.969	0	32.943	760200000	9	25	2.42057	0.00825927	7.55686	7.40935	7.36784	8.1122	8.14423	8.07041	7.52858	8.33492	8.39345	6.86015	7.28432	7.28749	8.15026	7.45209	7.41755	8.41145	8.004
+	2.1914	0.618163	P0A6T1	P0A6T1	Glucose-6-phosphate isomerase	pgi	341	Color2 [A=255, R=255, G=0, B=0]	1	20		-1	8	8	7	sp|P0A6T1|G6PI_ECOLI Glucose-6-phosphate isomerase OS=Escherichia coli (strain K12) OX=83333 GN=pgi PE=1 SV=1	1	+	8	8	7	20.8	20.8	19.3	61.529	0	114.55	410060000	26	27	1.99855	0.0178205	7.42948	7.12308	7.07503	7.7448	7.87305	7.86423	7.56771	7.92559	7.78981	7.674	7.42722	7.24537	7.49549	7.58753	7.37089	7.51228	7.72084
+	1.44083	1.02772	P0A6V8	P0A6V8	Glucokinase	glk	348	Color2 [A=255, R=255, G=0, B=0]	1	20		-1	19	19	19	sp|P0A6V8|GLK_ECOLI Glucokinase OS=Escherichia coli (strain K12) OX=83333 GN=glk PE=1 SV=1	1	+	19	19	19	74.5	74.5	74.5	34.723	0	323.31	7147700000	16	120	3.82462	0.000783307	8.16403	7.79323	7.06081	8.75584	8.78381	8.56157	8.2755	8.83945	8.7213	7.1641	7.42667	7.1933	7.5959	7.62282	7.43474	7.92997	7.74427
+	2.00982	1.13588	P0A6X3	P0A6X3	RNA-binding protein Hfq	hfq	353	Color2 [A=255, R=255, G=0, B=0]	1	20		-1	8	8	8	sp|P0A6X3|HFQ_ECOLI RNA-binding protein Hfq OS=Escherichia coli (strain K12) OX=83333 GN=hfq PE=1 SV=2	1	+	8	8	8	87.3	87.3	87.3	11.166	0	166.08	2009600000	5	63	6.10809	2.16459e-05	7.43548	7.1702	7.19688	7.94363	8.61436	8.6522	8.46193	8.56065	8.25556	7.39678	7.53122	7.41368	8.36099	8.7265	8.65714	9.25375	9.04583
+	2.03139	1.11131	P0A725	P0A725	UDP-3-O-[3-hydroxymyristoyl] N-acetylglucosamine deacetylase	lpxC	366	Color2 [A=255, R=255, G=0, B=0]	1	20		-1	12	12	12	sp|P0A725|LPXC_ECOLI UDP-3-O-acyl-N-acetylglucosamine deacetylase OS=Escherichia coli (strain K12) OX=83333 GN=lpxC PE=1 SV=1	1	+	12	12	12	45.6	45.6	45.6	33.956	0	42.627	2280400000	15	54	1.83633	0.0235872	7.81222	7.41129	6.99942	8.57613	8.48407	8.49664	7.02389	8.43876	8.50661	6.8492	7.67848	6.95522	7.31899	7.26653	7.08231	7.53224	7.31857
+	2.12969	0.609988	P0A7B3	P0A7B3	NAD kinase	nadK	387	Color2 [A=255, R=255, G=0, B=0]	1	20		-1	7	7	7	sp|P0A7B3|NADK_ECOLI NAD kinase OS=Escherichia coli (strain K12) OX=83333 GN=nadK PE=1 SV=1	1		7	7	7	36.6	36.6	36.6	32.566	0	90.275	771290000	12	27	1.07198	0.104181	7.46216	7.11031	7.47538	7.988	7.9147	7.97511	7.16481	8.1518	8.0923	7.46765	7.33767	7.21568	6.97668	7.44274	7.18046	7.96973	7.09264
+	3.34009	1.08867	P0A7C6	P0A7C6	Peptidase E	pepE	391	Color2 [A=255, R=255, G=0, B=0]	1	20		-1	10	10	10	sp|P0A7C6|PEPE_ECOLI Peptidase E OS=Escherichia coli (strain K12) OX=83333 GN=pepE PE=1 SV=1	1	+	10	10	10	52.8	52.8	52.8	24.57	0	138.08	2623100000	8	48	5.67495	3.84477e-05	7.49752	7.34719	7.44467	8.67074	8.53588	8.34877	8.52625	8.75167	8.46605	6.87227	7.48639	7.32122	7.26515	7.28471	7.34048	7.60645	7.15286
+	2.28943	0.680816	P0A7D1	P0A7D1	Peptidyl-tRNA hydrolase	pth	392	Color2 [A=255, R=255, G=0, B=0]	1	20		-1	13	13	13	sp|P0A7D1|PTH_ECOLI Peptidyl-tRNA hydrolase OS=Escherichia coli (strain K12) OX=83333 GN=pth PE=1 SV=1	1	+	13	13	13	78.4	78.4	78.4	21.082	0	116.85	2091000000	14	63	3.71307	0.000942276	7.61076	7.91819	7.55005	8.35885	8.45821	8.30438	8.50484	8.34739	8.33399	7.60392	6.9407	7.55007	7.5733	7.31277	7.0644	7.20701	6.85907
+	1.92435	1.06898	P0A7E3	P0A7E3	Orotate phosphoribosyltransferase	pyrE	396	Color2 [A=255, R=255, G=0, B=0]	1	20		-1	20	20	20	sp|P0A7E3|PYRE_ECOLI Orotate phosphoribosyltransferase OS=Escherichia coli (strain K12) OX=83333 GN=pyrE PE=1 SV=2	1	+	20	20	20	83.1	83.1	83.1	23.567	0	323.31	10340000000	13	140	5.024	0.000103988	7.84308	7.79632	7.12885	8.74848	8.72831	8.49841	8.73396	9.04383	8.67745	7.67052	7.89846	7.38841	7.34376	7.37352	7.2936	7.31269	7.25636
+	1.34404	0.946536	P0A7G2	P0A7G2	Ribosome-binding factor A	rbfA	401	Color2 [A=255, R=255, G=0, B=0]	1	20		-1	10	10	10	sp|P0A7G2|RBFA_ECOLI 30S ribosome-binding factor OS=Escherichia coli (strain K12) OX=83333 GN=rbfA PE=1 SV=2	1	+	10	10	10	75.2	75.2	75.2	15.154	0	323.31	5781700000	8	163	1.89342	0.0213701	8.22688	7.88849	7.15884	8.71955	8.86237	8.53191	9.52602	8.67491	8.52115	8.40617	8.10782	7.51454	8.58687	8.72608	8.32247	9.01284	8.80383
+	2.94127	0.998281	P0A7I0	P0A7I0	Peptide chain release factor 1	prfA	404	Color2 [A=255, R=255, G=0, B=0]	1	20		-1	20	20	20	sp|P0A7I0|RF1_ECOLI Peptide chain release factor RF1 OS=Escherichia coli (strain K12) OX=83333 GN=prfA PE=1 SV=1	1	+	20	20	20	68.3	68.3	68.3	40.517	0	300.2	3609800000	23	73	5.11984	8.85057e-05	7.35528	7.38194	7.05638	8.35698	8.27866	8.15281	8.46642	8.71456	8.35843	7.25483	7.627	7.35099	7.50333	7.82782	7.55488	7.76844	7.35103
+	2.53779	1.43937	P0A7I7	P0A7I7	GTP cyclohydrolase-2	ribA	406	Color2 [A=255, R=255, G=0, B=0]	1	20		-1	14	14	14	sp|P0A7I7|RIBA_ECOLI GTP cyclohydrolase-2 OS=Escherichia coli (strain K12) OX=83333 GN=ribA PE=1 SV=1	1	+	14	14	14	66.3	66.3	66.3	21.836	0	322.61	4432500000	12	66	6.41949	1.33857e-05	7.50931	7.33466	6.77708	8.60968	8.65597	8.67351	8.78615	8.90951	8.75998	7.10073	7.44197	7.44816	7.60149	7.34774	7.41696	7.65503	7.49086
+	1.50663	1.06429	P0A809	P0A809	Holliday junction ATP-dependent DNA helicase RuvA	ruvA	441	Color2 [A=255, R=255, G=0, B=0]	1	20		-1	6	6	6	sp|P0A809|RUVA_ECOLI Holliday junction ATP-dependent DNA helicase RuvA OS=Escherichia coli (strain K12) OX=83333 GN=ruvA PE=1 SV=1	1	+	6	6	6	27.6	27.6	27.6	22.085	0	167.75	2394000000	5	34	4.29414	0.000369607	8.32932	7.45326	7.27238	8.75298	8.77188	8.72295	8.56554	8.74069	8.56687	7.05697	7.5674	7.47341	7.54109	7.14389	7.23821	7.53255	7.21189
+	1.48013	0.859183	P0A836	P0A836	Succinyl-CoA ligase [ADP-forming] subunit beta	sucC	449	Color2 [A=255, R=255, G=0, B=0]	1	20		-1	49	49	49	sp|P0A836|SUCC_ECOLI Succinate--CoA ligase [ADP-forming] subunit beta OS=Escherichia coli (strain K12) OX=83333 GN=sucC PE=1 SV=1	1	+	49	49	49	84.8	84.8	84.8	41.392	0	323.31	150210000000	24	544	6.59594	1.02881e-05	9.04489	9.0731	8.29343	9.64438	9.52629	9.8183	9.85445	9.93587	10.1573	7.93721	8.39131	7.79985	7.76359	7.76735	7.55781	8.05023	7.71347
+	1.93838	0.636635	P0A840	P0A840	5/3-nucleotidase SurE	surE	450	Color2 [A=255, R=255, G=0, B=0]	1	20		-1	5	5	5	sp|P0A840|SURE_ECOLI 5/3-nucleotidase SurE OS=Escherichia coli (strain K12) OX=83333 GN=surE PE=1 SV=1	1		5	5	5	30.8	30.8	30.8	26.9	0	16.938	317630000	9	21	1.27918	0.0688232	7.18533	7.38933	6.89627	7.82515	7.76534	7.79034	7.85068	7.73502	7.64314	7.68025	7.596	7.97292	7.4642	7.50291	7.46256	6.95223	7.84198
+	1.56497	0.881183	P0A847	P0A847	Queuine tRNA-ribosyltransferase	tgt	451	Color2 [A=255, R=255, G=0, B=0]	1	20		-1	23	23	23	sp|P0A847|TGT_ECOLI Queuine tRNA-ribosyltransferase OS=Escherichia coli (strain K12) OX=83333 GN=tgt PE=1 SV=1	1	+	23	23	23	67.5	67.5	67.5	42.593	0	323.31	4023900000	24	124	3.83544	0.000783307	7.634	7.77008	6.93416	8.32664	8.31731	8.33784	8.04902	8.49699	8.40564	7.15482	7.22658	7.33415	6.90479	7.25189	7.29755	7.47126	7.84942
+	1.46193	0.739631	P0A858	P0A858	Triosephosphate isomerase	tpiA	455	Color2 [A=255, R=255, G=0, B=0]	1	20		-1	21	21	21	sp|P0A858|TPIS_ECOLI Triosephosphate isomerase OS=Escherichia coli (strain K12) OX=83333 GN=tpiA PE=1 SV=1	1	+	21	21	21	78.4	78.4	78.4	26.972	0	323.31	4633500000	11	109	3.24535	0.00203966	7.65216	7.54271	7.09132	8.14032	7.90589	8.45888	8.90787	8.70719	9.00117	7.2455	7.74241	7.38382	7.97792	6.92467	7.51063	8.35904	8.87065
+	2.30984	1.31232	P0A862	P0A862	Thiol peroxidase	tpx	456	Color2 [A=255, R=255, G=0, B=0]	1	20		-1	13	13	13	sp|P0A862|TPX_ECOLI Thiol peroxidase OS=Escherichia coli (strain K12) OX=83333 GN=tpx PE=1 SV=2	1	+	13	13	13	99.4	99.4	99.4	17.835	0	323.31	65876000000	7	259	4.38481	0.000321145	8.53847	8.48417	7.99737	9.80675	9.81257	9.33766	9.9517	10.0287	9.63321	8.98602	9.39648	8.89707	9.03643	9.2447	8.94642	9.05637	9.02572
+	1.30154	0.880394	P0A867	P0A867	Transaldolase A	talA	457	Color2 [A=255, R=255, G=0, B=0]	1	20		-1	34	34	32	sp|P0A867|TALA_ECOLI Transaldolase A OS=Escherichia coli (strain K12) OX=83333 GN=talA PE=3 SV=1	1	+	34	34	32	87	87	82	35.658	0	323.31	15344000000	23	273	1.73476	0.0282429	8.40004	8.03044	7.36424	8.95496	8.84299	8.63795	8.9014	9.19995	8.90769	7.46928	8.71507	7.96658	8.65193	8.48968	8.12905	8.9391	8.65256
+	2.13237	0.788421	P0A870	P0A870	Transaldolase B	talB	458	Color2 [A=255, R=255, G=0, B=0]	1	20		-1	31	29	29	sp|P0A870|TALB_ECOLI Transaldolase B OS=Escherichia coli (strain K12) OX=83333 GN=talB PE=1 SV=2	1	+	31	29	29	90.2	85.2	85.2	35.219	0	323.31	6655000000	20	180	4.64672	0.00020515	7.21501	7.61438	7.55168	8.22162	8.42742	8.09729	8.98431	9.00775	8.44651	9.0604	9.56885	8.38387	9.36775	9.46756	9.13004	9.76389	9.60999
+	2.16486	0.605588	P0A884	P0A884	Thymidylate synthase	thyA	462	Color2 [A=255, R=255, G=0, B=0]	1	20		-1	14	14	14	sp|P0A884|TYSY_ECOLI Thymidylate synthase OS=Escherichia coli (strain K12) OX=83333 GN=thyA PE=1 SV=1	1	+	14	14	14	53.4	53.4	53.4	30.479	0	274.79	3452900000	11	85	3.71634	0.000942276	7.66759	7.87912	7.50511	8.27932	8.2136	8.37566	8.83746	8.74518	8.71197	8.14132	8.31481	8.22123	7.22942	7.7578	7.76907	8.31228	8.22871
+	4.45813	1.50583	P0A8A0	P0A8A0	Probable transcriptional regulatory protein YebC	yebC	466	Color2 [A=255, R=255, G=0, B=0]	1	20		-1	9	9	9	sp|P0A8A0|YEBC_ECOLI Probable transcriptional regulatory protein YebC OS=Escherichia coli (strain K12) OX=83333 GN=yebC PE=1 SV=1	1	+	9	9	9	37	37	37	26.422	0	89.478	2291200000	9	34	1.90637	0.0209412	7.30863	7.55396	7.49619	8.95629	8.95187	8.9681	9.0683	8.99533	9.05675	7.04929	7.47579	7.22778	7.71242	8.90986	7.28018	9.22748	7.06469
+	3.88298	1.328	P0A8A2	P0A8A2	Probable transcriptional regulatory protein YeeN	yeeN	467	Color2 [A=255, R=255, G=0, B=0]	1	20		-1	10	10	10	sp|P0A8A2|YEEN_ECOLI Probable transcriptional regulatory protein YeeN OS=Escherichia coli (strain K12) OX=83333 GN=yeeN PE=1 SV=1	1	+	10	10	10	44.1	44.1	44.1	25.867	0	323.31	2932400000	9	47	4.27857	0.000375333	7.57237	7.39295	7.35772	8.67528	8.88843	8.74331	8.90575	8.57799	8.73795	8.36914	7.67449	7.05982	7.37387	7.46861	7.09313	7.05219	7.39305
+	3.69977	0.66002	P0A8I1	P0A8I1	Putative Holliday junction resolvase	yqgF	482	Color2 [A=255, R=255, G=0, B=0]	1	20		-1	8	8	8	sp|P0A8I1|YQGF_ECOLI Putative pre-16S rRNA nuclease OS=Escherichia coli (strain K12) OX=83333 GN=yqgF PE=1 SV=1	1	+	8	8	8	69.6	69.6	69.6	15.186	0	43.371	631530000	7	26	3.5916	0.00114668	7.23482	7.28712	7.11739	7.88084	7.86	7.87856	8.41799	8.16929	8.146	7.54276	7.30717	6.93831	7.30911	7.68356	7.3331	7.42945	7.27228
+	3.29541	1.02959	P0A8I5	P0A8I5	tRNA (guanine-N(7)-)-methyltransferase	trmB	484	Color2 [A=255, R=255, G=0, B=0]	1	20		-1	11	11	11	sp|P0A8I5|TRMB_ECOLI tRNA (guanine-N(7)-)-methyltransferase OS=Escherichia coli (strain K12) OX=83333 GN=trmB PE=1 SV=1	1	+	11	11	11	57.7	57.7	57.7	27.307	0	194.1	4339500000	9	76	5.91726	2.60494e-05	7.38866	7.6424	7.5481	8.60207	8.64293	8.42295	8.76166	8.76266	8.59847	7.00419	7.20392	7.54921	7.05424	7.35692	7.31047	7.99734	7.42324
+	1.74833	0.480672	P0A8J4	P0A8J4	UPF0250 protein YbeD	ybeD	487	Color2 [A=255, R=255, G=0, B=0]	1	20		-1	2	2	2	sp|P0A8J4|YBED_ECOLI UPF0250 protein YbeD OS=Escherichia coli (strain K12) OX=83333 GN=ybeD PE=1 SV=1	1	+	2	2	2	33.3	33.3	33.3	9.8272	0	24.374	355470000	4	12	1.97559	0.0185688	7.37975	7.2757	7.38735	7.94627	7.94739	7.59116	8.29332	8.22729	7.99147	7.3841	7.081	7.64796	7.351	7.45339	7.40312	7.92931	6.96374
+	1.87944	1.20922	P0A8M0	P0A8M0	Asparagine--tRNA ligase	asnS	491	Color2 [A=255, R=255, G=0, B=0]	1	20		-1	35	35	35	sp|P0A8M0|SYN_ECOLI Asparagine--tRNA ligase OS=Escherichia coli (strain K12) OX=83333 GN=asnS PE=1 SV=2	1	+	35	35	35	53.4	53.4	53.4	52.57	0	323.31	59141000000	24	378	2.98325	0.00312387	8.58204	8.39256	7.65417	9.36622	9.4749	9.41529	9.19604	9.63122	9.5214	7.84823	9.00711	8.27971	8.12228	8.11291	7.38196	8.53968	8.30151
+	3.61194	0.794372	P0A8W5	P0A8W5	UPF0301 protein YqgE	yqgE	513	Color2 [A=255, R=255, G=0, B=0]	1	20		-1	4	4	4	sp|P0A8W5|YQGE_ECOLI UPF0301 protein YqgE OS=Escherichia coli (strain K12) OX=83333 GN=yqgE PE=1 SV=1	1	+	4	4	4	36.9	36.9	36.9	20.686	0	115.95	737470000	10	25	3.71261	0.000942276	7.24054	7.17875	7.18772	8.08952	8.01937	7.88125	8.27775	8.43164	8.08945	6.90034	7.73677	7.31246	7.10423	7.11542	7.4664	7.23411	7.36037
+	1.82334	1.10969	P0A8Y3	P0A8Y3	Alpha-D-glucose-1-phosphate phosphatase YihX	yihX	518	Color2 [A=255, R=255, G=0, B=0]	1	20		-1	7	7	7	sp|P0A8Y3|YIHX_ECOLI Alpha-D-glucose 1-phosphate phosphatase YihX OS=Escherichia coli (strain K12) OX=83333 GN=yihX PE=1 SV=1	1	+	7	7	7	36.7	36.7	36.7	22.732	0	34.452	1584300000	9	38	4.289	0.000370205	7.59609	7.64501	6.88477	8.58781	8.61315	8.25399	8.28414	8.68194	8.50226	6.92261	7.55865	7.30346	7.15648	7.28577	7.47159	7.43585	7.24562
+	1.49574	0.972837	P0A8Y5	P0A8Y5	Sugar phosphatase YidA	yidA	519	Color2 [A=255, R=255, G=0, B=0]	1	20		-1	15	15	15	sp|P0A8Y5|YIDA_ECOLI Sugar phosphatase YidA OS=Escherichia coli (strain K12) OX=83333 GN=yidA PE=1 SV=1	1	+	15	15	15	67.4	67.4	67.4	29.721	0	323.31	4254000000	15	118	3.68302	0.000972094	8.24005	7.76324	7.20739	8.71192	8.77789	8.63939	8.4511	8.43122	8.60036	7.48971	7.42574	7.17109	7.72484	7.76451	7.74439	8.09715	7.56573
+	3.59356	0.720177	P0A948	P0A948	Ribosomal-protein-alanine acetyltransferase	rimJ	537	Color2 [A=255, R=255, G=0, B=0]	1	20		-1	5	5	5	sp|P0A948|RIMJ_ECOLI [Ribosomal protein S5]-alanine N-acetyltransferase OS=Escherichia coli (strain K12) OX=83333 GN=rimJ PE=1 SV=1	1	+	5	5	5	35.6	35.6	35.6	22.688	0	15.869	392000000	11	17	3.16975	0.00230963	7.41367	7.38586	7.27432	8.03515	8.04009	8.15915	7.84011	8.07697	8.11584	6.64586	7.29619	7.40732	7.38173	7.43554	7.79022	7.16724	7.46645
+	1.76084	0.780113	P0A953	P0A953	3-oxoacyl-[acyl-carrier-protein] synthase 1	fabB	539	Color2 [A=255, R=255, G=0, B=0]	1	20		-1	25	25	25	sp|P0A953|FABB_ECOLI 3-oxoacyl-[acyl-carrier-protein] synthase 1 OS=Escherichia coli (strain K12) OX=83333 GN=fabB PE=1 SV=1	1	+	25	25	25	76.4	76.4	76.4	42.613	0	323.31	70548000000	16	392	4.94833	0.0001165	9.18752	9.03735	8.53014	9.68886	9.72528	9.6812	9.20317	9.83954	9.69164	7.94685	8.37479	7.91173	8.61583	8.44298	8.17354	8.5168	8.55351
+	3.65304	0.92974	P0A962	P0A962	L-asparaginase 1	ansA	542	Color2 [A=255, R=255, G=0, B=0]	1	20		-1	11	11	11	sp|P0A962|ASPG1_ECOLI L-asparaginase 1 OS=Escherichia coli (strain K12) OX=83333 GN=ansA PE=1 SV=1	1	+	11	11	11	43.2	43.2	43.2	37.127	0	248.49	1297000000	12	52	4.96633	0.000114006	7.10628	7.29801	7.27395	8.23822	8.12509	8.10415	8.26501	8.2701	8.34264	7.1138	7.17899	7.5509	7.35721	7.56972	7.07125	7.47785	7.57499
+	1.95856	0.673849	P0A9D4	P0A9D4	Serine acetyltransferase	cysE	561	Color2 [A=255, R=255, G=0, B=0]	1	20		-1	14	14	14	sp|P0A9D4|CYSE_ECOLI Serine acetyltransferase OS=Escherichia coli (strain K12) OX=83333 GN=cysE PE=1 SV=1	1	+	14	14	14	65.2	65.2	65.2	29.316	0	237.85	2444600000	13	68	3.82286	0.000783307	7.68864	7.77152	7.29331	8.29394	8.28122	8.19986	8.34719	8.49069	8.73115	7.58187	7.34902	7.63452	7.24064	7.33904	7.88179	7.80741	7.65954
+	1.60601	0.716139	P0A9G8	P0A9G8	Transcriptional regulator ModE	modE	569	Color2 [A=255, R=255, G=0, B=0]	1	20		-1	9	9	9	sp|P0A9G8|MODE_ECOLI DNA-binding transcriptional dual regulator ModE OS=Escherichia coli (strain K12) OX=83333 GN=modE PE=1 SV=1	1	+	9	9	9	46.2	46.2	46.2	28.281	0	274.83	609970000	14	31	2.6702	0.00547207	7.14347	7.24605	6.74316	7.53969	7.73626	8.00514	7.89068	8.30529	8.33919	7.44728	7.53784	7.65644	7.34125	7.8336	7.11528	7.36942	7.52685
+	4.43115	1.03771	P0A9H1	P0A9H1	G/U mismatch-specific DNA glycosylase	mug	570	Color2 [A=255, R=255, G=0, B=0]	1	20		-1	13	13	13	sp|P0A9H1|MUG_ECOLI G/U mismatch-specific DNA glycosylase OS=Escherichia coli (strain K12) OX=83333 GN=mug PE=1 SV=1	1	+	13	13	13	87.5	87.5	87.5	18.673	0	299.6	2353300000	10	54	4.69588	0.000189736	7.40219	7.34405	7.226	8.36831	8.35677	8.36029	8.15869	8.41201	8.08803	7.02706	7.59852	7.68009	7.41871	7.62036	7.32709	7.3904	7.49376
+	2.85486	0.831284	P0A9J0	P0A9J0	Ribonuclease G	rng	574	Color2 [A=255, R=255, G=0, B=0]	1	20		-1	32	32	32	sp|P0A9J0|RNG_ECOLI Ribonuclease G OS=Escherichia coli (strain K12) OX=83333 GN=rng PE=1 SV=2	1	+	32	32	32	78.1	78.1	78.1	55.364	0	323.31	4610700000	28	129	2.28127	0.0105155	7.60865	7.67448	7.37208	8.47355	8.38113	8.29438	7.87174	8.54076	8.57746	7.52109	7.52564	6.61868	7.3641	7.76546	7.70013	7.70675	7.71499
+	3.38873	0.820768	P0A9J8	P0A9J8	P-protein;Chorismate mutase;Prephenate dehydratase	pheA	577	Color2 [A=255, R=255, G=0, B=0]	1	20		-1	19	19	19	sp|P0A9J8|CMPDT_ECOLI Bifunctional chorismate mutase/prephenate dehydratase OS=Escherichia coli (strain K12) OX=83333 GN=pheA PE=1 SV=1	1	+	19	19	19	48.4	48.4	48.4	43.111	0	323.31	1917000000	18	62	5.18476	8.20757e-05	7.49543	7.28335	7.40903	8.18104	8.30397	8.1651	8.21825	8.4312	8.32373	7.31849	7.58447	7.42227	7.35115	7.36902	7.29527	7.37915	6.70176
+	2.28496	0.69262	P0A9K9	P0A9K9	FKBP-type peptidyl-prolyl cis-trans isomerase SlyD	slyD	580	Color2 [A=255, R=255, G=0, B=0]	1	20		-1	4	4	4	sp|P0A9K9|SLYD_ECOLI FKBP-type peptidyl-prolyl cis-trans isomerase SlyD OS=Escherichia coli (strain K12) OX=83333 GN=slyD PE=1 SV=1	1		4	4	4	35.7	35.7	35.7	20.853	0	21.388	261840000	5	31	0.414295	0.406404	7.35153	7.12786	7.51335	8.12759	7.9356	8.00741	8.04277	6.99604	7.43368	7.18059	8.34916	7.83648	7.93029	7.96878	7.36416	8.00843	7.40039
+	2.34844	1.18589	P0A9S1	P0A9S1	Lactaldehyde reductase	fucO	598	Color2 [A=255, R=255, G=0, B=0]	1	20		-1	25	25	25	sp|P0A9S1|FUCO_ECOLI Lactaldehyde reductase OS=Escherichia coli (strain K12) OX=83333 GN=fucO PE=1 SV=2	1	+	25	25	25	74.6	74.6	74.6	40.513	0	323.31	23756000000	20	207	7.04168	5.32472e-06	8.14903	7.77126	7.5103	9.01599	9.139	8.83329	9.05808	9.4427	9.17878	7.55079	7.29637	7.05072	7.4853	7.67904	7.52231	7.45571	7.4141
+	2.45867	1.37735	P0A9T4	P0A9T4	Protein tas	tas	601	Color2 [A=255, R=255, G=0, B=0]	1	20		-1	10	10	10	sp|P0A9T4|TAS_ECOLI Protein tas OS=Escherichia coli (strain K12) OX=83333 GN=tas PE=1 SV=1	1	+	10	10	10	27.7	27.7	27.7	38.499	0	166.39	4333400000	14	55	4.12937	0.000495711	7.20857	7.59656	6.86698	8.60383	8.72524	8.47509	8.61392	8.92075	8.6533	7.34587	7.15715	7.04753	6.75537	7.28973	7.07792	8.33836	7.43844
+	1.37561	1.26874	P0AAC0	P0AAC0	Universal stress protein E	uspE	628	Color2 [A=255, R=255, G=0, B=0]	1	20		-1	19	19	19	sp|P0AAC0|USPE_ECOLI Universal stress protein E OS=Escherichia coli (strain K12) OX=83333 GN=uspE PE=1 SV=2	1	+	19	19	19	69	69	69	35.706	0	323.31	23281000000	18	204	3.18815	0.00223021	8.7023	8.57555	7.35865	9.54139	9.50592	9.3954	9.12946	9.66358	9.46824	8.26017	8.55506	8.50367	8.29905	8.13792	7.94239	8.37583	8.40343
+	2.14024	0.610104	P0AAF6	P0AAF6	Arginine transport ATP-binding protein ArtP	artP	634	Color2 [A=255, R=255, G=0, B=0]	1	20		-1	8	8	8	sp|P0AAF6|ARTP_ECOLI Arginine transport ATP-binding protein ArtP OS=Escherichia coli (strain K12) OX=83333 GN=artP PE=1 SV=1	1	+	8	8	8	39.7	39.7	39.7	27.022	0	221.8	771750000	6	29	2.36548	0.00904067	7.71309	7.35091	7.4886	8.04999	8.0898	8.24311	7.38757	8.05315	8.3376	7.64194	7.34301	7.42968	6.98879	7.38637	7.19335	7.39314	7.21224
+	5.87089	1.23857	P0AB71	P0AB71	Fructose-bisphosphate aldolase class 2	fbaA	672	Color2 [A=255, R=255, G=0, B=0]	1	20		-1	29	29	29	sp|P0AB71|ALF_ECOLI Fructose-bisphosphate aldolase class 2 OS=Escherichia coli (strain K12) OX=83333 GN=fbaA PE=1 SV=2	1	+	29	29	29	83.3	83.3	83.3	39.147	0	323.31	17155000000	16	272	8.99656	1.32925e-07	7.41012	7.42712	7.48393	8.69177	8.69636	8.64876	9.07875	9.23867	9.27759	9.25964	9.73518	9.44174	9.66714	9.63017	9.43753	9.94758	9.59951
+	2.15182	1.02143	P0ABE2	P0ABE2	Protein BolA	bolA	689	Color2 [A=255, R=255, G=0, B=0]	1	20		-1	5	5	5	sp|P0ABE2|BOLA_ECOLI DNA-binding transcriptional regulator BolA OS=Escherichia coli (strain K12) OX=83333 GN=bolA PE=1 SV=1	1	+	5	5	5	38.1	38.1	38.1	11.994	0	13.245	554420000	5	18	3.84783	0.000783307	7.36522	7.32555	6.75283	8.15966	8.23315	8.11508	8.12545	8.18239	8.16693	7.70113	7.93733	7.27138	7.47108	7.11439	7.0964	7.28962	7.267
+	3.1788	0.898456	P0ABF6	P0ABF6	Cytidine deaminase	cdd	691	Color2 [A=255, R=255, G=0, B=0]	1	20		-1	11	11	11	sp|P0ABF6|CDD_ECOLI Cytidine deaminase OS=Escherichia coli (strain K12) OX=83333 GN=cdd PE=1 SV=1	1	+	11	11	11	50	50	50	31.54	0	323.31	2147500000	14	56	5.72519	3.54707e-05	7.46121	7.57463	7.28887	8.41305	8.34431	8.26271	8.2085	8.59162	8.35118	7.14589	7.24726	7.20018	7.45905	7.19429	7.43251	7.45623	6.84946
+	1.65846	1.05274	P0ABH7	P0ABH7	Citrate synthase	gltA	695	Color2 [A=255, R=255, G=0, B=0]	1	20		-1	25	25	25	sp|P0ABH7|CISY_ECOLI Citrate synthase OS=Escherichia coli (strain K12) OX=83333 GN=gltA PE=1 SV=1	1	+	25	25	25	75.2	75.2	75.2	48.014	0	323.31	22832000000	21	212	3.77695	0.000847702	7.34588	7.98483	7.74734	8.60288	8.45431	9.17909	9.00009	9.04759	9.72202	7.2362	8.14913	7.27717	7.14879	7.21814	7.326	8.12231	7.35135
+	1.24577	1.06116	P0ABK5	P0ABK5	Cysteine synthase A	cysK	703	Color2 [A=255, R=255, G=0, B=0]	1	20		-1	29	29	29	sp|P0ABK5|CYSK_ECOLI Cysteine synthase A OS=Escherichia coli (strain K12) OX=83333 GN=cysK PE=1 SV=2	1	+	29	29	29	81.4	81.4	81.4	34.489	0	323.31	29619000000	15	254	2.17803	0.012639	8.25801	8.16915	7.34887	9.30486	9.21801	8.43666	9.11177	9.39233	8.85548	7.82418	8.36461	7.14269	8.40816	8.16167	8.14876	8.54422	8.42155
+	2.65695	0.953189	P0ABQ0	P0ABQ0	Coenzyme A biosynthesis bifunctional protein CoaBC;Phosphopantothenoylcysteine decarboxylase;Phosphopantothenate--cysteine ligase	coaBC	711	Color2 [A=255, R=255, G=0, B=0]	1	20		-1	17	17	17	sp|P0ABQ0|COABC_ECOLI Coenzyme A biosynthesis bifunctional protein CoaBC OS=Escherichia coli (strain K12) OX=83333 GN=coaBC PE=1 SV=2	1	+	17	17	17	64.5	64.5	64.5	43.438	0	323.31	2299600000	16	66	1.6612	0.03251	7.50516	7.5083	7.27553	8.17929	8.56757	8.40169	7.17995	8.76952	8.53811	7.41538	7.69781	7.41207	6.88798	7.64877	7.4396	7.32443	6.98976
+	3.03895	0.819427	P0ABS1	P0ABS1	RNA polymerase-binding transcription factor DksA	dksA	714	Color2 [A=255, R=255, G=0, B=0]	1	20		-1	9	9	9	sp|P0ABS1|DKSA_ECOLI RNA polymerase-binding transcription factor DksA OS=Escherichia coli (strain K12) OX=83333 GN=dksA PE=1 SV=1	1	+	9	9	9	71.5	71.5	71.5	17.528	0	95.636	3549100000	7	49	3.49014	0.0013543	7.737	7.43507	7.49025	8.37767	8.36325	8.37969	9.15897	8.58628	8.66198	7.25747	8.2078	7.18745	7.68627	7.54332	7.30289	6.94007	7.32454
+	1.48726	0.749291	P0AC13	P0AC13	Dihydropteroate synthase	folP	726	Color2 [A=255, R=255, G=0, B=0]	1	20		-1	19	19	19	sp|P0AC13|DHPS_ECOLI Dihydropteroate synthase OS=Escherichia coli (strain K12) OX=83333 GN=folP PE=1 SV=1	1	+	19	19	19	80.5	80.5	80.5	30.615	0	269.85	3125900000	17	90	2.55362	0.00662406	7.84577	7.59598	7.06873	8.3404	8.19287	8.22508	8.20715	8.50508	8.37335	7.48037	7.61438	7.34667	6.88959	7.94783	7.51904	7.20067	7.31222
+	1.54653	0.987906	P0AC19	P0AC19	D-erythro-7,8-dihydroneopterin triphosphate epimerase	folX	727	Color2 [A=255, R=255, G=0, B=0]	1	20		-1	5	5	5	sp|P0AC19|FOLX_ECOLI Dihydroneopterin triphosphate 2-epimerase OS=Escherichia coli (strain K12) OX=83333 GN=folX PE=1 SV=2	1	+	5	5	5	53.3	53.3	53.3	14.082	0	90.262	2712900000	8	43	2.63416	0.00577731	7.60051	7.89939	6.90745	8.4461	8.43194	8.49303	8.50222	8.85955	8.70282	7.2713	8.62735	7.59749	7.25325	7.31881	7.25248	7.13013	7.31201
+	1.28325	1.08524	P0AC53	P0AC53	Glucose-6-phosphate 1-dehydrogenase;Extracellular death factor	zwf	737	Color2 [A=255, R=255, G=0, B=0]	1	20		-1	38	38	38	sp|P0AC53|G6PD_ECOLI Glucose-6-phosphate 1-dehydrogenase OS=Escherichia coli (strain K12) OX=83333 GN=zwf PE=1 SV=1	1	+	38	38	38	76	76	76	55.704	0	323.31	18275000000	31	259	2.93581	0.00341632	8.44599	8.31313	7.19698	9.083	9.09774	9.03109	8.72064	9.1801	9.05911	7.72669	7.88169	7.09467	7.93665	7.96164	7.49838	8.43623	8.00065
+	1.45602	0.765989	P0AC59	P0AC59	Glutaredoxin-2	grxB	738	Color2 [A=255, R=255, G=0, B=0]	1	20		-1	22	22	22	sp|P0AC59|GLRX2_ECOLI Glutaredoxin 2 OS=Escherichia coli (strain K12) OX=83333 GN=grxB PE=1 SV=1	1	+	22	22	22	77.2	77.2	77.2	24.35	0	323.31	6872300000	12	193	1.99705	0.0178219	8.09233	8.12895	7.392	8.57241	8.61112	8.72773	9.13322	8.59485	8.79666	8.66923	8.85462	7.45067	9.06737	9.40205	8.8667	9.85573	8.91148
+	1.31454	1.0271	P0ACI0	P0ACI0	Right origin-binding protein	rob	762	Color2 [A=255, R=255, G=0, B=0]	1	20		-1	12	12	12	sp|P0ACI0|ROB_ECOLI Right origin-binding protein OS=Escherichia coli (strain K12) OX=83333 GN=rob PE=1 SV=1	1	+	12	12	12	43.6	43.6	43.6	33.144	0	212.61	6993700000	12	93	3.93293	0.000699533	7.73794	8.63225	7.41747	8.88296	8.95706	9.02894	8.59264	9.07518	9.04336	7.14656	7.6783	7.26259	7.59739	7.5562	7.54033	7.47204	7.09781
+	1.39892	0.984746	P0ACL2	P0ACL2	Exu regulon transcriptional regulator	exuR	770	Color2 [A=255, R=255, G=0, B=0]	1	20		-1	15	15	15	sp|P0ACL2|EXUR_ECOLI Exu regulon transcriptional regulator OS=Escherichia coli (strain K12) OX=83333 GN=exuR PE=4 SV=1	1		15	15	15	68.2	68.2	68.2	29.835	0	65.986	1507500000	15	73	1.35819	0.0590604	7.78825	7.3813	6.66561	8.27075	8.25978	8.25885	7.21732	8.13545	8.15097	7.3972	6.88302	7.37702	7.21794	6.57535	7.69137	7.63751	7.35865
+	1.84256	0.738994	P0ACP7	P0ACP7	HTH-type transcriptional repressor PurR	purR	777	Color2 [A=255, R=255, G=0, B=0]	1	20		-1	21	21	21	sp|P0ACP7|PURR_ECOLI HTH-type transcriptional repressor PurR OS=Escherichia coli (strain K12) OX=83333 GN=purR PE=1 SV=2	1	+	21	21	21	66.6	66.6	66.6	38.174	0	323.31	3325700000	20	102	2.69342	0.00530312	7.47585	7.14422	7.1751	7.95816	7.7812	8.27279	7.89207	8.43482	8.37192	7.71286	7.33251	7.1384	7.23748	7.42694	7.15842	7.45574	7.66458
+	3.1364	0.838909	P0ACR4	P0ACR4	Uncharacterized HTH-type transcriptional regulator YeiE	yeiE	782	Color2 [A=255, R=255, G=0, B=0]	1	20		-1	12	12	12	sp|P0ACR4|YEIE_ECOLI Uncharacterized HTH-type transcriptional regulator YeiE OS=Escherichia coli (strain K12) OX=83333 GN=yeiE PE=3 SV=1	1	+	12	12	12	54.6	54.6	54.6	32.723	0	323.31	1212600000	13	44	3.38039	0.00163955	7.1929	7.42291	7.17479	8.16847	8.02723	8.11163	7.78495	8.46534	8.2051	7.49498	7.25816	7.05528	7.46152	7.40142	7.66936	7.82353	7.46132
+	3.02403	0.847936	P0ACR9	P0ACR9	Transcriptional repressor MprA	mprA	783	Color2 [A=255, R=255, G=0, B=0]	1	20		-1	6	6	6	sp|P0ACR9|MPRA_ECOLI Transcriptional repressor MprA OS=Escherichia coli (strain K12) OX=83333 GN=mprA PE=2 SV=1	1	+	6	6	6	38.6	38.6	38.6	20.563	0	72.784	1034600000	8	61	6.9053	5.96383e-06	7.23758	7.20632	6.95733	8.05331	7.97473	7.91699	8.18253	8.07657	8.04992	6.8716	7.35877	7.01932	8.16212	8.07419	8.01477	8.41959	8.29068
+	1.85669	1.1624	P0ACY1	P0ACY1	Putative NAD(P)H nitroreductase YdjA	ydjA	792	Color2 [A=255, R=255, G=0, B=0]	1	20		-1	12	12	12	sp|P0ACY1|YDJA_ECOLI Putative NAD(P)H nitroreductase YdjA OS=Escherichia coli (strain K12) OX=83333 GN=ydjA PE=1 SV=1	1	+	12	12	12	50.8	50.8	50.8	20.059	0	235.28	10915000000	9	99	3.48313	0.00137087	8.45559	8.06767	7.5021	9.2178	9.16578	9.12898	9.01347	9.50659	9.2259	7.29218	7.30386	8.18276	7.26415	7.54095	7.29627	7.17351	8.37943
+	1.37888	0.738743	P0ACZ4	P0ACZ4	Positive transcription regulator EvgA	evgA	795	Color2 [A=255, R=255, G=0, B=0]	1	20		-1	13	13	13	sp|P0ACZ4|EVGA_ECOLI DNA-binding transcriptional activator EvgA OS=Escherichia coli (strain K12) OX=83333 GN=evgA PE=1 SV=1	1	+	13	13	13	74	74	74	22.69	0	251.11	1991900000	12	65	2.64967	0.00566819	8.02098	7.73597	7.19635	8.48073	8.42185	8.26696	7.63984	8.42627	7.92295	7.52235	7.63132	7.52917	7.18684	7.4196	6.90603	7.40429	7.56568
+	3.54825	0.940685	P0AD57	P0AD57	Octaprenyl-diphosphate synthase	ispB	803	Color2 [A=255, R=255, G=0, B=0]	1	20		-1	11	11	11	sp|P0AD57|ISPB_ECOLI Octaprenyl diphosphate synthase OS=Escherichia coli (strain K12) OX=83333 GN=ispB PE=1 SV=1	1	+	11	11	11	61	61	61	35.217	0	323.31	2290900000	13	57	5.60616	4.21409e-05	7.38129	7.40053	7.3712	8.375	8.42873	8.17135	8.41186	8.59775	8.48097	7.05105	7.44254	7.39007	7.67741	7.68697	7.49588	7.3427	7.35774
+	3.31965	1.38058	P0ADE8	P0ADE8	tRNA-modifying protein YgfZ	ygfZ	821	Color2 [A=255, R=255, G=0, B=0]	1	20		-1	18	18	18	sp|P0ADE8|YGFZ_ECOLI tRNA-modifying protein YgfZ OS=Escherichia coli (strain K12) OX=83333 GN=ygfZ PE=1 SV=2	1	+	18	18	18	43.3	43.3	43.3	36.094	0	323.31	12320000000	17	131	5.21927	7.67186e-05	7.35137	7.59477	7.14632	8.77076	8.77355	8.68989	8.59269	9.13319	8.93023	7.67235	7.93586	7.31981	7.23293	7.32422	7.40523	7.99843	7.30451
+	2.41686	1.48516	P0ADR6	P0ADR6	Ribosomal RNA large subunit methyltransferase M	rlmM	840	Color2 [A=255, R=255, G=0, B=0]	1	20		-1	19	19	19	sp|P0ADR6|RLMM_ECOLI Ribosomal RNA large subunit methyltransferase M OS=Escherichia coli (strain K12) OX=83333 GN=rlmM PE=1 SV=1	1	+	19	19	19	58.7	58.7	58.7	41.905	0	142.35	1125900000	18	45	2.99002	0.00309316	7.50319	7.17653	6.66944	8.53448	8.58449	8.68568	7.4195	8.52713	8.66826	7.58159	7.33281	7.23783	7.40113	7.44112	7.3816	7.40043	7.15579
+	3.58525	1.53388	P0ADU2	P0ADU2	Probable quinol monooxygenase YgiN	ygiN	848	Color2 [A=255, R=255, G=0, B=0]	1	20		-1	5	5	5	sp|P0ADU2|YGIN_ECOLI Probable quinol monooxygenase YgiN OS=Escherichia coli (strain K12) OX=83333 GN=ygiN PE=1 SV=1	1	+	5	5	5	39.4	39.4	39.4	11.532	0	156.5	9164000000	5	107	6.55611	1.08588e-05	7.39632	7.22963	7.54869	8.96145	9.0525	8.76232	9.21995	9.16652	9.07265	8.51891	8.80953	8.35711	8.82151	9.02053	8.64896	9.08938	8.77147
+	2.19708	1.4459	P0AE08	P0AE08	Alkyl hydroperoxide reductase subunit C	ahpC	866	Color2 [A=255, R=255, G=0, B=0]	1	20		-1	18	18	18	sp|P0AE08|AHPC_ECOLI Alkyl hydroperoxide reductase C OS=Escherichia coli (strain K12) OX=83333 GN=ahpC PE=1 SV=2	1	+	18	18	18	78.1	78.1	78.1	20.761	0	323.31	22690000000	10	288	5.82043	2.95411e-05	7.47077	7.14495	7.37299	8.54447	8.49013	9.29183	9.25959	8.95158	9.68603	9.32978	9.63411	9.26233	9.62767	9.55206	9.36825	9.82855	9.59268
+	2.94153	0.661085	P0AEA8	P0AEA8	Siroheme synthase;Uroporphyrinogen-III C-methyltransferase;Precorrin-2 dehydrogenase;Sirohydrochlorin ferrochelatase	cysG	879	Color2 [A=255, R=255, G=0, B=0]	1	20		-1	14	14	14	sp|P0AEA8|CYSG_ECOLI Siroheme synthase OS=Escherichia coli (strain K12) OX=83333 GN=cysG PE=1 SV=1	1	+	14	14	14	34.8	34.8	34.8	49.951	0	173.39	946020000	23	43	2.12839	0.0138445	7.27389	7.51302	7.4099	8.09541	8.10274	7.98191	7.35992	8.13088	8.1114	7.05141	7.28951	7.53112	7.50762	7.07881	7.28163	7.2542	7.50092
+	1.88173	0.88991	P0AED0	P0AED0	Universal stress protein A	uspA	884	Color2 [A=255, R=255, G=0, B=0]	1	20		-1	15	15	15	sp|P0AED0|USPA_ECOLI Universal stress protein A OS=Escherichia coli (strain K12) OX=83333 GN=uspA PE=1 SV=2	1	+	15	15	15	95.8	95.8	95.8	16.066	0	323.31	95524000000	4	396	3.80308	0.000809884	9.13027	9.04724	8.50794	9.85759	9.86391	9.63368	10.0258	10.0854	9.91921	9.04984	9.33118	8.69711	9.08768	9.28144	8.97249	9.27777	9.30376
+	2.07091	0.998587	P0AED7	P0AED7	Succinyl-diaminopimelate desuccinylase	dapE	886	Color2 [A=255, R=255, G=0, B=0]	1	20		-1	20	20	20	sp|P0AED7|DAPE_ECOLI Succinyl-diaminopimelate desuccinylase OS=Escherichia coli (strain K12) OX=83333 GN=dapE PE=1 SV=1	1	+	20	20	20	69.6	69.6	69.6	41.269	0	222.13	3568000000	21	69	5.37924	5.79692e-05	7.45231	7.37454	7.15876	8.58263	8.43689	7.96184	8.30767	8.74785	8.5349	7.05265	7.3619	7.0664	7.30617	7.34593	7.39054	7.42007	7.3437
+	2.09205	1.13203	P0AEI6	P0AEI6	Phosphatase NudJ	nudJ	898	Color2 [A=255, R=255, G=0, B=0]	1	20		-1	10	10	10	sp|P0AEI6|NUDJ_ECOLI Phosphatase NudJ OS=Escherichia coli (strain K12) OX=83333 GN=nudJ PE=1 SV=1	1	+	10	10	10	93.5	93.5	93.5	17.433	0	323.31	4058600000	10	51	3.31245	0.00184688	7.65587	7.80097	7.30987	9.01254	8.75735	8.39291	7.73052	8.59564	8.37236	7.29841	7.64945	7.0298	7.06828	7.58299	7.27335	7.25301	7.68399
+	1.19753	1.18903	P0AES4	P0AES4	DNA gyrase subunit A	gyrA	916	Color2 [A=255, R=255, G=0, B=0]	1	20		-1	62	62	62	sp|P0AES4|GYRA_ECOLI DNA gyrase subunit A OS=Escherichia coli (strain K12) OX=83333 GN=gyrA PE=1 SV=1	1	+	62	62	62	59.2	59.2	59.2	96.962	0	323.31	24130000000	42	377	2.61227	0.0060036	8.12267	8.49358	6.94668	9.03575	9.08059	9.01368	8.72136	9.11886	9.09117	7.51081	8.1786	7.21549	7.281	7.60558	7.62974	8.12869	7.09037
+	1.36622	1.35127	P0AF12	P0AF12	5-methylthioadenosine/S-adenosylhomocysteine nucleosidase	mtnN	937	Color2 [A=255, R=255, G=0, B=0]	1	20		-1	12	12	12	sp|P0AF12|MTNN_ECOLI 5-methylthioadenosine/S-adenosylhomocysteine nucleosidase OS=Escherichia coli (strain K12) OX=83333 GN=mtnN PE=1 SV=1	1	+	12	12	12	92.7	92.7	92.7	24.354	0	323.31	9520800000	10	98	4.07039	0.000537208	8.64094	7.41257	7.19073	9.24398	9.14703	8.90705	9.00471	9.36267	9.20393	7.43622	7.38104	7.51971	7.29648	7.80787	7.62742	7.50836	7.84166
+	1.76145	0.81405	P0AF18	P0AF18	N-acetylglucosamine-6-phosphate deacetylase	nagA	938	Color2 [A=255, R=255, G=0, B=0]	1	20		-1	16	16	16	sp|P0AF18|NAGA_ECOLI N-acetylglucosamine-6-phosphate deacetylase OS=Escherichia coli (strain K12) OX=83333 GN=nagA PE=1 SV=1	1		16	16	16	55	55	55	40.949	0	312.72	2630800000	17	70	1.33281	0.0620612	7.31549	7.13433	7.593	8.0425	8.47753	7.96494	7.80315	8.62126	8.50367	7.63563	7.27278	7.32286	7.89165	7.54166	7.26375	8.24448	6.99138
+	2.55887	1.39333	P0AF28	P0AF28	Nitrate/nitrite response regulator protein NarL	narL	941	Color2 [A=255, R=255, G=0, B=0]	1	20		-1	13	13	13	sp|P0AF28|NARL_ECOLI Nitrate/nitrite response regulator protein NarL OS=Escherichia coli (strain K12) OX=83333 GN=narL PE=1 SV=1	1	+	13	13	13	59.3	59.3	59.3	23.927	0	210.29	6815900000	9	117	4.57359	0.000232742	7.80462	7.26657	7.19297	8.91332	8.89079	8.64005	8.9613	9.0425	8.64878	8.33526	8.53443	8.05645	8.39697	8.30882	8.07558	8.31395	8.34116
+	2.39536	1.28608	P0AFG6	P0AFG6	Dihydrolipoyllysine-residue succinyltransferase component of 2-oxoglutarate dehydrogenase complex	sucB	965	Color2 [A=255, R=255, G=0, B=0]	1	20		-1	34	34	34	sp|P0AFG6|ODO2_ECOLI Dihydrolipoyllysine-residue succinyltransferase component of 2-oxoglutarate dehydrogenase complex OS=Escherichia coli (strain K12) OX=83333 GN=sucB PE=1 SV=2	1	+	34	34	34	65.2	65.2	65.2	44.011	0	323.31	61503000000	20	383	4.93838	0.000118041	8.06322	8.4788	7.73094	9.36294	9.38364	9.38462	9.84187	9.57765	9.42773	7.59218	8.41666	7.19832	7.59614	7.87559	7.60855	7.09255	7.57664
+	1.55495	0.865391	P0AFI7	P0AFI7	Pyridoxine/pyridoxamine 5-phosphate oxidase	pdxH	969	Color2 [A=255, R=255, G=0, B=0]	1	20		-1	13	13	13	sp|P0AFI7|PDXH_ECOLI Pyridoxine/pyridoxamine 5-phosphate oxidase OS=Escherichia coli (strain K12) OX=83333 GN=pdxH PE=1 SV=2	1	+	13	13	13	61.9	61.9	61.9	25.545	0	215.19	3599800000	12	87	3.26094	0.00200471	7.60886	8.05192	7.1786	8.39533	8.55386	8.48637	8.19813	8.59392	8.54039	7.42056	7.48777	7.56185	6.93725	7.77999	7.09212	7.47256	7.70498
+	3.73067	1.09519	P0AFU8	P0AFU8	Riboflavin synthase	ribC	987	Color2 [A=255, R=255, G=0, B=0]	1	20		-1	12	12	12	sp|P0AFU8|RISA_ECOLI Riboflavin synthase OS=Escherichia coli (strain K12) OX=83333 GN=ribC PE=1 SV=1	1	+	12	12	12	64.3	64.3	64.3	23.445	0	266.16	6578100000	11	90	2.37432	0.00891178	7.77688	7.79635	7.60219	8.89151	8.85667	8.71279	8.5578	9.03898	8.98498	7.18642	8.31808	7.63519	8.2093	7.98757	8.05204	8.33175	8.3201
+	2.77786	0.957088	P0AG40	P0AG40	Riboflavin biosynthesis protein RibF;Riboflavin kinase;FMN adenylyltransferase	ribF	1003	Color2 [A=255, R=255, G=0, B=0]	1	20		-1	18	18	18	sp|P0AG40|RIBF_ECOLI Bifunctional riboflavin kinase/FMN adenylyltransferase OS=Escherichia coli (strain K12) OX=83333 GN=ribF PE=1 SV=1	1	+	18	18	18	76	76	76	34.734	0	323.31	2844100000	19	82	3.24018	0.00205709	7.54235	7.63018	7.24112	8.41253	8.51789	8.35449	8.09989	8.62269	8.51239	7.27491	7.30858	7.59479	7.95523	7.27344	7.20483	7.29405	7.76035
+	1.89346	0.714948	P0AG51	P0AG51	50S ribosomal protein L30	rpmD	1006	Color2 [A=255, R=255, G=0, B=0]	1	20		-1	8	8	8	sp|P0AG51|RL30_ECOLI 50S ribosomal protein L30 OS=Escherichia coli (strain K12) OX=83333 GN=rpmD PE=1 SV=2	1	+	8	8	8	81.4	81.4	81.4	6.5417	0	42.056	9277200000	4	75	3.67952	0.000972094	8.38408	8.76184	8.2029	9.1113	9.1922	9.19016	9.44872	8.94021	9.15397	8.7014	9.0308	8.28825	8.08824	7.95722	7.35397	7.99383	6.95848
+	3.34735	1.02509	P0AG84	P0AG84	Uncharacterized oxidoreductase YghA	yghA	1014	Color2 [A=255, R=255, G=0, B=0]	1	20		-1	20	20	20	sp|P0AG84|YGHA_ECOLI Uncharacterized oxidoreductase YghA OS=Escherichia coli (strain K12) OX=83333 GN=yghA PE=1 SV=1	1	+	20	20	20	83.3	83.3	83.3	31.488	0	263.86	3518300000	17	73	6.21814	1.7513e-05	7.37098	7.42383	7.12049	8.34449	8.36401	8.28205	8.42318	8.69255	8.62875	7.09174	7.07927	7.30948	7.10276	7.1013	7.56093	8.01334	7.7078
+	2.77846	1.1374	P0AGB0	P0AGB0	Phosphoserine phosphatase	serB	1021	Color2 [A=255, R=255, G=0, B=0]	1	20		-1	12	12	12	sp|P0AGB0|SERB_ECOLI Phosphoserine phosphatase OS=Escherichia coli (strain K12) OX=83333 GN=serB PE=1 SV=1	1	+	12	12	12	50.9	50.9	50.9	35.042	0	199.73	1797500000	17	66	4.26994	0.000380296	6.93763	7.44124	7.11585	8.30369	8.24475	8.35849	7.9158	8.54028	8.2348	7.44266	7.38592	7.27954	7.21007	7.35776	7.15873	6.95175	7.31035
+	2.74039	0.90714	P0AGE0	P0AGE0	Single-stranded DNA-binding protein	ssb	1026	Color2 [A=255, R=255, G=0, B=0]	1	20		-1	10	10	10	sp|P0AGE0|SSB_ECOLI Single-stranded DNA-binding protein OS=Escherichia coli (strain K12) OX=83333 GN=ssb PE=1 SV=2	1	+	10	10	10	36.5	36.5	36.5	18.975	0	75.778	2337500000	8	96	3.25829	0.00200471	7.29887	7.57683	7.39527	8.33666	8.16767	8.48806	8.9799	8.23447	8.75721	8.57498	8.61675	7.82002	8.74092	8.67254	8.41491	8.93229	8.66692
+	1.82757	0.98379	P0AGE6	P0AGE6	Chromate reductase	chrR	1027	Color2 [A=255, R=255, G=0, B=0]	1	20		-1	8	8	8	sp|P0AGE6|CHRR_ECOLI Quinone reductase OS=Escherichia coli (strain K12) OX=83333 GN=chrR PE=1 SV=1	1	+	8	8	8	69.7	69.7	69.7	20.375	0	323.31	1630000000	9	61	2.70027	0.00525922	7.93297	7.41927	7.12796	8.51622	8.53249	8.38286	8.29019	8.57776	8.25506	7.49629	7.67512	7.17336	8.39113	7.17246	7.81259	8.65363	8.51111
+	1.46114	0.82091	P0AGE9	P0AGE9	Succinyl-CoA ligase [ADP-forming] subunit alpha	sucD	1028	Color2 [A=255, R=255, G=0, B=0]	1	20		-1	27	27	27	sp|P0AGE9|SUCD_ECOLI Succinate--CoA ligase [ADP-forming] subunit alpha OS=Escherichia coli (strain K12) OX=83333 GN=sucD PE=1 SV=2	1	+	27	27	27	76.5	76.5	76.5	29.777	0	323.31	132640000000	16	403	5.4346	5.32354e-05	9.11187	9.02776	8.45346	9.56396	9.49181	10	10.0322	9.96283	10.2768	8.18139	8.52343	8.05327	8.30367	7.89999	7.55526	8.50713	8.42063
+	3.35388	0.649875	P0AGG2	P0AGG2	Acyl-CoA thioesterase 2	tesB	1031	Color2 [A=255, R=255, G=0, B=0]	1	20		-1	11	11	11	sp|P0AGG2|TESB_ECOLI Acyl-CoA thioesterase 2 OS=Escherichia coli (strain K12) OX=83333 GN=tesB PE=1 SV=2	1	+	11	11	11	48.6	48.6	48.6	31.966	0	154.4	1144100000	16	48	5.6433	4.06539e-05	7.59634	7.53788	7.40191	8.13424	8.14974	8.20178	8.27238	8.22976	8.25631	7.20639	7.60005	7.21785	7.34953	7.47839	7.58853	7.59719	7.54508
+	2.00662	0.819626	P0AGJ7	P0AGJ7	tRNA (cytidine(34)-2-O)-methyltransferase	trmL	1037	Color2 [A=255, R=255, G=0, B=0]	1	20		-1	12	12	12	sp|P0AGJ7|TRML_ECOLI tRNA (cytidine(34)-2-O)-methyltransferase OS=Escherichia coli (strain K12) OX=83333 GN=trmL PE=1 SV=1	1	+	12	12	12	94.3	94.3	94.3	17.726	0	126.9	2204900000	11	48	4.40853	0.000307341	7.53683	7.43428	6.98343	8.0782	8.23764	8.09757	8.31637	8.49509	8.21429	7.40774	7.30966	7.46519	7.27644	7.71864	7.46684	7.05827	7.40915
+	2.29278	1.43132	P0AGJ9	P0AGJ9	Tyrosine--tRNA ligase	tyrS	1038	Color2 [A=255, R=255, G=0, B=0]	1	20		-1	30	30	30	sp|P0AGJ9|SYY_ECOLI Tyrosine--tRNA ligase OS=Escherichia coli (strain K12) OX=83333 GN=tyrS PE=1 SV=2	1	+	30	30	30	68.6	68.6	68.6	47.526	0	323.31	20704000000	18	221	4.53288	0.000249953	7.51042	7.10653	7.85833	8.89564	8.69996	9.17365	9.20858	9.3651	9.41938	7.42385	8.18653	8.00191	7.83134	7.78284	7.54735	8.13631	7.82551
+	1.42778	1.2694	P0AGK4	P0AGK4	RNA-binding protein YhbY	yhbY	1040	Color2 [A=255, R=255, G=0, B=0]	1	20		-1	5	5	5	sp|P0AGK4|YHBY_ECOLI RNA-binding protein YhbY OS=Escherichia coli (strain K12) OX=83333 GN=yhbY PE=1 SV=1	1	+	5	5	5	79.4	79.4	79.4	10.784	0	300.15	5092500000	4	36	3.4568	0.00142835	7.44677	8.54802	7.20767	9.01456	9.04505	8.95105	9.29254	9.27912	9.22996	7.21823	7.47615	7.63808	8.5914	7.51768	7.14658	7.06401	7.4036
+	1.77849	0.436527	P0C0R7	P0C0R7	Ribosomal RNA large subunit methyltransferase E	rlmE	1052	Color2 [A=255, R=255, G=0, B=0]	1	20		-1	6	6	6	sp|P0C0R7|RLME_ECOLI Ribosomal RNA large subunit methyltransferase E OS=Escherichia coli (strain K12) OX=83333 GN=rlmE PE=1 SV=1	1	+	6	6	6	28.7	28.7	28.7	23.335	0	32.788	563520000	10	23	2.52009	0.00697017	7.3933	7.40429	7.38201	7.79208	8.03627	7.66085	8.06085	7.93648	7.88421	7.20925	7.74552	7.11188	7.40521	7.50767	7.25916	7.10197	7.43445
+	1.95858	0.588197	P10908	P10908	Glycerophosphoryl diester phosphodiesterase	ugpQ	1075	Color2 [A=255, R=255, G=0, B=0]	1	20		-1	9	9	9	sp|P10908|UGPQ_ECOLI Glycerophosphodiester phosphodiesterase, cytoplasmic OS=Escherichia coli (strain K12) OX=83333 GN=ugpQ PE=1 SV=1	1	+	9	9	9	32.8	32.8	32.8	27.409	0	35.312	640280000	14	26	1.87398	0.0220341	7.69609	7.31543	7.30133	7.97982	8.0486	8.04902	8.01616	8.15455	7.97476	6.98062	7.29397	7.75165	7.2211	7.80006	7.15996	7.30417	7.67858
+	3.17151	1.1776	P11880	P11880	UDP-N-acetylmuramoyl-tripeptide--D-alanyl-D-alanine ligase	murF	1084	Color2 [A=255, R=255, G=0, B=0]	1	20		-1	12	12	12	sp|P11880|MURF_ECOLI UDP-N-acetylmuramoyl-tripeptide--D-alanyl-D-alanine ligase OS=Escherichia coli (strain K12) OX=83333 GN=murF PE=1 SV=2	1	+	12	12	12	27	27	27	47.447	0	165.19	1730500000	15	58	2.54948	0.00665981	7.16262	7.37517	7.021	8.45358	8.40778	8.23024	7.40975	8.39079	8.0645	7.38521	7.81402	7.37353	7.38719	7.86248	7.39508	7.44288	7.62109
+	2.0368	0.549761	P12008	P12008	Chorismate synthase	aroC	1085	Color2 [A=255, R=255, G=0, B=0]	1	20		-1	15	15	15	sp|P12008|AROC_ECOLI Chorismate synthase OS=Escherichia coli (strain K12) OX=83333 GN=aroC PE=1 SV=4	1	+	15	15	15	65.9	65.9	65.9	39.137	0	130.46	1867100000	18	61	2.67539	0.00543352	7.84908	7.71482	7.47685	8.31332	8.18825	8.18845	8.17719	8.35224	8.49911	7.17255	7.94793	7.53711	7.53815	7.76775	7.4304	7.87402	7.61391
+	3.3322	0.835534	P12282	P12282	Molybdopterin-synthase adenylyltransferase	moeB	1087	Color2 [A=255, R=255, G=0, B=0]	1	20		-1	8	8	8	sp|P12282|MOEB_ECOLI Molybdopterin-synthase adenylyltransferase OS=Escherichia coli (strain K12) OX=83333 GN=moeB PE=1 SV=1	1	+	8	8	8	34.9	34.9	34.9	26.719	0	128.31	1019300000	9	27	2.70476	0.00523134	7.27855	7.45764	7.19341	8.16548	8.15791	8.11281	7.43344	8.26921	8.13789	7.50584	7.57088	7.25807	6.90473	7.3551	7.41606	7.31811	7.435
+	1.91302	1.08104	P13029	P13029	Catalase-peroxidase	katG	1094	Color2 [A=255, R=255, G=0, B=0]	1	20		-1	43	43	43	sp|P13029|KATG_ECOLI Catalase-peroxidase OS=Escherichia coli (strain K12) OX=83333 GN=katG PE=1 SV=2	1	+	43	43	43	63.4	63.4	63.4	80.023	0	323.31	10156000000	37	232	4.96876	0.000114006	7.70234	7.96663	7.13321	8.72947	8.71004	8.60578	8.79114	8.84263	8.84546	7.26226	7.70607	7.27664	6.96176	7.5145	7.33648	7.70239	7.64276
+	4.01671	0.802912	P15288	P15288	Cytosol non-specific dipeptidase	pepD	1116	Color2 [A=255, R=255, G=0, B=0]	1	20		-1	15	15	15	sp|P15288|PEPD_ECOLI Cytosol non-specific dipeptidase OS=Escherichia coli (strain K12) OX=83333 GN=pepD PE=1 SV=3	1	+	15	15	15	42.1	42.1	42.1	52.915	0	222.99	2841600000	20	135	4.51367	0.000256571	7.44414	7.29143	7.32714	8.20052	8.14308	8.12785	8.19145	8.40975	8.66103	8.60709	8.84195	8.36988	8.76618	8.53681	8.05687	8.99194	8.7463
+	3.69215	1.40615	P15639	P15639	Bifunctional purine biosynthesis protein PurH;Phosphoribosylaminoimidazolecarboxamide formyltransferase;IMP cyclohydrolase	purH	1117	Color2 [A=255, R=255, G=0, B=0]	1	20		-1	42	42	42	sp|P15639|PUR9_ECOLI Bifunctional purine biosynthesis protein PurH OS=Escherichia coli (strain K12) OX=83333 GN=purH PE=1 SV=1	1	+	42	42	42	71.5	71.5	71.5	57.329	0	323.31	34360000000	31	387	3.08123	0.00266778	7.57503	7.60224	7.38146	8.92542	8.78199	9.06978	8.35953	9.57648	9.44484	8.50496	9.23885	8.83419	8.66645	8.6597	8.3841	9.0661	8.79775
+	4.01913	0.571891	P16528	P16528	Acetate operon repressor	iclR	1126	Color2 [A=255, R=255, G=0, B=0]	1	20		-1	5	5	5	sp|P16528|ICLR_ECOLI Transcriptional repressor IclR OS=Escherichia coli (strain K12) OX=83333 GN=iclR PE=1 SV=1	1	+	5	5	5	24.8	24.8	24.8	29.739	0	51.215	451700000	16	20	1.49947	0.0444183	7.36621	7.42181	7.45002	7.97662	8.03443	7.94266	7.43785	8.06989	7.99631	7.63619	7.55706	7.54791	8.00138	7.60649	7.40974	7.49401	7.51581
+	2.32964	0.883545	P21645	P21645	UDP-3-O-(3-hydroxymyristoyl)glucosamine N-acyltransferase	lpxD	1172	Color2 [A=255, R=255, G=0, B=0]	1	20		-1	9	9	9	sp|P21645|LPXD_ECOLI UDP-3-O-(3-hydroxymyristoyl)glucosamine N-acyltransferase OS=Escherichia coli (strain K12) OX=83333 GN=lpxD PE=1 SV=2	1	+	9	9	9	27.3	27.3	27.3	36.038	0	250.38	892020000	9	25	1.69048	0.0307884	7.46427	7.81938	7.6491	8.33544	8.73704	8.51091	8.74585	7.2872	8.67881	7.72156	7.36758	7.4626	6.97839	7.70753	7.40099	7.24834	7.40367
+	3.41002	1.642	P22188	P22188	UDP-N-acetylmuramoyl-L-alanyl-D-glutamate--2,6-diaminopimelate ligase	murE	1178	Color2 [A=255, R=255, G=0, B=0]	1	20		-1	22	22	22	sp|P22188|MURE_ECOLI UDP-N-acetylmuramoyl-L-alanyl-D-glutamate--2,6-diaminopimelate ligase OS=Escherichia coli (strain K12) OX=83333 GN=murE PE=1 SV=2	1	+	22	22	22	58.2	58.2	58.2	53.343	0	323.31	8904100000	23	157	3.70509	0.000945673	6.81705	7.11527	7.1811	8.78718	8.76978	8.48244	7.95289	8.6804	8.60588	7.26277	7.86029	7.31135	7.18084	7.41574	7.76853	7.66562	7.01677
+	2.12227	0.854543	P22634	P22634	Glutamate racemase	murI	1186	Color2 [A=255, R=255, G=0, B=0]	1	20		-1	10	10	10	sp|P22634|MURI_ECOLI Glutamate racemase OS=Escherichia coli (strain K12) OX=83333 GN=murI PE=1 SV=2	1	+	10	10	10	48.8	48.8	48.8	31.002	0	88.666	972170000	16	36	2.23676	0.0114086	7.52123	7.56439	7.04407	8.20707	8.30782	8.17843	7.28538	8.19896	8.07427	7.3812	7.11935	7.48349	7.25263	6.83322	6.98131	7.92001	7.71218
+	2.44752	0.656739	P23003	P23003	tRNA/tmRNA (uracil-C(5))-methyltransferase	trmA	1187	Color2 [A=255, R=255, G=0, B=0]	1	20		-1	16	16	16	sp|P23003|TRMA_ECOLI tRNA/tmRNA (uracil-C(5))-methyltransferase OS=Escherichia coli (strain K12) OX=83333 GN=trmA PE=1 SV=1	1	+	16	16	16	61.7	61.7	61.7	41.966	0	157.07	1993300000	21	54	3.75784	0.000869105	7.91249	7.56008	7.66416	8.35839	8.41249	8.33606	8.21833	8.60142	8.548	7.65337	7.73655	7.54952	7.80183	7.03069	7.16593	7.66637	7.38141
+	3.18387	1.02445	P23331	P23331	Thymidine kinase	tdk	1190	Color2 [A=255, R=255, G=0, B=0]	1	20		-1	9	9	9	sp|P23331|KITH_ECOLI Thymidine kinase OS=Escherichia coli (strain K12) OX=83333 GN=tdk PE=3 SV=1	1	+	9	9	9	53.2	53.2	53.2	23.456	0	323.31	1420800000	11	38	5.82976	2.94587e-05	7.36246	7.30463	7.04507	8.18327	8.27163	8.3306	8.38157	8.31524	8.63627	7.318	7.53531	7.39624	7.45832	7.24708	7.24484	7.54857	7.00096
+	2.63735	1.3666	P23836	P23836	Transcriptional regulatory protein PhoP	phoP	1196	Color2 [A=255, R=255, G=0, B=0]	1	20		-1	18	18	18	sp|P23836|PHOP_ECOLI Transcriptional regulatory protein PhoP OS=Escherichia coli (strain K12) OX=83333 GN=phoP PE=1 SV=1	1	+	18	18	18	91	91	91	25.535	0	323.31	8346600000	13	123	3.93362	0.000699533	7.63079	7.31	7.1748	8.81726	8.93977	8.45837	8.45156	8.98129	8.5064	7.05574	8.1231	7.22388	7.28533	7.61622	7.43537	7.12025	7.4655
+	3.48915	1.24787	P23869	P23869	Peptidyl-prolyl cis-trans isomerase B	ppiB	1203	Color2 [A=255, R=255, G=0, B=0]	1	20		-1	9	9	9	sp|P23869|PPIB_ECOLI Peptidyl-prolyl cis-trans isomerase B OS=Escherichia coli (strain K12) OX=83333 GN=ppiB PE=1 SV=2	1	+	9	9	9	54.9	54.9	54.9	18.153	0	167.18	5516400000	8	190	6.9811	5.50968e-06	7.11221	7.42401	7.19723	8.48833	8.59033	8.39839	8.81205	8.77065	8.56297	8.82261	9.22572	8.65093	9.1929	9.34171	8.9745	9.28201	9.16578
+	2.10213	0.664139	P24215	P24215	Mannonate dehydratase	uxuA	1225	Color2 [A=255, R=255, G=0, B=0]	1	20		-1	23	23	23	sp|P24215|UXUA_ECOLI Mannonate dehydratase OS=Escherichia coli (strain K12) OX=83333 GN=uxuA PE=1 SV=2	1	+	23	23	23	58.6	58.6	58.6	44.838	0	98.716	4961800000	23	108	4.19413	0.000438125	8.06811	7.94131	7.78874	8.61887	8.77195	8.39974	8.43524	8.77976	8.47822	7.35662	7.67143	7.77166	7.76145	7.41863	7.08769	7.02952	7.67268
+	3.25362	0.551225	P24251	P24251	Sigma factor-binding protein Crl	crl	1232	Color2 [A=255, R=255, G=0, B=0]	1	20		-1	3	3	3	sp|P24251|CRL_ECOLI Sigma factor-binding protein Crl OS=Escherichia coli (strain K12) OX=83333 GN=crl PE=1 SV=5	1		3	3	3	16.5	16.5	16.5	15.655	0	19.841	202510000	8	12	0.968255	0.128104	7.21056	7.16936	7.34594	7.81723	7.77066	7.79164	7.4434	7.38854	7.81074	7.65986	7.33096	7.08895	7.6903	7.66468	7.07448	7.52965	7.37453
+	2.8684	0.982108	P25397	P25397	Tellurite methyltransferase	tehB	1235	Color2 [A=255, R=255, G=0, B=0]	1	20		-1	7	7	7	sp|P25397|TEHB_ECOLI Tellurite methyltransferase OS=Escherichia coli (strain K12) OX=83333 GN=tehB PE=1 SV=1	1	+	7	7	7	38.6	38.6	38.6	22.53	0	38.667	1070700000	14	37	1.93953	0.0197171	7.37468	7.04717	7.39334	8.15192	8.29756	8.31203	7.2245	8.30606	8.14157	7.2583	7.23643	6.90342	7.02985	7.58864	6.97342	8.03858	7.2212
+	1.64232	1.21312	P25437	P25437	S-(hydroxymethyl)glutathione dehydrogenase	frmA	1236	Color2 [A=255, R=255, G=0, B=0]	1	20		-1	13	13	13	sp|P25437|FRMA_ECOLI S-(hydroxymethyl)glutathione dehydrogenase OS=Escherichia coli (strain K12) OX=83333 GN=frmA PE=1 SV=3	1	+	13	13	13	52.8	52.8	52.8	39.359	0	323.31	6293700000	18	56	4.26274	0.00038334	8.25027	7.41699	7.23235	8.93483	9.00441	8.59972	8.64745	9.08796	8.94068	7.76488	7.16835	7.46861	7.32538	7.34253	7.55114	7.80194	7.39114
+	1.36194	0.744046	P25516	P25516	Aconitate hydratase A	acnA	1237	Color2 [A=255, R=255, G=0, B=0]	1	20		-1	23	23	23	sp|P25516|ACNA_ECOLI Aconitate hydratase A OS=Escherichia coli (strain K12) OX=83333 GN=acnA PE=1 SV=3	1	+	23	23	23	35.5	35.5	35.5	97.676	0	323.31	1880900000	41	68	2.14397	0.0134756	7.32277	7.94024	7.11964	8.2189	8.31037	8.0855	7.3954	8.11628	7.9534	7.30551	7.65968	7.43354	7.48584	7.43547	7.509	7.07325	7.29325
+	3.20875	1.07014	P25526	P25526	Succinate-semialdehyde dehydrogenase [NADP(+)] GabD	gabD	1240	Color2 [A=255, R=255, G=0, B=0]	1	20		-1	19	19	19	sp|P25526|GABD_ECOLI Succinate-semialdehyde dehydrogenase [NADP(+)] GabD OS=Escherichia coli (strain K12) OX=83333 GN=gabD PE=1 SV=1	1	+	19	19	19	50	50	50	51.719	0	323.31	2244800000	26	81	5.6314	4.10871e-05	7.37791	7.33325	7.34819	8.5161	8.54747	8.20621	7.97549	8.51811	8.43786	7.33358	7.54118	7.67224	7.15914	7.37559	7.29235	7.32418	7.30931
+	2.91079	1.50787	P25539	P25539	Riboflavin biosynthesis protein RibD;Diaminohydroxyphosphoribosylaminopyrimidine deaminase;5-amino-6-(5-phosphoribosylamino)uracil reductase	ribD	1244	Color2 [A=255, R=255, G=0, B=0]	1	20		-1	25	25	25	sp|P25539|RIBD_ECOLI Riboflavin biosynthesis protein RibD OS=Escherichia coli (strain K12) OX=83333 GN=ribD PE=1 SV=1	1	+	25	25	25	73.6	73.6	73.6	40.338	0	323.31	11633000000	22	164	6.08953	2.20117e-05	6.97822	7.60961	7.21086	8.78763	8.74851	8.78617	8.64343	9.07799	8.99224	7.23645	7.45862	7.36934	7.82746	7.58821	7.5768	7.80376	7.4728
+	2.54097	0.870312	P25552	P25552	Guanosine-5-triphosphate,3-diphosphate pyrophosphatase	gppA	1245	Color2 [A=255, R=255, G=0, B=0]	1	20		-1	17	17	17	sp|P25552|GPPA_ECOLI Guanosine-5-triphosphate,3-diphosphate pyrophosphatase OS=Escherichia coli (strain K12) OX=83333 GN=gppA PE=1 SV=3	1	+	17	17	17	51	51	51	54.871	0	323.31	2469900000	22	75	5.52758	4.67449e-05	7.61268	7.50365	7.28813	8.1631	8.36857	8.48373	8.19123	8.60773	8.58123	7.21143	7.20218	7.15932	7.5171	7.20969	7.17993	7.37044	7.77209
+	2.92569	1.22132	P25745	P25745	tRNA-specific 2-thiouridylase MnmA	mnmA	1251	Color2 [A=255, R=255, G=0, B=0]	1	20		-1	14	14	14	sp|P25745|MNMA_ECOLI tRNA-specific 2-thiouridylase MnmA OS=Escherichia coli (strain K12) OX=83333 GN=mnmA PE=1 SV=4	1	+	14	14	14	43.5	43.5	43.5	40.959	0	241.29	4750400000	15	87	3.69013	0.000965643	7.58573	7.4815	7.13684	8.67075	8.69396	8.50331	7.90392	8.64388	8.72972	7.07289	7.76759	6.88059	7.38013	7.35489	7.04922	7.47294	7.28284
+	1.97137	0.46915	P25906	P25906	Putative oxidoreductase YdbC	ydbC	1257	Color2 [A=255, R=255, G=0, B=0]	1	20		-1	8	8	8	sp|P25906|PDXI_ECOLI Pyridoxine 4-dehydrogenase OS=Escherichia coli (strain K12) OX=83333 GN=pdxI PE=1 SV=1	1	+	8	8	8	41.3	41.3	41.3	30.706	0	156.11	608860000	13	34	2.17429	0.0126796	7.40933	7.73389	7.45998	8.0149	8.04001	7.95574	7.97231	8.05138	7.82276	6.88707	7.51761	7.31991	7.07751	6.85353	7.69477	7.28669	7.38828
+	2.25098	0.632532	P27128	P27128	Lipopolysaccharide 1,3-galactosyltransferase	rfaI	1266	Color2 [A=255, R=255, G=0, B=0]	1	20		-1	6	6	6	sp|P27128|RFAI_ECOLI Lipopolysaccharide 1,3-galactosyltransferase OS=Escherichia coli (strain K12) OX=83333 GN=rfaI PE=3 SV=1	1	+	6	6	6	15.6	15.6	15.6	39.423	0	18.464	378420000	20	21	2.53982	0.00677928	7.2791	7.34704	7.05835	7.81367	7.75616	8.01225	7.69495	7.90299	7.9607	7.43971	7.2623	7.05009	7.36639	7.74518	7.18907	7.46197	7.51548
+	3.54987	0.997362	P27248	P27248	Aminomethyltransferase	gcvT	1268	Color2 [A=255, R=255, G=0, B=0]	1	20		-1	16	16	16	sp|P27248|GCST_ECOLI Aminomethyltransferase OS=Escherichia coli (strain K12) OX=83333 GN=gcvT PE=1 SV=3	1	+	16	16	16	58.2	58.2	58.2	40.146	0	323.31	17284000000	16	139	2.92525	0.00348181	7.88085	7.83766	7.98924	8.97612	8.96424	8.75947	8.98326	9.50792	9.20175	7.78121	8.42377	7.72478	8.47457	7.54981	7.05281	8.49618	8.26067
+	2.27109	0.880189	P27250	P27250	Aldehyde reductase Ahr	ahr	1270	Color2 [A=255, R=255, G=0, B=0]	1	20		-1	8	8	8	sp|P27250|AHR_ECOLI Aldehyde reductase Ahr OS=Escherichia coli (strain K12) OX=83333 GN=ahr PE=1 SV=2	1	+	8	8	8	26.5	26.5	26.5	36.501	0	47.659	1024600000	13	26	3.84547	0.000783307	7.56149	7.17453	7.05015	8.20455	8.16619	8.05599	7.99005	8.39519	8.32543	7.56523	7.35198	7.17246	7.14958	7.6215	7.40448	7.42889	7.08872
+	1.36937	0.758143	P27829	P27829	UDP-N-acetyl-D-mannosamine dehydrogenase	wecC	1282	Color2 [A=255, R=255, G=0, B=0]	1	20		-1	14	14	14	sp|P27829|WECC_ECOLI UDP-N-acetyl-D-mannosamine dehydrogenase OS=Escherichia coli (strain K12) OX=83333 GN=wecC PE=1 SV=4	1	+	14	14	14	55	55	55	45.838	0	142.75	1852900000	21	45	3.22415	0.00211805	7.23415	7.56127	6.93922	8.30935	8.0325	7.66722	8.10755	8.51862	8.20769	7.28536	7.65335	7.29088	7.51492	7.25098	7.28753	7.38557	7.45416
+	2.30311	0.601179	P27848	P27848	Pyridoxal phosphate phosphatase YigL	yigL	1286	Color2 [A=255, R=255, G=0, B=0]	1	20		-1	8	8	8	sp|P27848|YIGL_ECOLI Pyridoxal phosphate phosphatase YigL OS=Escherichia coli (strain K12) OX=83333 GN=yigL PE=1 SV=4	1	+	8	8	8	35.7	35.7	35.7	29.707	0	41.379	433020000	14	20	2.13732	0.0136108	7.31222	7.32718	7.61729	8.0505	8.07	7.93973	7.44911	7.98565	7.86998	7.6125	7.29874	7.59842	7.5416	7.31747	7.27881	7.22954	7.65277
+	3.57039	1.21087	P28304	P28304	Quinone oxidoreductase 1	qorA	1291	Color2 [A=255, R=255, G=0, B=0]	1	20		-1	16	16	16	sp|P28304|QOR1_ECOLI Quinone oxidoreductase 1 OS=Escherichia coli (strain K12) OX=83333 GN=qorA PE=1 SV=1	1	+	16	16	16	57.5	57.5	57.5	35.172	0	323.31	4983100000	19	86	4.41708	0.000305916	7.45545	7.63313	7.37689	8.66054	8.8272	8.61036	8.56261	9.06202	8.81226	7.82561	7.45151	7.51156	8.14129	8.00199	7.4832	7.78779	8.01903
+	1.48937	0.637254	P30178	P30178	Uncharacterized oxidoreductase YbiC	ybiC	1316	Color2 [A=255, R=255, G=0, B=0]	1	20		-1	13	13	13	sp|P30178|HCXB_ECOLI Hydroxycarboxylate dehydrogenase B OS=Escherichia coli (strain K12) OX=83333 GN=hcxB PE=1 SV=2	1	+	13	13	13	55.4	55.4	55.4	38.897	0	308.99	3313100000	14	77	2.43033	0.00809249	8.19703	7.67148	7.56886	8.40822	8.41612	8.52479	7.77305	8.70901	8.47592	7.38657	7.67787	7.54165	7.45163	7.76191	7.06918	7.4819	7.63857
+	2.59104	0.713555	P30870	P30870	Glutamate-ammonia-ligase adenylyltransferase	glnE	1327	Color2 [A=255, R=255, G=0, B=0]	1	20		-1	25	25	25	sp|P30870|GLNE_ECOLI Bifunctional glutamine synthetase adenylyltransferase/adenylyl-removing enzyme OS=Escherichia coli (strain K12) OX=83333 GN=glnE PE=1 SV=2	1	+	25	25	25	37.6	37.6	37.6	108.42	0	323.31	1813200000	43	70	2.57551	0.00637215	7.16392	7.30312	7.14709	7.98857	8.03431	7.73192	7.71306	8.24393	7.97019	7.08419	7.53402	7.21989	7.28637	7.75551	7.20459	7.63801	7.49147
+	2.31224	0.993717	P30871	P30871	Inorganic triphosphatase	ygiF	1328	Color2 [A=255, R=255, G=0, B=0]	1	20		-1	18	18	18	sp|P30871|3PASE_ECOLI Inorganic triphosphatase OS=Escherichia coli (strain K12) OX=83333 GN=ygiF PE=1 SV=1	1	+	18	18	18	43.2	43.2	43.2	48.388	0	77.007	3489900000	21	74	4.94893	0.0001165	7.71977	7.42307	7.13557	8.3609	8.52194	8.37672	8.22394	8.75119	8.4751	7.26439	7.37053	7.27061	6.94559	7.19136	7.35101	7.74758	7.45522
+	1.71876	1.02587	P31475	P31475	Uncharacterized HTH-type transcriptional regulator YieP	yieP	1343	Color2 [A=255, R=255, G=0, B=0]	1	20		-1	8	8	8	sp|P31475|YIEP_ECOLI Uncharacterized HTH-type transcriptional regulator YieP OS=Escherichia coli (strain K12) OX=83333 GN=yieP PE=4 SV=3	1	+	8	8	8	48.7	48.7	48.7	26.076	0	157.63	2757000000	7	35	3.49224	0.0013543	8.11083	7.42558	7.21727	8.61316	8.61939	8.59871	8.54309	8.88774	8.54523	7.23356	7.4024	7.20577	8.17136	7.64298	7.23683	7.22043	7.71749
+	1.33202	0.943193	P31658	P31658	Molecular chaperone Hsp31 and glyoxalase 3	hchA	1349	Color2 [A=255, R=255, G=0, B=0]	1	20		-1	16	16	16	sp|P31658|HCHA_ECOLI Protein/nucleic acid deglycase 1 OS=Escherichia coli (strain K12) OX=83333 GN=hchA PE=1 SV=3	1	+	16	16	16	45.9	45.9	45.9	31.19	0	323.31	28783000000	11	248	2.38758	0.00872359	8.88605	8.49208	7.7588	9.29201	9.29962	9.37488	9.63519	9.46262	9.61795	8.43024	8.57159	7.20609	9.04415	8.74214	8.78802	9.23581	9.17728
+	1.70073	1.00979	P31663	P31663	Pantothenate synthetase	panC	1350	Color2 [A=255, R=255, G=0, B=0]	1	20		-1	28	28	28	sp|P31663|PANC_ECOLI Pantothenate synthetase OS=Escherichia coli (strain K12) OX=83333 GN=panC PE=1 SV=1	1	+	28	28	28	74.2	74.2	74.2	31.597	0	323.31	11322000000	18	237	2.43491	0.00804064	8.1667	8.14937	7.35796	8.83085	8.95014	8.92241	8.80561	9.03104	8.98915	7.90527	8.608	7.70037	8.47525	8.31035	8.2959	8.62466	8.60024
+	2.51143	0.627437	P31806	P31806	Bifunctional NAD(P)H-hydrate repair enzyme Nnr;ADP-dependent (S)-NAD(P)H-hydrate dehydratase;NAD(P)H-hydrate epimerase	nnr	1356	Color2 [A=255, R=255, G=0, B=0]	1	20		-1	9	9	9	sp|P31806|NNR_ECOLI Bifunctional NAD(P)H-hydrate repair enzyme Nnr OS=Escherichia coli (strain K12) OX=83333 GN=nnr PE=1 SV=2	1	+	9	9	9	24.9	24.9	24.9	54.65	0	58.118	1053200000	23	32	2.30692	0.0100463	7.40424	7.57289	7.52864	8.18036	8.24291	7.96482	7.98513	8.04755	8.22647	7.12017	7.52772	6.80449	7.56276	6.82818	7.72031	7.24941	7.72115
+	3.03504	1.07104	P31979	P31979	NADH-quinone oxidoreductase subunit F	nuoF	1360	Color2 [A=255, R=255, G=0, B=0]	1	20		-1	37	37	37	sp|P31979|NUOF_ECOLI NADH-quinone oxidoreductase subunit F OS=Escherichia coli (strain K12) OX=83333 GN=nuoF PE=1 SV=3	1	+	37	37	37	82	82	82	49.292	0	323.31	14350000000	26	216	5.24867	7.44883e-05	7.54584	7.57778	7.2118	8.46268	8.50732	8.57855	8.84598	8.98716	9.11508	7.40987	7.49819	6.87284	7.25896	7.49394	7.7171	7.09858	7.49947
+	2.05231	0.837274	P32131	P32131	Oxygen-independent coproporphyrinogen-III oxidase	hemN	1363	Color2 [A=255, R=255, G=0, B=0]	1	20		-1	26	26	26	sp|P32131|HEMN_ECOLI Oxygen-independent coproporphyrinogen III oxidase OS=Escherichia coli (strain K12) OX=83333 GN=hemN PE=1 SV=4	1	+	26	26	26	51	51	51	52.728	0	323.31	3221000000	27	117	1.78604	0.0256519	7.47261	6.9729	7.45888	8.26285	8.08041	8.07295	7.3959	8.23457	8.22019	7.15014	7.73872	7.49717	7.40852	7.22258	6.82357	7.55071	7.30577
+	3.71583	1.12318	P32157	P32157	Protein YiiM	yiiM	1367	Color2 [A=255, R=255, G=0, B=0]	1	20		-1	10	10	10	sp|P32157|YIIM_ECOLI Protein YiiM OS=Escherichia coli (strain K12) OX=83333 GN=yiiM PE=1 SV=2	1	+	10	10	10	51.8	51.8	51.8	25.342	0	89.246	2131800000	12	47	5.97561	2.38472e-05	7.34751	7.12524	7.35715	8.44213	8.43599	8.32133	8.53498	8.57366	8.54054	7.51524	7.43219	7.30326	7.34766	7.50323	7.46977	7.39044	8.05587
+	2.07223	0.538052	P33195	P33195	Glycine dehydrogenase (decarboxylating)	gcvP	1386	Color2 [A=255, R=255, G=0, B=0]	1	20		-1	14	14	14	sp|P33195|GCSP_ECOLI Glycine dehydrogenase (decarboxylating) OS=Escherichia coli (strain K12) OX=83333 GN=gcvP PE=1 SV=3	1		14	14	14	24.5	24.5	24.5	104.38	0	323.31	1074900000	39	44	0.577104	0.287989	7.38012	7.23947	7.6198	7.93431	7.96679	7.95245	7.08126	8.41056	7.90338	7.12895	7.93049	7.27205	7.3946	7.84375	7.3809	7.33323	7.29458
+	1.5783	0.852236	P33221	P33221	Phosphoribosylglycinamide formyltransferase 2	purT	1388	Color2 [A=255, R=255, G=0, B=0]	1	20		-1	18	18	18	sp|P33221|PURT_ECOLI Formate-dependent phosphoribosylglycinamide formyltransferase OS=Escherichia coli (strain K12) OX=83333 GN=purT PE=1 SV=3	1		18	18	18	42.6	42.6	42.6	42.433	0	159.36	2926800000	22	87	0.857287	0.160156	7.57656	7.51417	6.97407	8.08314	8.01753	8.52082	7.03416	8.79982	8.58285	7.84041	8.54451	8.31082	7.13039	7.78097	7.04651	8.11661	7.90242
+	3.0496	1.01817	P33355	P33355	Uncharacterized protein YehS	yehS	1392	Color2 [A=255, R=255, G=0, B=0]	1	20		-1	10	10	10	sp|P33355|YEHS_ECOLI Uncharacterized protein YehS OS=Escherichia coli (strain K12) OX=83333 GN=yehS PE=4 SV=1	1	+	10	10	10	44.9	44.9	44.9	17.973	0	30.859	722200000	10	22	4.32004	0.000353945	7.39671	7.13907	7.09414	8.26884	8.09999	8.31561	8.30064	8.25464	8.32531	7.4933	7.42692	6.98892	7.27681	7.74819	7.60163	7.20262	6.94859
+	2.27596	1.06575	P33602	P33602	NADH-quinone oxidoreductase subunit G	nuoG	1402	Color2 [A=255, R=255, G=0, B=0]	1	20		-1	51	51	51	sp|P33602|NUOG_ECOLI NADH-quinone oxidoreductase subunit G OS=Escherichia coli (strain K12) OX=83333 GN=nuoG PE=1 SV=4	1	+	51	51	51	62.9	62.9	62.9	100.3	0	323.31	20553000000	47	283	6.00357	2.37808e-05	7.69431	7.81091	7.18742	8.67513	8.63691	8.57786	8.80251	9.01544	9.08604	7.07587	7.28389	7.55781	7.31236	6.94012	7.24512	7.10326	6.99048
+	1.76728	0.862884	P33643	P33643	Ribosomal large subunit pseudouridine synthase D	rluD	1404	Color2 [A=255, R=255, G=0, B=0]	1	20		-1	12	12	12	sp|P33643|RLUD_ECOLI Ribosomal large subunit pseudouridine synthase D OS=Escherichia coli (strain K12) OX=83333 GN=rluD PE=1 SV=4	1	+	12	12	12	53.1	53.1	53.1	37.121	0	323.31	1634700000	16	56	2.71788	0.00512718	7.12887	7.7287	7.81888	8.35488	8.4321	8.47812	7.83933	8.4769	8.27087	7.65083	7.47026	7.5148	7.16265	7.85036	7.75708	7.50845	7.38169
+	1.43677	1.2459	P35340	P35340	Alkyl hydroperoxide reductase subunit F	ahpF	1411	Color2 [A=255, R=255, G=0, B=0]	1	20		-1	46	46	46	sp|P35340|AHPF_ECOLI Alkyl hydroperoxide reductase subunit F OS=Escherichia coli (strain K12) OX=83333 GN=ahpF PE=1 SV=2	1	+	46	46	46	81.2	81.2	81.2	56.176	0	323.31	34076000000	27	422	2.31887	0.00986885	8.26354	8.07478	7.00637	9.1687	9.07173	8.84195	8.95278	9.26057	9.14504	8.13523	8.82889	8.28679	8.16667	7.99193	7.10445	8.51993	8.14656
+	1.38573	0.740862	P36673	P36673	HTH-type transcriptional regulator TreR	treR	1417	Color2 [A=255, R=255, G=0, B=0]	1	20		-1	12	12	12	sp|P36673|TRER_ECOLI HTH-type transcriptional regulator TreR OS=Escherichia coli (strain K12) OX=83333 GN=treR PE=1 SV=2	1	+	12	12	12	46.7	46.7	46.7	34.53	0	159.16	750330000	15	35	2.0316	0.0166832	7.62934	7.52107	6.85849	7.95326	8.17056	8.10769	7.80078	8.06778	8.07642	7.26348	7.63498	7.35311	7.40068	7.73701	7.38061	7.56431	7.37326
+	2.43233	0.476918	P36771	P36771	Probable HTH-type transcriptional regulator LrhA	lrhA	1421	Color2 [A=255, R=255, G=0, B=0]	1	20		-1	9	9	9	sp|P36771|LRHA_ECOLI Probable HTH-type transcriptional regulator LrhA OS=Escherichia coli (strain K12) OX=83333 GN=lrhA PE=3 SV=2	1		9	9	9	36.9	36.9	36.9	34.593	0	169.72	619340000	13	28	1.06204	0.106162	7.1938	7.38017	7.37367	7.85379	7.82918	7.69543	7.71725	8.10626	7.79758	7.02588	7.79126	7.23368	6.767	7.11047	7.80727	7.55265	7.50311
+	1.92705	0.498907	P37146	P37146	Ribonucleoside-diphosphate reductase 2 subunit beta	nrdF	1439	Color2 [A=255, R=255, G=0, B=0]	1	20		-1	12	12	12	sp|P37146|RIR4_ECOLI Ribonucleoside-diphosphate reductase 2 subunit beta OS=Escherichia coli (strain K12) OX=83333 GN=nrdF PE=1 SV=2	1	+	12	12	12	32.3	32.3	32.3	36.443	0	170	1718000000	12	92	8.37104	4.08153e-07	6.9627	7.1094	7.17107	7.50822	7.76919	7.46248	7.67562	7.44933	7.51081	8.7635	8.9594	9.00634	9.04883	8.82218	8.7498	9.33963	8.90051
+	2.29138	0.675018	P37613	P37613	PanD maturation factor	panM	1458	Color2 [A=255, R=255, G=0, B=0]	1	20		-1	3	3	3	sp|P37613|PANZ_ECOLI PanD regulatory factor OS=Escherichia coli (strain K12) OX=83333 GN=panZ PE=1 SV=1	1	+	3	3	3	33.9	33.9	33.9	14.505	0	40.667	305830000	5	18	2.47028	0.00756883	7.52553	7.1145	7.29416	8.02395	7.99316	7.94214	7.82637	8.08906	7.79231	7.22452	7.75201	7.48542	7.32343	7.62161	7.10987	7.42295	7.21275
+	2.79606	0.70049	P37647	P37647	2-dehydro-3-deoxygluconokinase	kdgK	1466	Color2 [A=255, R=255, G=0, B=0]	1	20		-1	13	13	13	sp|P37647|KDGK_ECOLI 2-dehydro-3-deoxygluconokinase OS=Escherichia coli (strain K12) OX=83333 GN=kdgK PE=1 SV=1	1	+	13	13	13	39.2	39.2	39.2	33.962	0	323.31	1671400000	9	44	1.78601	0.0256519	7.43217	7.54556	7.53957	8.0825	8.16888	8.36739	8.41015	8.41789	8.77764	6.69901	8.35064	7.04426	7.53569	7.30156	7.644	7.52443	7.48614
+	2.73978	1.08513	P37685	P37685	Aldehyde dehydrogenase B	aldB	1477	Color2 [A=255, R=255, G=0, B=0]	1	20		-1	27	27	27	sp|P37685|ALDB_ECOLI Aldehyde dehydrogenase B OS=Escherichia coli (strain K12) OX=83333 GN=aldB PE=1 SV=2	1	+	27	27	27	59.4	59.4	59.4	56.306	0	323.31	5250700000	20	107	3.85474	0.000783209	7.81729	7.81326	7.45896	8.81953	8.91072	8.61468	7.66192	8.63721	8.61153	7.47076	7.38912	7.30044	7.4269	7.81977	7.2693	7.32287	7.12953
+	2.69792	0.311383	P38051	P38051	Isochorismate synthase MenF	menF	1500	Color2 [A=255, R=255, G=0, B=0]	1	20		-1	7	7	7	sp|P38051|MENF_ECOLI Isochorismate synthase MenF OS=Escherichia coli (strain K12) OX=83333 GN=menF PE=1 SV=4	1	+	7	7	7	23.4	23.4	23.4	48.764	0	105.29	439670000	26	21	2.48327	0.00742444	7.577	7.5418	7.51733	7.80707	7.82767	7.93554	7.4454	7.8927	7.87286	7.76951	7.4533	7.07883	7.48369	7.47902	7.40313	6.76907	7.09784
+	2.00427	0.434722	P39099	P39099	Periplasmic pH-dependent serine endoprotease DegQ	degQ	1505	Color2 [A=255, R=255, G=0, B=0]	1	20		-1	26	26	26	sp|P39099|DEGQ_ECOLI Periplasmic pH-dependent serine endoprotease DegQ OS=Escherichia coli (strain K12) OX=83333 GN=degQ PE=1 SV=1	1	+	26	26	26	51.9	51.9	51.9	47.204	0	323.31	2627500000	21	184	3.31909	0.00184485	7.50129	7.61698	7.30321	7.90877	7.8708	7.94608	8.99825	8.00126	8.12646	8.63965	8.49856	8.49445	8.29844	8.36389	8.30597	8.67382	8.56578
+	1.5904	0.84079	P39173	P39173	Putative glucose-6-phosphate 1-epimerase	yeaD	1509	Color2 [A=255, R=255, G=0, B=0]	1	20		-1	11	11	11	sp|P39173|YEAD_ECOLI Putative glucose-6-phosphate 1-epimerase OS=Escherichia coli (strain K12) OX=83333 GN=yeaD PE=1 SV=2	1	+	11	11	11	41.2	41.2	41.2	32.666	0	250.18	2051200000	14	92	2.67696	0.00542713	7.83672	7.62506	7.10119	8.25525	8.25799	8.5721	8.6117	8.86184	8.93382	8.51681	9.19312	7.61486	9.11588	9.146	8.88571	9.23887	9.08375
+	1.80374	0.63842	P39286	P39286	Putative ribosome biogenesis GTPase RsgA	rsgA	1517	Color2 [A=255, R=255, G=0, B=0]	1	20		-1	15	15	15	sp|P39286|RSGA_ECOLI Small ribosomal subunit biogenesis GTPase RsgA OS=Escherichia coli (strain K12) OX=83333 GN=rsgA PE=1 SV=2	1	+	15	15	15	47.7	47.7	47.7	39.193	0	88.689	2251000000	21	62	3.90992	0.000726369	7.94296	7.51451	7.44915	8.24423	8.34001	8.23764	7.91602	8.57903	8.22714	7.27508	7.2607	7.0527	6.96237	7.3008	7.31924	7.14982	7.08169
+	3.05616	1.30951	P39406	P39406	Ribosomal RNA small subunit methyltransferase C	rsmC	1534	Color2 [A=255, R=255, G=0, B=0]	1	20		-1	16	16	16	sp|P39406|RSMC_ECOLI Ribosomal RNA small subunit methyltransferase C OS=Escherichia coli (strain K12) OX=83333 GN=rsmC PE=1 SV=3	1	+	16	16	16	65.3	65.3	65.3	37.624	0	323.31	5336100000	20	65	5.44707	5.32354e-05	7.46351	7.01476	7.27072	8.63644	8.61908	8.422	8.2793	8.92044	8.58298	7.72833	7.73367	7.64022	7.4942	7.35408	7.64576	7.70596	7.38667
+	1.84158	0.75849	P41407	P41407	FMN-dependent NADH-azoreductase	azoR	1548	Color2 [A=255, R=255, G=0, B=0]	1	20		-1	11	11	11	sp|P41407|AZOR_ECOLI FMN-dependent NADH:quinone oxidoreductase OS=Escherichia coli (strain K12) OX=83333 GN=azoR PE=1 SV=3	1	+	11	11	11	72.1	72.1	72.1	21.657	0	323.31	2825600000	12	68	2.23633	0.0114086	7.44174	8.05216	7.60943	8.44395	8.50155	8.43329	8.41614	8.86607	8.52827	7.38823	8.42641	7.33385	7.65366	7.63067	7.425	8.01641	7.56555
+	1.7358	0.778241	P45395	P45395	Arabinose 5-phosphate isomerase KdsD	kdsD	1563	Color2 [A=255, R=255, G=0, B=0]	1	20		-1	21	21	21	sp|P45395|KDSD_ECOLI Arabinose 5-phosphate isomerase KdsD OS=Escherichia coli (strain K12) OX=83333 GN=kdsD PE=1 SV=1	1	+	21	21	21	59.5	59.5	59.5	35.196	0	323.31	5548000000	16	92	4.53197	0.000249953	8.09837	7.8627	7.41593	8.60892	8.59174	8.51105	8.34268	8.78711	8.7421	7.30718	7.63721	7.01843	7.38165	7.10214	7.1338	7.1618	7.19411
+	1.67607	0.740426	P45568	P45568	1-deoxy-D-xylulose 5-phosphate reductoisomerase	dxr	1571	Color2 [A=255, R=255, G=0, B=0]	1	20		-1	22	22	22	sp|P45568|DXR_ECOLI 1-deoxy-D-xylulose 5-phosphate reductoisomerase OS=Escherichia coli (strain K12) OX=83333 GN=dxr PE=1 SV=2	1	+	22	22	22	59.5	59.5	59.5	43.388	0	323.31	2963600000	19	84	3.49068	0.0013543	7.70514	7.08773	7.27486	8.08668	8.24512	7.95722	8.02715	8.42532	8.26569	7.28354	7.68187	7.46012	7.35629	7.36686	7.05394	7.14317	7.44612
+	2.30428	1.16858	P45578	P45578	S-ribosylhomocysteine lyase	luxS	1573	Color2 [A=255, R=255, G=0, B=0]	1	20		-1	15	15	15	sp|P45578|LUXS_ECOLI S-ribosylhomocysteine lyase OS=Escherichia coli (strain K12) OX=83333 GN=luxS PE=1 SV=3	1	+	15	15	15	93	93	93	19.416	0	323.31	10639000000	8	158	2.19817	0.012213	7.92583	7.65923	7.42646	9.03121	8.94325	8.5428	8.80574	8.95515	8.62084	7.8671	8.3362	7.06287	7.28285	8.31773	7.84794	8.19769	7.79447
+	2.08892	0.640519	P45799	P45799	ADP compounds hydrolase NudE	nudE	1575	Color2 [A=255, R=255, G=0, B=0]	1	20		-1	5	5	5	sp|P45799|NUDE_ECOLI ADP compounds hydrolase NudE OS=Escherichia coli (strain K12) OX=83333 GN=nudE PE=1 SV=1	1	+	5	5	5	38.7	38.7	38.7	21.153	0	33.697	297090000	10	23	3.18402	0.00224226	7.18342	7.43874	6.99906	7.86297	7.89199	7.78782	7.97033	7.94042	7.71871	7.55895	7.24261	7.42642	7.58786	7.3088	7.27693	7.31619	7.23996
+	2.72112	0.811863	P46888	P46888	Universal stress protein C	uspC	1584	Color2 [A=255, R=255, G=0, B=0]	1	20		-1	3	3	3	sp|P46888|USPC_ECOLI Universal stress protein C OS=Escherichia coli (strain K12) OX=83333 GN=uspC PE=2 SV=1	1	+	3	3	3	40.1	40.1	40.1	15.633	0	249.22	569980000	7	22	2.88523	0.00376499	7.33415	7.30507	6.99208	7.99217	8.06476	8.00996	7.96935	8.21669	7.80329	7.57213	7.80639	7.20131	7.41884	7.09443	7.2216	7.33095	7.72545
+	2.21579	0.617406	P52061	P52061	dITP/XTP pyrophosphatase	rdgB	1591	Color2 [A=255, R=255, G=0, B=0]	1	20		-1	7	7	7	sp|P52061|IXTPA_ECOLI dITP/XTP pyrophosphatase OS=Escherichia coli (strain K12) OX=83333 GN=rdgB PE=1 SV=1	1	+	7	7	7	41.1	41.1	41.1	21.039	0	90.027	555150000	9	25	1.80055	0.0251863	7.32567	7.41352	7.18862	8.00436	8.04056	7.7351	8.25212	8.10629	7.79886	7.08253	7.64773	7.3596	7.37862	7.32056	7.84882	7.40757	7.26224
+	1.8026	1.18761	P52643	P52643	D-lactate dehydrogenase	ldhA	1597	Color2 [A=255, R=255, G=0, B=0]	1	20		-1	20	20	20	sp|P52643|LDHD_ECOLI D-lactate dehydrogenase OS=Escherichia coli (strain K12) OX=83333 GN=ldhA PE=1 SV=1	1	+	20	20	20	51.1	51.1	51.1	36.534	0	323.31	5386900000	15	144	2.16375	0.0129447	7.96838	7.14928	7.21306	8.81386	8.70756	8.37214	8.17777	8.74809	8.62507	7.33981	8.3323	7.20527	8.25344	8.26202	8.10968	8.74388	8.24042
+	1.74202	0.577333	P60340	P60340	tRNA pseudouridine synthase B	truB	1607	Color2 [A=255, R=255, G=0, B=0]	1	20		-1	16	16	16	sp|P60340|TRUB_ECOLI tRNA pseudouridine synthase B OS=Escherichia coli (strain K12) OX=83333 GN=truB PE=1 SV=1	1	+	16	16	16	60.2	60.2	60.2	35.087	0	285.84	1720400000	17	58	5.22205	7.67186e-05	7.6588	7.30348	7.36059	8.03691	7.83472	8.18324	8.33451	8.44536	8.16483	7.1394	7.33156	7.16456	7.49355	7.24456	7.54012	7.21431	7.08884
+	2.29567	0.883164	P61889	P61889	Malate dehydrogenase	mdh	1633	Color2 [A=255, R=255, G=0, B=0]	1	20		-1	35	35	35	sp|P61889|MDH_ECOLI Malate dehydrogenase OS=Escherichia coli (strain K12) OX=83333 GN=mdh PE=1 SV=1	1	+	35	35	35	98.7	98.7	98.7	32.337	0	323.31	264410000000	14	668	7.89678	1.02927e-06	9.03782	9.29559	8.76694	9.84489	9.91438	9.99058	10.3849	10.211	10.2912	8.69662	8.88268	8.7895	8.70992	8.69632	8.54892	9.03129	8.86233
+	1.90698	1.16098	P62623	P62623	4-hydroxy-3-methylbut-2-enyl diphosphate reductase	ispH	1639	Color2 [A=255, R=255, G=0, B=0]	1	20		-1	17	17	17	sp|P62623|ISPH_ECOLI 4-hydroxy-3-methylbut-2-enyl diphosphate reductase OS=Escherichia coli (strain K12) OX=83333 GN=ispH PE=1 SV=1	1	+	17	17	17	74.1	74.1	74.1	34.774	0	323.31	2931600000	18	62	3.84054	0.000783307	7.96759	7.34756	7.08934	8.67021	8.7138	8.50342	8.14826	9.00962	9.17	7.3274	7.33429	7.21467	7.17809	7.76387	7.17966	7.37704	7.09454
+	2.59799	0.861264	P63417	P63417	Uncharacterized N-acetyltransferase YhbS	yhbS	1651	Color2 [A=255, R=255, G=0, B=0]	1	20		-1	7	7	7	sp|P63417|YHBS_ECOLI Uncharacterized N-acetyltransferase YhbS OS=Escherichia coli (strain K12) OX=83333 GN=yhbS PE=3 SV=1	1	+	7	7	7	37.7	37.7	37.7	18.534	0	46.507	1009100000	6	30	2.3302	0.00965232	7.34378	7.27319	7.58022	8.35702	8.33885	8.08511	8.39688	8.37112	7.68117	7.43735	7.39591	7.13701	6.92117	7.18766	7.89712	7.25416	7.68992
+	2.86559	0.812271	P66899	P66899	Diaminopropionate ammonia-lyase	ygeX	1683	Color2 [A=255, R=255, G=0, B=0]	1	20		-1	18	18	18	sp|P66899|DPAL_ECOLI Diaminopropionate ammonia-lyase OS=Escherichia coli (strain K12) OX=83333 GN=ygeX PE=1 SV=1	1	+	18	18	18	60.6	60.6	60.6	43.327	0	323.31	1951700000	17	64	3.03636	0.0028877	7.53581	7.52711	7.30977	8.15171	8.26157	8.39623	7.49619	8.33604	8.41051	7.35187	7.49983	7.23828	7.10034	7.05996	7.11009	7.04198	7.44939
+	3.847	0.524907	P66948	P66948	Beta-barrel assembly-enhancing protease	bepA	1684	Color2 [A=255, R=255, G=0, B=0]	1	20		-1	18	18	18	sp|P66948|BEPA_ECOLI Beta-barrel assembly-enhancing protease OS=Escherichia coli (strain K12) OX=83333 GN=bepA PE=1 SV=1	1	+	18	18	18	50.3	50.3	50.3	53.907	0	323.31	2768200000	20	114	2.75059	0.00482875	7.5785	7.52912	7.577	8.1067	8.13104	8.0216	8.60861	8.52957	8.12241	8.31473	7.49865	8.23714	7.97521	7.74902	8.12603	7.31642	7.31466
+	2.331	0.53325	P68066	P68066	Autonomous glycyl radical cofactor	grcA	1691	Color2 [A=255, R=255, G=0, B=0]	1	20		-1	17	15	15	sp|P68066|GRCA_ECOLI Autonomous glycyl radical cofactor OS=Escherichia coli (strain K12) OX=83333 GN=grcA PE=1 SV=1	1	+	17	15	15	81.1	75.6	75.6	14.284	0	323.31	26798000000	10	285	3.55072	0.00123174	8.77867	8.58061	8.64351	9.10343	9.15549	9.34363	9.2804	9.36961	9.16236	9.26512	9.596	9.1994	9.19926	9.3471	9.20049	9.20238	9.14563
+	1.79006	0.690398	P69228	P69228	Transcriptional regulatory protein BaeR	baeR	1703	Color2 [A=255, R=255, G=0, B=0]	1	20		-1	13	13	13	sp|P69228|BAER_ECOLI Transcriptional regulatory protein BaeR OS=Escherichia coli (strain K12) OX=83333 GN=baeR PE=1 SV=1	1	+	13	13	13	66.7	66.7	66.7	27.656	0	303.25	841650000	15	36	3.00464	0.00304202	7.43324	7.06784	7.57201	8.10958	8.15518	7.87953	7.75339	8.19435	7.8627	7.4043	7.24819	7.58439	7.45028	7.35777	7.05969	7.44443	7.03102
+	1.50414	0.804596	P69503	P69503	Adenine phosphoribosyltransferase	apt	1712	Color2 [A=255, R=255, G=0, B=0]	1	20		-1	16	16	16	sp|P69503|APT_ECOLI Adenine phosphoribosyltransferase OS=Escherichia coli (strain K12) OX=83333 GN=apt PE=1 SV=1	1		16	16	16	86.3	86.3	86.3	19.859	0	323.31	4263200000	10	97	1.16286	0.086649	7.77517	7.941	7.34512	8.74087	8.57329	8.16092	9.69572	8.58972	8.56661	7.5321	8.14085	7.26226	8.03011	8.62171	7.41411	8.78616	7.52519
+	1.56985	1.17226	P69924	P69924	Ribonucleoside-diphosphate reductase 1 subunit beta	nrdB	1731	Color2 [A=255, R=255, G=0, B=0]	1	20		-1	31	31	31	sp|P69924|RIR2_ECOLI Ribonucleoside-diphosphate reductase 1 subunit beta OS=Escherichia coli (strain K12) OX=83333 GN=nrdB PE=1 SV=2	1	+	31	31	31	62.8	62.8	62.8	43.517	0	323.31	15025000000	20	206	2.6167	0.00595806	8.40411	7.3936	7.822	8.81941	8.91753	9.39955	9.28682	9.34355	9.39182	7.84217	8.93608	8.20379	8.23815	7.99073	7.39552	8.69311	8.44124
+	2.43227	1.06161	P75691	P75691	Aldehyde reductase YahK	yahK	1733	Color2 [A=255, R=255, G=0, B=0]	1	20		-1	15	15	15	sp|P75691|YAHK_ECOLI Aldehyde reductase YahK OS=Escherichia coli (strain K12) OX=83333 GN=yahK PE=1 SV=1	1	+	15	15	15	53.6	53.6	53.6	37.978	0	323.31	13963000000	17	111	5.57628	4.30582e-05	8.43786	8.09153	7.84248	9.21115	9.21192	9.13363	8.672	9.3275	9.0461	7.13463	7.20915	7.44525	7.30186	6.99604	7.84996	7.56087	7.10097
+	2.44754	0.583301	P75913	P75913	Glyoxylate/hydroxypyruvate reductase A	ghrA	1765	Color2 [A=255, R=255, G=0, B=0]	1	20		-1	11	11	11	sp|P75913|GHRA_ECOLI Glyoxylate/hydroxypyruvate reductase A OS=Escherichia coli (strain K12) OX=83333 GN=ghrA PE=1 SV=2	1	+	11	11	11	50	50	50	35.343	0	247.72	811790000	19	42	3.66134	0.00100043	7.16368	7.33682	7.31983	7.94855	7.91877	7.7029	8.37208	8.02686	8.08504	7.14815	7.53169	6.96148	7.3494	7.03129	7.02957	7.77306	7.33252
+	2.37866	1.27343	P76015	P76015	PTS-dependent dihydroxyacetone kinase, dihydroxyacetone-binding subunit DhaK	dhaK	1779	Color2 [A=255, R=255, G=0, B=0]	1	20		-1	16	16	16	sp|P76015|DHAK_ECOLI PEP-dependent dihydroxyacetone kinase, dihydroxyacetone-binding subunit DhaK OS=Escherichia coli (strain K12) OX=83333 GN=dhaK PE=1 SV=2	1	+	16	16	16	48	48	48	38.215	0	323.31	4757600000	19	73	6.06094	2.25988e-05	7.91019	7.24035	7.35724	8.77064	8.89138	8.66606	8.62083	8.99489	8.83688	7.14335	7.53154	6.93748	7.33816	7.45171	7.33353	7.33678	7.27204
+	1.36602	0.786822	P76193	P76193	Probable L,D-transpeptidase YnhG	ynhG	1796	Color2 [A=255, R=255, G=0, B=0]	1	20		-1	17	17	17	sp|P76193|YNHG_ECOLI Probable L,D-transpeptidase YnhG OS=Escherichia coli (strain K12) OX=83333 GN=ynhG PE=1 SV=1	1	+	17	17	17	65.9	65.9	65.9	36.082	0	323.31	3656900000	14	119	1.7768	0.0259386	8.24025	8.10123	7.46889	8.88203	8.81559	8.47321	8.41142	8.81189	8.28366	8.40216	8.75862	8.5076	8.21109	8.12512	8.16403	7.96063	8.32162
+	2.35471	0.821069	P76268	P76268	Transcriptional regulator KdgR	kdgR	1808	Color2 [A=255, R=255, G=0, B=0]	1	20		-1	18	18	18	sp|P76268|KDGR_ECOLI HTH-type transcriptional regulator KdgR OS=Escherichia coli (strain K12) OX=83333 GN=kdgR PE=1 SV=1	1	+	18	18	18	63.5	63.5	63.5	30.029	0	323.31	4225500000	18	105	5.59668	4.23865e-05	7.82122	7.34514	7.60914	8.34598	8.45381	8.43892	8.38661	8.6825	8.51824	7.64821	7.68782	7.52251	7.67221	7.58562	7.5341	7.42062	7.59133
+	3.23821	0.736533	P76346	P76346	Protein MtfA	mtfA	1819	Color2 [A=255, R=255, G=0, B=0]	1	20		-1	4	4	4	sp|P76346|MTFA_ECOLI Protein MtfA OS=Escherichia coli (strain K12) OX=83333 GN=mtfA PE=1 SV=2	1	+	4	4	4	24.9	24.9	24.9	30.279	0	52.947	439370000	6	20	2.91288	0.0035716	7.50557	7.58811	7.7399	8.30604	8.4014	8.33574	8.04638	7.47343	8.19709	6.81157	7.47408	7.22501	7.42902	7.47984	6.93773	7.40481	7.21829
+	2.54133	0.971675	P77499	P77499	Probable ATP-dependent transporter SufC	sufC	1870	Color2 [A=255, R=255, G=0, B=0]	1	20		-1	13	13	13	sp|P77499|SUFC_ECOLI Probable ATP-dependent transporter SufC OS=Escherichia coli (strain K12) OX=83333 GN=sufC PE=1 SV=1	1	+	13	13	13	55.6	55.6	55.6	27.582	0	62.454	1444500000	15	48	1.62799	0.0345089	7.25554	7.57784	7.30434	8.50395	8.41265	8.13615	7.51753	8.25169	8.001	7.11862	8.20472	7.24874	7.42743	7.64059	7.24637	7.78622	7.51891
+	2.32608	0.767168	P77522	P77522	FeS cluster assembly protein SufB	sufB	1871	Color2 [A=255, R=255, G=0, B=0]	1	20		-1	18	18	18	sp|P77522|SUFB_ECOLI FeS cluster assembly protein SufB OS=Escherichia coli (strain K12) OX=83333 GN=sufB PE=1 SV=2	1	+	18	18	18	48.3	48.3	48.3	54.745	0	295.86	1639000000	25	63	2.2347	0.0114086	7.69421	7.38961	7.7089	8.51079	8.36981	8.21362	7.57274	8.24512	8.16411	7.33171	8.0739	7.38169	7.25661	7.46637	7.5005	7.68937	7.45153
+	2.54643	0.801232	P77544	P77544	Glutathione S-transferase YfcF	yfcF	1875	Color2 [A=255, R=255, G=0, B=0]	1	20		-1	7	7	7	sp|P77544|YFCF_ECOLI Glutathione S-transferase YfcF OS=Escherichia coli (strain K12) OX=83333 GN=yfcF PE=1 SV=1	1		7	7	7	45.8	45.8	45.8	24.325	0	45.216	433420000	13	19	1.41671	0.0524188	7.32185	7.46932	7.05061	8.09117	8.07748	8.07682	7.22723	8.02706	7.1365	6.74367	7.67138	7.2059	7.48799	7.34673	7.42132	7.38918	7.51356
+	2.3205	0.897513	P77552	P77552	Uncharacterized protein YdhQ	ydhQ	1876	Color2 [A=255, R=255, G=0, B=0]	1	20		-1	13	13	13	sp|P77552|YDHQ_ECOLI Uncharacterized protein YdhQ OS=Escherichia coli (strain K12) OX=83333 GN=ydhQ PE=4 SV=1	1	+	13	13	13	36.1	36.1	36.1	42.876	0	278.3	2524200000	16	47	5.26722	7.31041e-05	7.44929	7.75773	7.3469	8.57859	8.43169	8.23618	8.17696	8.64013	8.46838	7.47464	7.3254	7.26614	7.52825	7.16347	7.11074	7.49736	7.45485
+	2.80836	0.570041	P77712	P77712	Long-chain acyl-CoA thioesterase FadM	fadM	1889	Color2 [A=255, R=255, G=0, B=0]	1	20		-1	5	5	5	sp|P77712|FADM_ECOLI Long-chain acyl-CoA thioesterase FadM OS=Escherichia coli (strain K12) OX=83333 GN=fadM PE=1 SV=1	1		5	5	5	46.2	46.2	46.2	15.088	0	37.335	583940000	6	18	1.01433	0.116925	7.46545	7.65366	7.55743	8.202	8.15327	8.03141	7.1451	8.20653	8.01999	7.07612	7.77818	7.89389	7.23691	7.37173	7.37626	7.54395	7.13616
+	1.86969	0.564038	P77721	P77721	Uncharacterized HTH-type transcriptional regulator YdjF	ydjF	1892	Color2 [A=255, R=255, G=0, B=0]	1	20		-1	15	15	15	sp|P77721|YDJF_ECOLI Uncharacterized HTH-type transcriptional regulator YdjF OS=Escherichia coli (strain K12) OX=83333 GN=ydjF PE=1 SV=1	1	+	15	15	15	60.3	60.3	60.3	28.261	0	122.94	790900000	16	40	2.31433	0.00991449	7.19417	7.45523	7.35951	7.96753	7.68559	8.0479	7.54264	8.09837	8.1407	7.11158	7.35164	7.37403	7.50721	7.13978	7.32472	7.22107	7.4342
+	1.66051	0.881238	P77735	P77735	Uncharacterized oxidoreductase YajO	yajO	1893	Color2 [A=255, R=255, G=0, B=0]	1	20		-1	14	14	14	sp|P77735|YAJO_ECOLI 1-deoxyxylulose-5-phosphate synthase YajO OS=Escherichia coli (strain K12) OX=83333 GN=yajO PE=1 SV=2	1	+	14	14	14	56.5	56.5	56.5	36.42	0	83.788	1867000000	21	58	1.88798	0.0215293	7.83285	7.63344	7.13549	8.43061	8.62212	8.19276	7.69174	8.4848	7.94266	7.48982	7.63998	7.37028	7.29302	8.09671	7.44823	7.41685	7.44264
+	1.80241	0.919918	P77781	P77781	1,4-dihydroxy-2-naphthoyl-CoA hydrolase	menI	1900	Color2 [A=255, R=255, G=0, B=0]	1	20		-1	5	5	5	sp|P77781|MENI_ECOLI 1,4-dihydroxy-2-naphthoyl-CoA hydrolase OS=Escherichia coli (strain K12) OX=83333 GN=menI PE=1 SV=1	1	+	5	5	5	64	64	64	14.945	0	36.544	1803400000	5	42	3.81349	0.000794569	7.68591	6.92678	7.14977	8.19114	8.10213	8.22894	8.15706	8.69297	8.56634	7.50486	7.38803	7.31753	7.57144	7.59875	7.77163	7.3114	7.07396
+	2.86784	0.707082	P77808	P77808	NMN amidohydrolase-like protein YfaY	yfaY	1904	Color2 [A=255, R=255, G=0, B=0]	1	20		-1	12	12	12	sp|P77808|CINAL_ECOLI NMN amidohydrolase-like protein YfaY OS=Escherichia coli (strain K12) OX=83333 GN=yfaY PE=3 SV=1	1	+	12	12	12	40.8	40.8	40.8	44.225	0	323.31	1194800000	16	62	1.69873	0.0302896	7.24421	7.25662	7.1877	8.10924	7.84532	7.85521	7.49777	8.24667	7.9435	7.32135	7.60099	7.06629	7.41239	6.7965	7.62661	7.54241	7.66772
+	2.57809	0.922083	Q46829	Q46829	6-phospho-beta-glucosidase BglA	bglA	1920	Color2 [A=255, R=255, G=0, B=0]	1	20		-1	21	21	21	sp|Q46829|BGLA_ECOLI 6-phospho-beta-glucosidase BglA OS=Escherichia coli (strain K12) OX=83333 GN=bglA PE=1 SV=2	1	+	21	21	21	57.2	57.2	57.2	55.36	0	323.31	3185700000	26	120	2.04579	0.0162017	7.13756	7.37811	7.2832	8.17263	8.40278	7.9897	8.0477	8.59011	8.30412	7.02408	8.32527	7.22325	8.18554	8.07766	7.73006	8.44475	8.22554
+	1.99586	0.912984	Q46845	Q46845	Disulfide-bond oxidoreductase YghU	yghU	1922	Color2 [A=255, R=255, G=0, B=0]	1	20		-1	19	19	19	sp|Q46845|YGHU_ECOLI Disulfide-bond oxidoreductase YghU OS=Escherichia coli (strain K12) OX=83333 GN=yghU PE=1 SV=2	1	+	19	19	19	56.6	56.6	56.6	32.391	0	323.31	4245100000	13	122	2.47522	0.00753119	7.43359	7.6122	6.95288	8.19479	8.25191	8.29093	9.27598	8.54275	8.68294	8.1229	8.52424	7.08592	8.66915	9.0282	8.49436	9.28228	8.52186
+	1.61043	0.743199	Q46856	Q46856	Alcohol dehydrogenase YqhD	yqhD	1924	Color2 [A=255, R=255, G=0, B=0]	1	20		-1	15	15	15	sp|Q46856|YQHD_ECOLI Alcohol dehydrogenase YqhD OS=Escherichia coli (strain K12) OX=83333 GN=yqhD PE=1 SV=1	1	+	15	15	15	57.4	57.4	57.4	42.097	0	107.99	1226000000	18	65	1.55548	0.0397843	7.19819	7.76831	7.16818	8.04293	8.03814	8.28321	8.21442	8.44994	8.66416	7.57676	7.98815	7.31764	7.50061	7.60887	7.06967	8.35085	7.09379
+	4.03001	1.4892	Q46857	Q46857	2,5-diketo-D-gluconic acid reductase A	dkgA	1925	Color2 [A=255, R=255, G=0, B=0]	1	20		-1	17	17	17	sp|Q46857|DKGA_ECOLI 2,5-diketo-D-gluconic acid reductase A OS=Escherichia coli (strain K12) OX=83333 GN=dkgA PE=1 SV=3	1	+	17	17	17	52.7	52.7	52.7	31.109	0	323.31	8839200000	19	146	3.57886	0.00117392	7.35836	7.14184	7.35833	8.87984	8.67042	8.77587	9.16897	9.02682	9.21833	8.35572	8.99592	7.48173	8.90566	8.9175	8.32742	9.09534	9.07657
+	2.22093	0.941725	Q47147	Q47147	Putative glutamine amidotransferase YafJ	yafJ	1932	Color2 [A=255, R=255, G=0, B=0]	1	20		-1	13	13	13	sp|Q47147|YAFJ_ECOLI Putative glutamine amidotransferase YafJ OS=Escherichia coli (strain K12) OX=83333 GN=yafJ PE=1 SV=1	1	+	13	13	13	51.8	51.8	51.8	28.635	0	138.64	2300100000	17	55	2.41135	0.00838459	7.25027	7.73611	7.24008	8.35997	8.46261	8.22907	7.83551	8.43513	8.48129	7.79315	7.83769	7.18958	7.44155	7.55887	7.19474	7.75159	7.67118
+	3.04631	0.472221	Q47622	Q47622	Peptide transport periplasmic protein SapA	sapA	1936	Color2 [A=255, R=255, G=0, B=0]	1	20		-1	16	16	16	sp|Q47622|SAPA_ECOLI Probable ABC transporter periplasmic-binding protein SapA OS=Escherichia coli (strain K12) OX=83333 GN=sapA PE=3 SV=1	1	+	16	16	16	32.4	32.4	32.4	61.564	0	120.78	1007100000	28	33	3.02668	0.00293535	7.33763	7.23709	7.24458	7.66757	7.75479	7.8136	7.91807	8.23104	7.96678	7.30461	7.56175	7.71285	7.4233	7.67134	7.29543	7.48339	7.76222
[truncated: 1 more columns]

## Sheet: LB_8 high (LB8 vs LB168)
Significant	-LOG(P-value)	Difference	Protein IDs	Majority protein IDs	Protein names	Gene names	id	Symbol color	Symbol type	Symbol size	Show label	Taxonomy IDs	Peptide counts (all)	Peptide counts (razor+unique)	Peptide counts (unique)	Fasta headers	Number of proteins	ANOVA Significant	Peptides	Razor + unique peptides	Unique peptides	Sequence coverage [%]	Unique + razor sequence coverage [%]	Unique sequence coverage [%]	Mol. weight [kDa]	Q-value	Score	Intensity	iBAQ peptides	MS/MS count	#NAME?	ANOVA q-value	LFQ intensity Ecoli_UC_LB_H008_1	LFQ intensity Ecoli_UC_LB_H008_2	LFQ intensity Ecoli_UC_LB_H008_3	LFQ intensity Ecoli_UC_LB_H054_1	LFQ intensity Ecoli_UC_LB_H054_2	LFQ intensity Ecoli_UC_LB_H054_3	LFQ intensity Ecoli_UC_LB_H168_1	LFQ intensity Ecoli_UC_LB_H168_2	LFQ intensity Ecoli_UC_LB_H168_3	LFQ intensity Ecoli_UC_RPMI_H008_1	LFQ intensity Ecoli_UC_RPMI_H008_2	LFQ intensity Ecoli_UC_RPMI_H008_3	LFQ intensity Ecoli_UC_RPMI_H054_1	LFQ intensity Ecoli_UC_RPMI_H054_2	LFQ intensity Ecoli_UC_RPMI_H054_3	LFQ intensity Ecoli_UC_RPMI_H168_1	LFQ intensity Ecoli_UC_RPMI_H168_2
+	1.58808	-1.12525	P0A6L4	P0A6L4	N-acetylneuraminate lyase	nanA	324	Color2 [A=255, R=0, G=0, B=255]	1	20		-1	19	19	19	sp|P0A6L4|NANA_ECOLI N-acetylneuraminate lyase OS=Escherichia coli (strain K12) OX=83333 GN=nanA PE=1 SV=2	1	+	19	19	19	79.5	79.5	79.5	32.593	0	323.31	2548500000	14	105	3.73048	0.000916977	9.18949	8.97459	8.21232	8.59121	8.2184	8.02991	7.4004	7.81882	7.78145	7.4934	7.41911	7.2592	6.85035	7.6071	7.01071	7.36491	7.1299
+	1.93718	-0.621816	P0A7L3	P0A7L3	50S ribosomal protein L20	rplT	413	Color2 [A=255, R=0, G=0, B=255]	1	20		-1	13	13	13	sp|P0A7L3|RL20_ECOLI 50S ribosomal protein L20 OS=Escherichia coli (strain K12) OX=83333 GN=rplT PE=1 SV=2	1	+	13	13	13	52.5	52.5	52.5	13.497	0	72.654	10532000000	6	112	4.74769	0.000169918	9.62696	9.98716	9.71354	9.27697	9.41003	9.53108	9.31112	9.15079	9.0003	6.80825	7.22401	7.05919	8.86798	8.71672	8.82476	8.97413	8.88184
+	2.03875	-0.46576	P0A855	P0A855	Protein TolB	tolB	454	Color2 [A=255, R=0, G=0, B=255]	1	20		-1	32	32	32	sp|P0A855|TOLB_ECOLI Tol-Pal system protein TolB OS=Escherichia coli (strain K12) OX=83333 GN=tolB PE=1 SV=1	1	+	32	32	32	66	66	66	45.955	0	323.31	80889000000	19	646	4.83844	0.000143031	9.57257	9.62979	9.48707	9.02338	9.0839	9.5318	9.2466	8.93729	9.10826	10.5926	10.3137	10.6216	10.1654	10.0238	10.3642	9.65136	10.2925
+	2.01632	-1.13198	P0A8K1	P0A8K1	Phosphatidylserine decarboxylase proenzyme;Phosphatidylserine decarboxylase alpha chain;Phosphatidylserine decarboxylase beta chain	psd	489	Color2 [A=255, R=0, G=0, B=255]	1	20		-1	7	7	7	sp|P0A8K1|PSD_ECOLI Phosphatidylserine decarboxylase proenzyme OS=Escherichia coli (strain K12) OX=83333 GN=psd PE=1 SV=1	1	+	7	7	7	27	27	27	35.934	0	28.979	341280000	13	38	4.11955	0.000500708	8.4447	8.64962	8.24917	7.76139	7.90008	8.14351	7.00756	7.21291	7.72707	7.46074	7.42791	7.61051	6.98866	7.19961	6.96231	7.26451	7.70551
+	2.10635	-0.63017	P0A927	P0A927	Nucleoside-specific channel-forming protein tsx	tsx	532	Color2 [A=255, R=0, G=0, B=255]	1	20		-1	14	14	14	sp|P0A927|TSX_ECOLI Nucleoside-specific channel-forming protein Tsx OS=Escherichia coli (strain K12) OX=83333 GN=tsx PE=1 SV=1	1	+	14	14	14	53.4	53.4	53.4	33.589	0	323.31	15112000000	12	213	2.59174	0.00619482	9.61949	9.54991	9.86644	9.26797	9.13274	9.30185	9.16391	8.88493	9.09649	9.47829	9.37493	9.51131	9.14579	9.16667	9.38489	8.92618	9.3721
+	3.32628	-0.750559	P0A935	P0A935	Membrane-bound lytic murein transglycosylase A	mltA	534	Color2 [A=255, R=0, G=0, B=255]	1	20		-1	19	19	19	sp|P0A935|MLTA_ECOLI Membrane-bound lytic murein transglycosylase A OS=Escherichia coli (strain K12) OX=83333 GN=mltA PE=1 SV=1	1	+	19	19	19	56.7	56.7	56.7	40.41	0	323.31	4715000000	16	200	3.15169	0.00236935	8.90699	9.0023	9.02999	8.32178	8.41886	8.65697	8.35155	8.16089	8.17516	9.50696	9.20301	9.36962	8.847	8.56085	8.96588	7.92812	8.87633
+	1.81457	-0.612486	P0A940	P0A940	Outer membrane protein assembly factor BamA	bamA	536	Color2 [A=255, R=0, G=0, B=255]	1	20		-1	61	61	61	sp|P0A940|BAMA_ECOLI Outer membrane protein assembly factor BamA OS=Escherichia coli (strain K12) OX=83333 GN=bamA PE=1 SV=1	1	+	61	61	61	63.7	63.7	63.7	90.552	0	323.31	25796000000	41	781	3.8562	0.000783209	9.04817	9.18015	9.10616	8.56155	8.61533	8.78713	8.78509	8.3064	8.40553	9.64145	9.30509	9.5991	9.29526	9.18822	9.4492	8.77762	9.28596
+	2.35496	-1.06621	P0A9P6	P0A9P6	ATP-dependent RNA helicase DeaD	deaD	591	Color2 [A=255, R=0, G=0, B=255]	1	20		-1	25	25	25	sp|P0A9P6|DEAD_ECOLI ATP-dependent RNA helicase DeaD OS=Escherichia coli (strain K12) OX=83333 GN=deaD PE=1 SV=2	1	+	25	25	25	52.9	52.9	52.9	70.545	0	197.75	1249700000	29	91	3.90872	0.000726369	8.79573	8.71887	8.45195	8.23165	7.93693	8.20496	7.33394	7.57491	7.85907	7.5676	7.17809	7.26585	7.54017	7.37672	6.89456	6.97884	7.66724
+	2.16889	-0.629527	P0AAD6	P0AAD6	Serine transporter	sdaC	630	Color2 [A=255, R=0, G=0, B=255]	1	20		-1	8	8	8	sp|P0AAD6|SDAC_ECOLI Serine transporter SdaC OS=Escherichia coli (strain K12) OX=83333 GN=sdaC PE=1 SV=1	1	+	8	8	8	17	17	17	46.906	0	68.386	1015100000	8	75	1.90932	0.0208785	8.83938	8.61493	8.5238	7.80606	8.13764	8.47016	8.15275	7.88328	8.0535	7.41656	8.06043	7.9148	7.64682	8.23338	8.00178	7.9659	7.11111
+	1.50546	-1.18759	P0AAD8	P0AAD8	Threonine/serine transporter TdcC	tdcC	631	Color2 [A=255, R=0, G=0, B=255]	1	20		-1	5	5	5	sp|P0AAD8|TDCC_ECOLI Threonine/serine transporter TdcC OS=Escherichia coli (strain K12) OX=83333 GN=tdcC PE=1 SV=1	1	+	5	5	5	14.7	14.7	14.7	48.878	0	42.807	555630000	11	22	2.87357	0.00385655	8.99157	9.1002	8.32298	7.4402	8.2704	8.15746	8.14712	7.24431	7.46054	7.13266	7.62377	7.42725	7.41741	7.21849	7.33167	7.47167	7.48445
+	1.96896	-0.870869	P0AAF1	P0AAF1	Putrescine-ornithine antiporter	potE	633	Color2 [A=255, R=0, G=0, B=255]	1	20		-1	2	2	2	sp|P0AAF1|POTE_ECOLI Putrescine transporter PotE OS=Escherichia coli (strain K12) OX=83333 GN=potE PE=1 SV=1	1	+	2	2	2	5.5	5.5	5.5	46.494	0.0011299	3.7818	65372000	6	8	3.95734	0.000672771	8.32976	8.33692	8.41865	7.53153	7.41396	7.43459	7.21205	7.40428	7.8564	7.3218	7.28178	7.46039	7.53656	7.3905	7.36364	7.65616	7.32727
+	1.99555	-0.758492	P0AFF2	P0AFF2	Nucleoside permease NupC	nupC	961	Color2 [A=255, R=0, G=0, B=255]	1	20		-1	8	8	8	sp|P0AFF2|NUPC_ECOLI Nucleoside permease NupC OS=Escherichia coli (strain K12) OX=83333 GN=nupC PE=1 SV=1	1	+	8	8	8	24.5	24.5	24.5	43.475	0	90.117	1351100000	15	38	6.29201	1.53877e-05	9.10961	9.16593	8.91089	8.32174	8.48063	8.69047	8.58936	8.10853	8.21307	7.06619	7.48273	7.45227	7.44458	7.28573	7.48661	7.42424	7.24712
+	2.33566	-0.651436	P0AG90	P0AG90	Protein translocase subunit SecD	secD	1016	Color2 [A=255, R=0, G=0, B=255]	1	20		-1	29	29	29	sp|P0AG90|SECD_ECOLI Protein translocase subunit SecD OS=Escherichia coli (strain K12) OX=83333 GN=secD PE=1 SV=1	1	+	29	29	29	48.1	48.1	48.1	66.631	0	200.33	2837800000	31	145	5.85243	2.90572e-05	8.95389	9.06956	8.82297	8.27279	8.33764	8.572	8.4734	8.18879	8.22991	7.6175	7.31976	7.35757	7.10489	7.2639	7.76367	7.40759	6.97618
+	1.79677	-0.592739	P10903;P37758	P10903	Nitrate/nitrite transporter NarK	narK	1074	Color2 [A=255, R=0, G=0, B=255]	1	20		-1	1;3	1;3	1;3	sp|P10903|NARK_ECOLI Nitrate/nitrite antiporter NarK OS=Escherichia coli (strain K12) OX=83333 GN=narK PE=1 SV=2	2	+	3	3	3	10.4	10.4	10.4	49.693	0	22.921	156130000	14	29	3.56402	0.00120964	8.03088	8.0387	7.61625	7.28569	7.21979	7.11764	7.24281	7.39869	7.26611	7.29991	7.45504	7.49453	7.38381	7.44355	7.4462	7.5717	7.555
+	1.48713	-0.823247	P39396	P39396	Inner membrane protein YjiY	yjiY	1532	Color2 [A=255, R=0, G=0, B=255]	1	20		-1	13	13	13	sp|P39396|BTST_ECOLI Pyruvate/proton symporter BtsT OS=Escherichia coli (strain K12) OX=83333 GN=btsT PE=1 SV=2	1		13	13	13	20.7	20.7	20.7	77.323	0	292.98	1476700000	20	61	1.24779	0.0732684	9.1602	9.1829	8.72023	8.18058	8.38648	8.34036	8.61146	7.96044	8.02169	7.14476	8.31996	7.47205	7.18609	8.65341	7.40535	7.64496	7.1982
+	1.83585	-0.937534	P41052	P41052	Membrane-bound lytic murein transglycosylase B	mltB	1547	Color2 [A=255, R=0, G=0, B=255]	1	20		-1	8	8	8	sp|P41052|MLTB_ECOLI Membrane-bound lytic murein transglycosylase B OS=Escherichia coli (strain K12) OX=83333 GN=mltB PE=1 SV=1	1	+	8	8	8	31.3	31.3	31.3	40.255	0	93.947	425910000	15	51	3.15441	0.00236211	8.36451	8.4667	8.83745	7.91129	7.9778	8.17196	7.80975	7.26641	7.77991	8.33127	8.2656	8.30576	7.46957	7.39324	7.44275	7.46017	7.97624
+	1.92468	-0.551958	P60422	P60422	50S ribosomal protein L2	rplB	1609	Color2 [A=255, R=0, G=0, B=255]	1	20		-1	27	27	27	sp|P60422|RL2_ECOLI 50S ribosomal protein L2 OS=Escherichia coli (strain K12) OX=83333 GN=rplB PE=1 SV=2	1	+	27	27	27	73.3	73.3	73.3	29.86	0	323.31	113820000000	14	447	4.74797	0.000169918	9.94563	10.2257	10.0138	9.7991	9.83994	10.0335	9.32691	9.63706	9.56522	8.42697	8.83133	8.7783	8.85253	8.48055	8.93342	8.75149	8.86728
+	3.6278	-0.743743	Q46798	Q46798	Uncharacterized lipoprotein YgeR	ygeR	1910	Color2 [A=255, R=0, G=0, B=255]	1	20		-1	16	16	16	sp|Q46798|YGER_ECOLI Uncharacterized lipoprotein YgeR OS=Escherichia coli (strain K12) OX=83333 GN=ygeR PE=3 SV=2	1	+	16	16	16	66.9	66.9	66.9	26.564	0	169.15	5798200000	16	238	2.39926	0.00853396	9.05607	9.16298	8.98441	8.31909	8.44671	8.67574	8.31336	8.27985	8.37901	8.99007	8.8409	9.02152	8.62522	8.56354	8.74712	7.72567	8.70977
[truncated: 1 more columns]

## Sheet: LB_168 high (LB8 vs LB168)
Significant	-LOG(P-value)	Difference	Protein IDs	Majority protein IDs	Protein names	Gene names	id	Symbol color	Symbol type	Symbol size	Show label	Taxonomy IDs	Peptide counts (all)	Peptide counts (razor+unique)	Peptide counts (unique)	Fasta headers	Number of proteins	ANOVA Significant	Peptides	Razor + unique peptides	Unique peptides	Sequence coverage [%]	Unique + razor sequence coverage [%]	Unique sequence coverage [%]	Mol. weight [kDa]	Q-value	Score	Intensity	iBAQ peptides	MS/MS count	#NAME?	ANOVA q-value	LFQ intensity Ecoli_UC_LB_H008_1	LFQ intensity Ecoli_UC_LB_H008_2	LFQ intensity Ecoli_UC_LB_H008_3	LFQ intensity Ecoli_UC_LB_H054_1	LFQ intensity Ecoli_UC_LB_H054_2	LFQ intensity Ecoli_UC_LB_H054_3	LFQ intensity Ecoli_UC_LB_H168_1	LFQ intensity Ecoli_UC_LB_H168_2	LFQ intensity Ecoli_UC_LB_H168_3	LFQ intensity Ecoli_UC_RPMI_H008_1	LFQ intensity Ecoli_UC_RPMI_H008_2	LFQ intensity Ecoli_UC_RPMI_H008_3	LFQ intensity Ecoli_UC_RPMI_H054_1	LFQ intensity Ecoli_UC_RPMI_H054_2	LFQ intensity Ecoli_UC_RPMI_H054_3	LFQ intensity Ecoli_UC_RPMI_H168_1	LFQ intensity Ecoli_UC_RPMI_H168_2
+	1.69232	1.19042	P00864	P00864	Phosphoenolpyruvate carboxylase	ppc	126	Color2 [A=255, R=255, G=0, B=0]	1	20		-1	55	55	55	sp|P00864|CAPP_ECOLI Phosphoenolpyruvate carboxylase OS=Escherichia coli (strain K12) OX=83333 GN=ppc PE=1 SV=1	1	+	55	55	55	60.2	60.2	60.2	99.061	0	323.31	11509000000	50	273	3.66716	0.000991414	7.24485	7.93979	7.07265	8.52511	8.70444	8.62971	8.27038	8.87213	8.68605	7.27411	7.15676	7.53108	7.36417	7.66399	7.8977	7.7864	7.11992
+	3.23677	1.66796	P00954	P00954	Tryptophan--tRNA ligase	trpS	137	Color2 [A=255, R=255, G=0, B=0]	1	20		-1	25	25	25	sp|P00954|SYW_ECOLI Tryptophan--tRNA ligase OS=Escherichia coli (strain K12) OX=83333 GN=trpS PE=1 SV=3	1	+	25	25	25	71.9	71.9	71.9	37.437	0	323.31	5272400000	15	136	2.98339	0.00312387	7.21004	7.52886	7.21359	8.02938	7.82782	8.55962	8.9558	8.77525	9.22534	7.57911	8.23664	7.48796	8.00954	7.90398	7.57691	8.51849	7.65753
+	1.34203	1.12035	P00959	P00959	Methionine--tRNA ligase	metG	140	Color2 [A=255, R=255, G=0, B=0]	1	20		-1	57	57	57	sp|P00959|SYM_ECOLI Methionine--tRNA ligase OS=Escherichia coli (strain K12) OX=83333 GN=metG PE=1 SV=2	1	+	57	57	57	78	78	78	76.254	0	323.31	32123000000	37	432	2.84701	0.00404383	8.35509	8.25648	7.23119	9.08196	9.10151	8.98964	8.77162	9.28051	9.15168	6.95247	8.40698	7.73474	7.20162	7.61238	7.34534	8.11704	7.56833
+	1.57602	0.90987	P00962	P00962	Glutamine--tRNA ligase	glnS	143	Color2 [A=255, R=255, G=0, B=0]	1	20		-1	41	41	41	sp|P00962|SYQ_ECOLI Glutamine--tRNA ligase OS=Escherichia coli (strain K12) OX=83333 GN=glnS PE=1 SV=3	1		41	41	41	73.6	73.6	73.6	63.477	0	323.31	14095000000	31	224	1.09502	0.099028	8.33351	8.48131	7.78244	8.61973	9.20911	8.85288	8.85682	9.4018	9.06826	8.10588	8.92952	7.36282	8.46313	8.35079	7.53651	8.73763	8.43651
+	2.57488	0.831309	P06149	P06149	D-lactate dehydrogenase	dld	198	Color2 [A=255, R=255, G=0, B=0]	1	20		-1	18	18	18	sp|P06149|DLD_ECOLI Quinone-dependent D-lactate dehydrogenase OS=Escherichia coli (strain K12) OX=83333 GN=dld PE=1 SV=3	1	+	18	18	18	42	42	42	64.612	0	92.175	1021300000	37	62	1.78796	0.0256197	7.55515	7.37147	7.28919	7.18261	7.43449	8.30066	8.41451	8.07936	8.21588	7.57988	7.43402	7.64966	7.23745	7.40271	7.23555	7.30979	7.6773
+	3.93977	1.56585	P06983	P06983	Porphobilinogen deaminase	hemC	212	Color2 [A=255, R=255, G=0, B=0]	1	20		-1	21	21	21	sp|P06983|HEM3_ECOLI Porphobilinogen deaminase OS=Escherichia coli (strain K12) OX=83333 GN=hemC PE=1 SV=2	1	+	21	21	21	66.8	66.8	66.8	33.851	0	323.31	2404100000	16	76	3.70048	0.000951443	7.23225	7.03747	6.93994	8.15691	8.07744	8.42801	8.51737	8.69651	8.69335	7.14527	8.2651	7.21231	7.15497	7.33414	6.86102	7.21484	7.64826
+	2.52946	1.01232	P07012	P07012	Peptide chain release factor 2	prfB	224	Color2 [A=255, R=255, G=0, B=0]	1	20		-1	15	15	15	sp|P07012|RF2_ECOLI Peptide chain release factor RF2 OS=Escherichia coli (strain K12) OX=83333 GN=prfB PE=1 SV=3	1		15	15	15	50.4	50.4	50.4	41.25	0	113.99	1589100000	18	68	0.537552	0.314476	7.37015	7.17309	7.53764	8.5399	8.44762	7.98926	8.30954	8.59744	8.21085	7.07153	8.75548	7.70433	8.20777	8.28616	7.19893	8.46587	6.84963
+	2.30557	1.1257	P07762	P07762	1,4-alpha-glucan branching enzyme GlgB	glgB	240	Color2 [A=255, R=255, G=0, B=0]	1	20		-1	47	47	47	sp|P07762|GLGB_ECOLI 1,4-alpha-glucan branching enzyme GlgB OS=Escherichia coli (strain K12) OX=83333 GN=glgB PE=1 SV=1	1	+	47	47	47	69	69	69	84.336	0	323.31	9545700000	38	212	3.30914	0.00184688	7.60297	7.6038	7.30461	8.63007	8.57819	8.16735	8.29774	8.88664	8.70412	7.49846	8.00017	7.40679	7.59161	7.62623	7.68944	8.01225	7.64639
+	2.7589	1.50007	P07813	P07813	Leucine--tRNA ligase	leuS	241	Color2 [A=255, R=255, G=0, B=0]	1	20		-1	39	39	39	sp|P07813|SYL_ECOLI Leucine--tRNA ligase OS=Escherichia coli (strain K12) OX=83333 GN=leuS PE=1 SV=2	1	+	39	39	39	47.2	47.2	47.2	97.233	0	323.31	3625100000	49	218	2.19208	0.0123255	7.30731	7.25156	6.96646	8.3217	8.23338	8.49654	8.35587	8.72514	8.94452	7.43493	9.22758	8.72167	8.41142	8.36711	7.90249	9.03953	8.71636
+	1.47863	1.38812	P08178	P08178	Phosphoribosylformylglycinamidine cyclo-ligase	purM	245	Color2 [A=255, R=255, G=0, B=0]	1	20		-1	20	20	20	sp|P08178|PUR5_ECOLI Phosphoribosylformylglycinamidine cyclo-ligase OS=Escherichia coli (strain K12) OX=83333 GN=purM PE=1 SV=3	1	+	20	20	20	56.2	56.2	56.2	36.854	0	323.31	10454000000	12	139	1.97283	0.0186561	7.61667	7.20966	7.10658	8.50591	8.38286	8.8093	7.8951	9.20369	8.99849	7.97747	8.81702	8.43712	8.27598	8.24244	7.93999	8.68059	8.28371
+	1.37154	1.09992	P08200	P08200	Isocitrate dehydrogenase [NADP]	icd	250	Color2 [A=255, R=255, G=0, B=0]	1	20		-1	45	45	45	sp|P08200|IDH_ECOLI Isocitrate dehydrogenase [NADP] OS=Escherichia coli (strain K12) OX=83333 GN=icd PE=1 SV=1	1	+	45	45	45	77.4	77.4	77.4	45.756	0	323.31	56089000000	26	424	2.63527	0.00577615	9.10741	8.67989	7.8545	9.35966	9.12159	9.56717	9.5273	9.64168	9.77259	8.51092	8.91854	8.4661	8.6101	8.54461	8.04755	8.6994	8.52255
+	1.58207	0.706754	P09030	P09030	Exodeoxyribonuclease III	xthA	267	Color2 [A=255, R=255, G=0, B=0]	1	20		-1	13	13	13	sp|P09030|EX3_ECOLI Exodeoxyribonuclease III OS=Escherichia coli (strain K12) OX=83333 GN=xthA PE=1 SV=4	1	+	13	13	13	62.3	62.3	62.3	30.969	0	118.92	1806500000	17	60	2.78013	0.00457139	7.71439	7.89433	7.24297	8.16507	8.17548	8.11491	8.27557	8.45481	8.24157	7.13351	7.59423	6.93142	7.16109	7.8384	7.1603	7.22751	7.66532
+	2.63521	0.812479	P09372	P09372	Protein GrpE	grpE	280	Color2 [A=255, R=255, G=0, B=0]	1	20		-1	10	10	10	sp|P09372|GRPE_ECOLI Protein GrpE OS=Escherichia coli (strain K12) OX=83333 GN=grpE PE=1 SV=1	1	+	10	10	10	39.6	39.6	39.6	21.798	0	53.458	586180000	9	32	1.51348	0.0434528	7.39917	7.44463	7.41613	7.9378	7.89637	7.42818	8.46639	8.12254	8.10843	7.43418	7.41511	7.28321	7.61195	7.39546	7.08616	8.49628	7.39766
+	1.55538	0.914295	P0A6D7	P0A6D7	Shikimate kinase 1	aroK	299	Color2 [A=255, R=255, G=0, B=0]	1	20		-1	15	15	15	sp|P0A6D7|AROK_ECOLI Shikimate kinase 1 OS=Escherichia coli (strain K12) OX=83333 GN=aroK PE=1 SV=2	1	+	15	15	15	85	85	85	19.538	0	323.31	5600000000	11	107	2.21769	0.011835	8.07386	8.06536	7.60019	8.7178	8.72442	8.23699	9.21622	8.81451	8.45156	7.34974	7.51493	7.20218	7.4345	8.29081	7.23202	8.40295	7.436
+	1.87365	0.907674	P0A6F9	P0A6F9	10 kDa chaperonin	groS	307	Color2 [A=255, R=255, G=0, B=0]	1	20		-1	8	8	8	sp|P0A6F9|CH10_ECOLI Co-chaperonin GroES OS=Escherichia coli (strain K12) OX=83333 GN=groES PE=1 SV=1	1	+	8	8	8	70.1	70.1	70.1	10.387	0	44.923	3771000000	5	87	2.37058	0.00897086	7.75646	7.70892	7.70897	8.13893	8.35683	8.64141	8.86416	8.20491	8.82831	8.29968	9.00402	8.06491	8.3726	8.86736	8.40651	9.25655	8.90037
+	4.4014	0.779266	P0A6G3	P0A6G3	Nicotinamide-nucleotide amidohydrolase PncC	pncC	308	Color2 [A=255, R=255, G=0, B=0]	1	20		-1	8	8	8	sp|P0A6G3|PNCC_ECOLI Nicotinamide-nucleotide amidohydrolase PncC OS=Escherichia coli (strain K12) OX=83333 GN=pncC PE=1 SV=1	1	+	8	8	8	51.5	51.5	51.5	17.582	0	240.15	612420000	10	24	2.72886	0.00502569	7.38511	7.41178	7.30069	7.57473	8.05335	7.14287	8.15582	8.17551	8.10404	7.22539	7.30183	7.36861	7.08822	7.20806	7.461	7.30313	7.47483
+	3.57503	2.14021	P0A6G7	P0A6G7	ATP-dependent Clp protease proteolytic subunit	clpP	309	Color2 [A=255, R=255, G=0, B=0]	1	20		-1	12	12	12	sp|P0A6G7|CLPP_ECOLI ATP-dependent Clp protease proteolytic subunit OS=Escherichia coli (strain K12) OX=83333 GN=clpP PE=1 SV=1	1	+	12	12	12	40.6	40.6	40.6	23.186	0	323.31	17572000000	10	132	3.24815	0.00203346	7.11109	7.28945	6.93151	9.2319	9.26345	9.07624	9.0484	9.52763	9.17667	6.87578	8.86367	7.30244	7.84768	7.49252	6.88171	8.4335	8.01812
+	2.01112	0.865468	P0A6L2	P0A6L2	4-hydroxy-tetrahydrodipicolinate synthase	dapA	323	Color2 [A=255, R=255, G=0, B=0]	1	20		-1	13	13	13	sp|P0A6L2|DAPA_ECOLI 4-hydroxy-tetrahydrodipicolinate synthase OS=Escherichia coli (strain K12) OX=83333 GN=dapA PE=1 SV=1	1	+	13	13	13	54.8	54.8	54.8	31.27	0	323.31	1224100000	13	33	3.82182	0.000783307	7.35922	7.85983	7.40676	7.84606	7.93038	7.98018	8.33586	8.59892	8.28742	7.5987	7.54186	7.22336	7.08972	7.25802	7.01021	7.95095	8.22714
+	2.57679	1.319	P0A6P1	P0A6P1	Elongation factor Ts	tsf	332	Color2 [A=255, R=255, G=0, B=0]	1	20		-1	51	51	51	sp|P0A6P1|EFTS_ECOLI Elongation factor Ts OS=Escherichia coli (strain K12) OX=83333 GN=tsf PE=1 SV=2	1	+	51	51	51	96.5	96.5	96.5	30.423	0	323.31	241240000000	21	891	4.67594	0.000195169	9.22922	9.07595	8.62907	9.93115	9.95615	10.0154	10.4561	10.1763	10.2588	9.42282	9.73395	9.32926	9.51545	9.35382	9.19863	9.61897	9.43998
+	3.08212	1.36428	P0A6P7	P0A6P7	Probable GTP-binding protein EngB	engB	334	Color2 [A=255, R=255, G=0, B=0]	1	20		-1	12	12	12	sp|P0A6P7|ENGB_ECOLI Probable GTP-binding protein EngB OS=Escherichia coli (strain K12) OX=83333 GN=engB PE=1 SV=1	1	+	12	12	12	60	60	60	23.561	0	129.32	4255400000	11	96	5.24807	7.44883e-05	7.46919	7.16901	7.4379	8.60152	8.70568	8.51616	8.94468	8.67658	8.54768	6.88849	7.60465	7.17041	7.56325	7.17056	7.66472	7.82419	7.47895
+	1.80737	1.11248	P0A6W9	P0A6W9	Glutamate--cysteine ligase	gshA	352	Color2 [A=255, R=255, G=0, B=0]	1	20		-1	19	19	19	sp|P0A6W9|GSH1_ECOLI Glutamate--cysteine ligase OS=Escherichia coli (strain K12) OX=83333 GN=gshA PE=1 SV=1	1	+	19	19	19	48.5	48.5	48.5	58.269	0	323.31	2519200000	26	68	2.8852	0.00376499	7.50825	7.37924	7.19012	7.25037	7.22185	7.16572	7.95713	8.67315	8.78477	7.45429	7.98952	7.6143	7.30527	7.61563	7.06048	8.0404	7.49541
+	3.14642	1.15853	P0A6X3	P0A6X3	RNA-binding protein Hfq	hfq	353	Color2 [A=255, R=255, G=0, B=0]	1	20		-1	8	8	8	sp|P0A6X3|HFQ_ECOLI RNA-binding protein Hfq OS=Escherichia coli (strain K12) OX=83333 GN=hfq PE=1 SV=2	1	+	8	8	8	87.3	87.3	87.3	11.166	0	166.08	2009600000	5	63	6.10809	2.16459e-05	7.43548	7.1702	7.19688	7.94363	8.61436	8.6522	8.46193	8.56065	8.25556	7.39678	7.53122	7.41368	8.36099	8.7265	8.65714	9.25375	9.04583
+	2.4764	1.07777	P0A722	P0A722	Acyl-[acyl-carrier-protein]--UDP-N-acetylglucosamine O-acyltransferase	lpxA	365	Color2 [A=255, R=255, G=0, B=0]	1	20		-1	10	10	10	sp|P0A722|LPXA_ECOLI Acyl-[acyl-carrier-protein]--UDP-N-acetylglucosamine O-acyltransferase OS=Escherichia coli (strain K12) OX=83333 GN=lpxA PE=1 SV=1	1	+	10	10	10	42.7	42.7	42.7	28.08	0	173.42	2461700000	9	67	1.59672	0.0367281	7.51328	7.36643	7.70446	7.37507	8.29161	8.5744	8.50969	8.42257	8.88523	7.51152	7.48858	7.56523	7.07121	7.9056	7.58131	8.28078	7.51643
+	3.53241	1.15153	P0A7C6	P0A7C6	Peptidase E	pepE	391	Color2 [A=255, R=255, G=0, B=0]	1	20		-1	10	10	10	sp|P0A7C6|PEPE_ECOLI Peptidase E OS=Escherichia coli (strain K12) OX=83333 GN=pepE PE=1 SV=1	1	+	10	10	10	52.8	52.8	52.8	24.57	0	138.08	2623100000	8	48	5.67495	3.84477e-05	7.49752	7.34719	7.44467	8.67074	8.53588	8.34877	8.52625	8.75167	8.46605	6.87227	7.48639	7.32122	7.26515	7.28471	7.34048	7.60645	7.15286
+	2.28877	0.702406	P0A7D1	P0A7D1	Peptidyl-tRNA hydrolase	pth	392	Color2 [A=255, R=255, G=0, B=0]	1	20		-1	13	13	13	sp|P0A7D1|PTH_ECOLI Peptidyl-tRNA hydrolase OS=Escherichia coli (strain K12) OX=83333 GN=pth PE=1 SV=1	1	+	13	13	13	78.4	78.4	78.4	21.082	0	116.85	2091000000	14	63	3.71307	0.000942276	7.61076	7.91819	7.55005	8.35885	8.45821	8.30438	8.50484	8.34739	8.33399	7.60392	6.9407	7.55007	7.5733	7.31277	7.0644	7.20701	6.85907
+	2.05585	1.229	P0A7E3	P0A7E3	Orotate phosphoribosyltransferase	pyrE	396	Color2 [A=255, R=255, G=0, B=0]	1	20		-1	20	20	20	sp|P0A7E3|PYRE_ECOLI Orotate phosphoribosyltransferase OS=Escherichia coli (strain K12) OX=83333 GN=pyrE PE=1 SV=2	1	+	20	20	20	83.1	83.1	83.1	23.567	0	323.31	10340000000	13	140	5.024	0.000103988	7.84308	7.79632	7.12885	8.74848	8.72831	8.49841	8.73396	9.04383	8.67745	7.67052	7.89846	7.38841	7.34376	7.37352	7.2936	7.31269	7.25636
+	2.96229	1.2486	P0A7I0	P0A7I0	Peptide chain release factor 1	prfA	404	Color2 [A=255, R=255, G=0, B=0]	1	20		-1	20	20	20	sp|P0A7I0|RF1_ECOLI Peptide chain release factor RF1 OS=Escherichia coli (strain K12) OX=83333 GN=prfA PE=1 SV=1	1	+	20	20	20	68.3	68.3	68.3	40.517	0	300.2	3609800000	23	73	5.11984	8.85057e-05	7.35528	7.38194	7.05638	8.35698	8.27866	8.15281	8.46642	8.71456	8.35843	7.25483	7.627	7.35099	7.50333	7.82782	7.55488	7.76844	7.35103
+	2.69241	1.61153	P0A7I7	P0A7I7	GTP cyclohydrolase-2	ribA	406	Color2 [A=255, R=255, G=0, B=0]	1	20		-1	14	14	14	sp|P0A7I7|RIBA_ECOLI GTP cyclohydrolase-2 OS=Escherichia coli (strain K12) OX=83333 GN=ribA PE=1 SV=1	1	+	14	14	14	66.3	66.3	66.3	21.836	0	322.61	4432500000	12	66	6.41949	1.33857e-05	7.50931	7.33466	6.77708	8.60968	8.65597	8.67351	8.78615	8.90951	8.75998	7.10073	7.44197	7.44816	7.60149	7.34774	7.41696	7.65503	7.49086
+	3.77107	1.64812	P0A7J0	P0A7J0	3,4-dihydroxy-2-butanone 4-phosphate synthase	ribB	407	Color2 [A=255, R=255, G=0, B=0]	1	20		-1	11	11	11	sp|P0A7J0|RIBB_ECOLI 3,4-dihydroxy-2-butanone 4-phosphate synthase OS=Escherichia coli (strain K12) OX=83333 GN=ribB PE=1 SV=1	1	+	11	11	11	53.9	53.9	53.9	23.353	0	161.93	3011700000	12	51	1.54419	0.0406126	7.46258	7.18912	7.21263	8.88324	8.53166	7.38251	9.1026	8.83428	8.87181	7.80288	7.57395	6.99988	7.42195	8.4658	7.5408	7.13886	8.30107
+	1.48143	1.24403	P0A7Z0	P0A7Z0	Ribose-5-phosphate isomerase A	rpiA	438	Color2 [A=255, R=255, G=0, B=0]	1	20		-1	14	14	14	sp|P0A7Z0|RPIA_ECOLI Ribose-5-phosphate isomerase A OS=Escherichia coli (strain K12) OX=83333 GN=rpiA PE=1 SV=1	1	+	14	14	14	68.5	68.5	68.5	22.86	0	323.31	7553700000	8	114	1.87842	0.0218441	7.92986	7.77482	7.18746	8.82194	8.78876	8.0302	9.20369	9.17912	8.24142	8.17664	8.03423	7.20526	8.46897	8.43786	8.15433	8.94254	8.79436
+	1.50259	1.14703	P0A805	P0A805	Ribosome-recycling factor	frr	440	Color2 [A=255, R=255, G=0, B=0]	1	20		-1	22	22	22	sp|P0A805|RRF_ECOLI Ribosome-recycling factor OS=Escherichia coli (strain K12) OX=83333 GN=frr PE=1 SV=1	1	+	22	22	22	83.8	83.8	83.8	20.638	0	323.31	6098800000	11	170	3.55339	0.00122927	7.24225	7.65705	7.20122	7.21788	8.04013	8.3681	8.85859	7.87095	8.81208	8.41145	8.89991	7.7001	9.57632	8.83128	9.23593	9.95056	9.80846
+	1.9157	1.17873	P0A836	P0A836	Succinyl-CoA ligase [ADP-forming] subunit beta	sucC	449	Color2 [A=255, R=255, G=0, B=0]	1	20		-1	49	49	49	sp|P0A836|SUCC_ECOLI Succinate--CoA ligase [ADP-forming] subunit beta OS=Escherichia coli (strain K12) OX=83333 GN=sucC PE=1 SV=1	1	+	49	49	49	84.8	84.8	84.8	41.392	0	323.31	150210000000	24	544	6.59594	1.02881e-05	9.04489	9.0731	8.29343	9.64438	9.52629	9.8183	9.85445	9.93587	10.1573	7.93721	8.39131	7.79985	7.76359	7.76735	7.55781	8.05023	7.71347
+	1.71038	0.585967	P0A840	P0A840	5/3-nucleotidase SurE	surE	450	Color2 [A=255, R=255, G=0, B=0]	1	20		-1	5	5	5	sp|P0A840|SURE_ECOLI 5/3-nucleotidase SurE OS=Escherichia coli (strain K12) OX=83333 GN=surE PE=1 SV=1	1		5	5	5	30.8	30.8	30.8	26.9	0	16.938	317630000	9	21	1.27918	0.0688232	7.18533	7.38933	6.89627	7.82515	7.76534	7.79034	7.85068	7.73502	7.64314	7.68025	7.596	7.97292	7.4642	7.50291	7.46256	6.95223	7.84198
+	2.77308	1.44335	P0A858	P0A858	Triosephosphate isomerase	tpiA	455	Color2 [A=255, R=255, G=0, B=0]	1	20		-1	21	21	21	sp|P0A858|TPIS_ECOLI Triosephosphate isomerase OS=Escherichia coli (strain K12) OX=83333 GN=tpiA PE=1 SV=1	1	+	21	21	21	78.4	78.4	78.4	26.972	0	323.31	4633500000	11	109	3.24535	0.00203966	7.65216	7.54271	7.09132	8.14032	7.90589	8.45888	8.90787	8.70719	9.00117	7.2455	7.74241	7.38382	7.97792	6.92467	7.51063	8.35904	8.87065
+	2.72293	1.53118	P0A862	P0A862	Thiol peroxidase	tpx	456	Color2 [A=255, R=255, G=0, B=0]	1	20		-1	13	13	13	sp|P0A862|TPX_ECOLI Thiol peroxidase OS=Escherichia coli (strain K12) OX=83333 GN=tpx PE=1 SV=2	1	+	13	13	13	99.4	99.4	99.4	17.835	0	323.31	65876000000	7	259	4.38481	0.000321145	8.53847	8.48417	7.99737	9.80675	9.81257	9.33766	9.9517	10.0287	9.63321	8.98602	9.39648	8.89707	9.03643	9.2447	8.94642	9.05637	9.02572
+	1.54905	1.07144	P0A867	P0A867	Transaldolase A	talA	457	Color2 [A=255, R=255, G=0, B=0]	1	20		-1	34	34	32	sp|P0A867|TALA_ECOLI Transaldolase A OS=Escherichia coli (strain K12) OX=83333 GN=talA PE=3 SV=1	1	+	34	34	32	87	87	82	35.658	0	323.31	15344000000	23	273	1.73476	0.0282429	8.40004	8.03044	7.36424	8.95496	8.84299	8.63795	8.9014	9.19995	8.90769	7.46928	8.71507	7.96658	8.65193	8.48968	8.12905	8.9391	8.65256
+	2.44025	1.3525	P0A870	P0A870	Transaldolase B	talB	458	Color2 [A=255, R=255, G=0, B=0]	1	20		-1	31	29	29	sp|P0A870|TALB_ECOLI Transaldolase B OS=Escherichia coli (strain K12) OX=83333 GN=talB PE=1 SV=2	1	+	31	29	29	90.2	85.2	85.2	35.219	0	323.31	6655000000	20	180	4.64672	0.00020515	7.21501	7.61438	7.55168	8.22162	8.42742	8.09729	8.98431	9.00775	8.44651	9.0604	9.56885	8.38387	9.36775	9.46756	9.13004	9.76389	9.60999
+	1.67188	0.679276	P0A877	P0A877	Tryptophan synthase alpha chain	trpA	460	Color2 [A=255, R=255, G=0, B=0]	1	20		-1	13	13	13	sp|P0A877|TRPA_ECOLI Tryptophan synthase alpha chain OS=Escherichia coli (strain K12) OX=83333 GN=trpA PE=1 SV=1	1	+	13	13	13	56.7	56.7	56.7	28.724	0	144.72	638560000	15	69	3.82233	0.000783307	7.4017	7.28108	6.89816	7.46073	7.59118	7.54976	8.03591	7.90727	7.67559	7.48687	7.68637	7.75809	7.78747	7.79371	7.84406	8.31054	8.04222
+	3.15216	1.08093	P0A884	P0A884	Thymidylate synthase	thyA	462	Color2 [A=255, R=255, G=0, B=0]	1	20		-1	14	14	14	sp|P0A884|TYSY_ECOLI Thymidylate synthase OS=Escherichia coli (strain K12) OX=83333 GN=thyA PE=1 SV=1	1	+	14	14	14	53.4	53.4	53.4	30.479	0	274.79	3452900000	11	85	3.71634	0.000942276	7.66759	7.87912	7.50511	8.27932	8.2136	8.37566	8.83746	8.74518	8.71197	8.14132	8.31481	8.22123	7.22942	7.7578	7.76907	8.31228	8.22871
+	4.47547	1.5872	P0A8A0	P0A8A0	Probable transcriptional regulatory protein YebC	yebC	466	Color2 [A=255, R=255, G=0, B=0]	1	20		-1	9	9	9	sp|P0A8A0|YEBC_ECOLI Probable transcriptional regulatory protein YebC OS=Escherichia coli (strain K12) OX=83333 GN=yebC PE=1 SV=1	1	+	9	9	9	37	37	37	26.422	0	89.478	2291200000	9	34	1.90637	0.0209412	7.30863	7.55396	7.49619	8.95629	8.95187	8.9681	9.0683	8.99533	9.05675	7.04929	7.47579	7.22778	7.71242	8.90986	7.28018	9.22748	7.06469
+	3.44725	1.29955	P0A8A2	P0A8A2	Probable transcriptional regulatory protein YeeN	yeeN	467	Color2 [A=255, R=255, G=0, B=0]	1	20		-1	10	10	10	sp|P0A8A2|YEEN_ECOLI Probable transcriptional regulatory protein YeeN OS=Escherichia coli (strain K12) OX=83333 GN=yeeN PE=1 SV=1	1	+	10	10	10	44.1	44.1	44.1	25.867	0	323.31	2932400000	9	47	4.27857	0.000375333	7.57237	7.39295	7.35772	8.67528	8.88843	8.74331	8.90575	8.57799	8.73795	8.36914	7.67449	7.05982	7.37387	7.46861	7.09313	7.05219	7.39305
+	3.49552	0.898184	P0A8A8	P0A8A8	Ribosome maturation factor RimP	rimP	469	Color2 [A=255, R=255, G=0, B=0]	1	20		-1	5	5	5	sp|P0A8A8|RIMP_ECOLI Ribosome maturation factor RimP OS=Escherichia coli (strain K12) OX=83333 GN=rimP PE=1 SV=2	1	+	5	5	5	48.7	48.7	48.7	16.651	0	109.15	1385500000	7	15	1.63287	0.034171	7.76926	7.6279	7.65168	8.4297	7.27113	7.2675	8.47779	8.56676	8.69885	7.44287	7.233	7.45104	7.20006	7.56722	7.38697	8.27506	7.08594
+	3.29426	1.03132	P0A8I1	P0A8I1	Putative Holliday junction resolvase	yqgF	482	Color2 [A=255, R=255, G=0, B=0]	1	20		-1	8	8	8	sp|P0A8I1|YQGF_ECOLI Putative pre-16S rRNA nuclease OS=Escherichia coli (strain K12) OX=83333 GN=yqgF PE=1 SV=1	1	+	8	8	8	69.6	69.6	69.6	15.186	0	43.371	631530000	7	26	3.5916	0.00114668	7.23482	7.28712	7.11739	7.88084	7.86	7.87856	8.41799	8.16929	8.146	7.54276	7.30717	6.93831	7.30911	7.68356	7.3331	7.42945	7.27228
+	3.67373	1.18121	P0A8I5	P0A8I5	tRNA (guanine-N(7)-)-methyltransferase	trmB	484	Color2 [A=255, R=255, G=0, B=0]	1	20		-1	11	11	11	sp|P0A8I5|TRMB_ECOLI tRNA (guanine-N(7)-)-methyltransferase OS=Escherichia coli (strain K12) OX=83333 GN=trmB PE=1 SV=1	1	+	11	11	11	57.7	57.7	57.7	27.307	0	194.1	4339500000	9	76	5.91726	2.60494e-05	7.38866	7.6424	7.5481	8.60207	8.64293	8.42295	8.76166	8.76266	8.59847	7.00419	7.20392	7.54921	7.05424	7.35692	7.31047	7.99734	7.42324
+	2.95124	0.823094	P0A8J4	P0A8J4	UPF0250 protein YbeD	ybeD	487	Color2 [A=255, R=255, G=0, B=0]	1	20		-1	2	2	2	sp|P0A8J4|YBED_ECOLI UPF0250 protein YbeD OS=Escherichia coli (strain K12) OX=83333 GN=ybeD PE=1 SV=1	1	+	2	2	2	33.3	33.3	33.3	9.8272	0	24.374	355470000	4	12	1.97559	0.0185688	7.37975	7.2757	7.38735	7.94627	7.94739	7.59116	8.29332	8.22729	7.99147	7.3841	7.081	7.64796	7.351	7.45339	7.40312	7.92931	6.96374
+	1.7842	1.23996	P0A8M0	P0A8M0	Asparagine--tRNA ligase	asnS	491	Color2 [A=255, R=255, G=0, B=0]	1	20		-1	35	35	35	sp|P0A8M0|SYN_ECOLI Asparagine--tRNA ligase OS=Escherichia coli (strain K12) OX=83333 GN=asnS PE=1 SV=2	1	+	35	35	35	53.4	53.4	53.4	52.57	0	323.31	59141000000	24	378	2.98325	0.00312387	8.58204	8.39256	7.65417	9.36622	9.4749	9.41529	9.19604	9.63122	9.5214	7.84823	9.00711	8.27971	8.12228	8.11291	7.38196	8.53968	8.30151
+	3.34108	1.06394	P0A8W5	P0A8W5	UPF0301 protein YqgE	yqgE	513	Color2 [A=255, R=255, G=0, B=0]	1	20		-1	4	4	4	sp|P0A8W5|YQGE_ECOLI UPF0301 protein YqgE OS=Escherichia coli (strain K12) OX=83333 GN=yqgE PE=1 SV=1	1	+	4	4	4	36.9	36.9	36.9	20.686	0	115.95	737470000	10	25	3.71261	0.000942276	7.24054	7.17875	7.18772	8.08952	8.01937	7.88125	8.27775	8.43164	8.08945	6.90034	7.73677	7.31246	7.10423	7.11542	7.4664	7.23411	7.36037
+	1.83081	1.11415	P0A8Y3	P0A8Y3	Alpha-D-glucose-1-phosphate phosphatase YihX	yihX	518	Color2 [A=255, R=255, G=0, B=0]	1	20		-1	7	7	7	sp|P0A8Y3|YIHX_ECOLI Alpha-D-glucose 1-phosphate phosphatase YihX OS=Escherichia coli (strain K12) OX=83333 GN=yihX PE=1 SV=1	1	+	7	7	7	36.7	36.7	36.7	22.732	0	34.452	1584300000	9	38	4.289	0.000370205	7.59609	7.64501	6.88477	8.58781	8.61315	8.25399	8.28414	8.68194	8.50226	6.92261	7.55865	7.30346	7.15648	7.28577	7.47159	7.43585	7.24562
+	2.61073	0.653024	P0A948	P0A948	Ribosomal-protein-alanine acetyltransferase	rimJ	537	Color2 [A=255, R=255, G=0, B=0]	1	20		-1	5	5	5	sp|P0A948|RIMJ_ECOLI [Ribosomal protein S5]-alanine N-acetyltransferase OS=Escherichia coli (strain K12) OX=83333 GN=rimJ PE=1 SV=1	1	+	5	5	5	35.6	35.6	35.6	22.688	0	15.869	392000000	11	17	3.16975	0.00230963	7.41367	7.38586	7.27432	8.03515	8.04009	8.15915	7.84011	8.07697	8.11584	6.64586	7.29619	7.40732	7.38173	7.43554	7.79022	7.16724	7.46645
+	4.08462	1.0665	P0A962	P0A962	L-asparaginase 1	ansA	542	Color2 [A=255, R=255, G=0, B=0]	1	20		-1	11	11	11	sp|P0A962|ASPG1_ECOLI L-asparaginase 1 OS=Escherichia coli (strain K12) OX=83333 GN=ansA PE=1 SV=1	1	+	11	11	11	43.2	43.2	43.2	37.127	0	248.49	1297000000	12	52	4.96633	0.000114006	7.10628	7.29801	7.27395	8.23822	8.12509	8.10415	8.26501	8.2701	8.34264	7.1138	7.17899	7.5509	7.35721	7.56972	7.07125	7.47785	7.57499
+	2.14578	0.938522	P0A9D4	P0A9D4	Serine acetyltransferase	cysE	561	Color2 [A=255, R=255, G=0, B=0]	1	20		-1	14	14	14	sp|P0A9D4|CYSE_ECOLI Serine acetyltransferase OS=Escherichia coli (strain K12) OX=83333 GN=cysE PE=1 SV=1	1	+	14	14	14	65.2	65.2	65.2	29.316	0	237.85	2444600000	13	68	3.82286	0.000783307	7.68864	7.77152	7.29331	8.29394	8.28122	8.19986	8.34719	8.49069	8.73115	7.58187	7.34902	7.63452	7.24064	7.33904	7.88179	7.80741	7.65954
+	2.24095	1.13416	P0A9G8	P0A9G8	Transcriptional regulator ModE	modE	569	Color2 [A=255, R=255, G=0, B=0]	1	20		-1	9	9	9	sp|P0A9G8|MODE_ECOLI DNA-binding transcriptional dual regulator ModE OS=Escherichia coli (strain K12) OX=83333 GN=modE PE=1 SV=1	1	+	9	9	9	46.2	46.2	46.2	28.281	0	274.83	609970000	14	31	2.6702	0.00547207	7.14347	7.24605	6.74316	7.53969	7.73626	8.00514	7.89068	8.30529	8.33919	7.44728	7.53784	7.65644	7.34125	7.8336	7.11528	7.36942	7.52685
+	2.88941	0.895496	P0A9H1	P0A9H1	G/U mismatch-specific DNA glycosylase	mug	570	Color2 [A=255, R=255, G=0, B=0]	1	20		-1	13	13	13	sp|P0A9H1|MUG_ECOLI G/U mismatch-specific DNA glycosylase OS=Escherichia coli (strain K12) OX=83333 GN=mug PE=1 SV=1	1	+	13	13	13	87.5	87.5	87.5	18.673	0	299.6	2353300000	10	54	4.69588	0.000189736	7.40219	7.34405	7.226	8.36831	8.35677	8.36029	8.15869	8.41201	8.08803	7.02706	7.59852	7.68009	7.41871	7.62036	7.32709	7.3904	7.49376
+	3.3597	0.928456	P0A9J8	P0A9J8	P-protein;Chorismate mutase;Prephenate dehydratase	pheA	577	Color2 [A=255, R=255, G=0, B=0]	1	20		-1	19	19	19	sp|P0A9J8|CMPDT_ECOLI Bifunctional chorismate mutase/prephenate dehydratase OS=Escherichia coli (strain K12) OX=83333 GN=pheA PE=1 SV=1	1	+	19	19	19	48.4	48.4	48.4	43.111	0	323.31	1917000000	18	62	5.18476	8.20757e-05	7.49543	7.28335	7.40903	8.18104	8.30397	8.1651	8.21825	8.4312	8.32373	7.31849	7.58447	7.42227	7.35115	7.36902	7.29527	7.37915	6.70176
+	3.15376	1.52343	P0A9M5	P0A9M5	Xanthine phosphoribosyltransferase	gpt	585	Color2 [A=255, R=255, G=0, B=0]	1	20		-1	9	9	9	sp|P0A9M5|XGPT_ECOLI Xanthine-guanine phosphoribosyltransferase OS=Escherichia coli (strain K12) OX=83333 GN=gpt PE=1 SV=1	1	+	9	9	9	61.2	61.2	61.2	16.97	0	114.8	2287100000	7	47	2.48398	0.00742444	7.40847	7.03657	7.53169	8.20292	8.26781	7.37102	8.93893	8.72917	8.87891	7.70738	8.68754	7.5564	8.79169	8.71165	7.92777	8.91871	8.71335
+	1.68302	0.898815	P0A9P4	P0A9P4	Thioredoxin reductase	trxB	590	Color2 [A=255, R=255, G=0, B=0]	1	20		-1	17	17	17	sp|P0A9P4|TRXB_ECOLI Thioredoxin reductase OS=Escherichia coli (strain K12) OX=83333 GN=trxB PE=1 SV=2	1	+	17	17	17	60.7	60.7	60.7	34.623	0	323.31	6140200000	14	179	2.27175	0.010728	8.14635	8.08959	7.39481	8.2874	8.31071	8.11478	8.7381	8.77478	8.81431	8.24057	8.86589	8.40958	8.55916	8.64682	8.28219	8.8792	8.61093
+	2.54257	1.41632	P0A9S1	P0A9S1	Lactaldehyde reductase	fucO	598	Color2 [A=255, R=255, G=0, B=0]	1	20		-1	25	25	25	sp|P0A9S1|FUCO_ECOLI Lactaldehyde reductase OS=Escherichia coli (strain K12) OX=83333 GN=fucO PE=1 SV=2	1	+	25	25	25	74.6	74.6	74.6	40.513	0	323.31	23756000000	20	207	7.04168	5.32472e-06	8.14903	7.77126	7.5103	9.01599	9.139	8.83329	9.05808	9.4427	9.17878	7.55079	7.29637	7.05072	7.4853	7.67904	7.52231	7.45571	7.4141
+	2.53794	1.50529	P0A9T4	P0A9T4	Protein tas	tas	601	Color2 [A=255, R=255, G=0, B=0]	1	20		-1	10	10	10	sp|P0A9T4|TAS_ECOLI Protein tas OS=Escherichia coli (strain K12) OX=83333 GN=tas PE=1 SV=1	1	+	10	10	10	27.7	27.7	27.7	38.499	0	166.39	4333400000	14	55	4.12937	0.000495711	7.20857	7.59656	6.86698	8.60383	8.72524	8.47509	8.61392	8.92075	8.6533	7.34587	7.15715	7.04753	6.75537	7.28973	7.07792	8.33836	7.43844
+	1.94628	0.927586	P0A9Z1	P0A9Z1	Nitrogen regulatory protein P-II 1	glnB	609	Color2 [A=255, R=255, G=0, B=0]	1	20		-1	7	7	7	sp|P0A9Z1|GLNB_ECOLI Nitrogen regulatory protein P-II 1 OS=Escherichia coli (strain K12) OX=83333 GN=glnB PE=1 SV=1	1	+	7	7	7	57.1	57.1	57.1	12.425	0	22.488	381090000	6	29	2.65524	0.00562836	7.35438	7.31935	7.24277	7.65801	7.38626	8.24556	8.47861	7.82336	8.3973	7.57797	7.39533	7.33223	8.35143	8.38968	7.43805	8.78859	8.52534
+	1.51296	0.817396	P0AA39	P0AA39	Ribosomal large subunit pseudouridine synthase C	rluC	615	Color2 [A=255, R=255, G=0, B=0]	1	20		-1	20	20	20	sp|P0AA39|RLUC_ECOLI Ribosomal large subunit pseudouridine synthase C OS=Escherichia coli (strain K12) OX=83333 GN=rluC PE=1 SV=1	1	+	20	20	20	54.2	54.2	54.2	36.026	0	108.28	2564700000	20	60	3.04571	0.00285166	7.74454	7.53274	7.1269	7.88444	8.19665	8.10243	8.04953	8.6198	8.18704	7.68688	7.43589	7.45143	7.5559	7.28156	7.48189	7.38383	6.92135
+	1.45137	1.00508	P0AAR3	P0AAR3	Cys-tRNA(Pro)/Cys-tRNA(Cys) deacylase YbaK	ybaK	646	Color2 [A=255, R=255, G=0, B=0]	1	20		-1	11	11	11	sp|P0AAR3|YBAK_ECOLI Cys-tRNA(Pro)/Cys-tRNA(Cys) deacylase YbaK OS=Escherichia coli (strain K12) OX=83333 GN=ybaK PE=1 SV=1	1	+	11	11	11	70.4	70.4	70.4	17.093	0	60.111	803600000	8	38	1.55871	0.0396511	7.07857	7.59665	7.35645	7.79003	7.90232	7.35445	8.91489	8.12071	8.01132	6.72786	7.51995	7.59311	7.05931	7.66001	7.30978	7.78687	7.73128
+	2.32808	0.97328	P0AB43	P0AB43	Protein YcgL	ycgL	667	Color2 [A=255, R=255, G=0, B=0]	1	20		-1	10	10	10	sp|P0AB43|YCGL_ECOLI Protein YcgL OS=Escherichia coli (strain K12) OX=83333 GN=ycgL PE=1 SV=3	1	+	10	10	10	66.7	66.7	66.7	12.414	0	184.8	664720000	7	32	1.88745	0.0215293	7.26731	7.27435	7.2289	7.8291	7.97522	7.23803	8.5538	8.16032	7.97628	7.66475	7.30385	7.2706	6.98765	7.83992	7.0997	7.4948	7.31826
+	4.95939	1.75795	P0AB71	P0AB71	Fructose-bisphosphate aldolase class 2	fbaA	672	Color2 [A=255, R=255, G=0, B=0]	1	20		-1	29	29	29	sp|P0AB71|ALF_ECOLI Fructose-bisphosphate aldolase class 2 OS=Escherichia coli (strain K12) OX=83333 GN=fbaA PE=1 SV=2	1	+	29	29	29	83.3	83.3	83.3	39.147	0	323.31	17155000000	16	272	8.99656	1.32925e-07	7.41012	7.42712	7.48393	8.69177	8.69636	8.64876	9.07875	9.23867	9.27759	9.25964	9.73518	9.44174	9.66714	9.63017	9.43753	9.94758	9.59951
+	1.392	1.0046	P0ABA4	P0ABA4	ATP synthase subunit delta	atpH	680	Color2 [A=255, R=255, G=0, B=0]	1	20		-1	7	7	7	sp|P0ABA4|ATPD_ECOLI ATP synthase subunit delta OS=Escherichia coli (strain K12) OX=83333 GN=atpH PE=1 SV=1	1	+	7	7	7	39	39	39	19.332	0	152.99	1633300000	10	69	2.29543	0.010217	8.01569	6.94869	7.24255	8.23772	8.05377	8.25193	8.59791	8.21791	8.40492	7.49893	7.05394	7.2353	8.12688	7.56237	7.23026	8.24559	8.21864
+	2.15239	1.01039	P0ABE2	P0ABE2	Protein BolA	bolA	689	Color2 [A=255, R=255, G=0, B=0]	1	20		-1	5	5	5	sp|P0ABE2|BOLA_ECOLI DNA-binding transcriptional regulator BolA OS=Escherichia coli (strain K12) OX=83333 GN=bolA PE=1 SV=1	1	+	5	5	5	38.1	38.1	38.1	11.994	0	13.245	554420000	5	18	3.84783	0.000783307	7.36522	7.32555	6.75283	8.15966	8.23315	8.11508	8.12545	8.18239	8.16693	7.70113	7.93733	7.27138	7.47108	7.11439	7.0964	7.28962	7.267
+	2.60361	0.942196	P0ABF6	P0ABF6	Cytidine deaminase	cdd	691	Color2 [A=255, R=255, G=0, B=0]	1	20		-1	11	11	11	sp|P0ABF6|CDD_ECOLI Cytidine deaminase OS=Escherichia coli (strain K12) OX=83333 GN=cdd PE=1 SV=1	1	+	11	11	11	50	50	50	31.54	0	323.31	2147500000	14	56	5.72519	3.54707e-05	7.46121	7.57463	7.28887	8.41305	8.34431	8.26271	8.2085	8.59162	8.35118	7.14589	7.24726	7.20018	7.45905	7.19429	7.43251	7.45623	6.84946
+	2.1975	1.56388	P0ABH7	P0ABH7	Citrate synthase	gltA	695	Color2 [A=255, R=255, G=0, B=0]	1	20		-1	25	25	25	sp|P0ABH7|CISY_ECOLI Citrate synthase OS=Escherichia coli (strain K12) OX=83333 GN=gltA PE=1 SV=1	1	+	25	25	25	75.2	75.2	75.2	48.014	0	323.31	22832000000	21	212	3.77695	0.000847702	7.34588	7.98483	7.74734	8.60288	8.45431	9.17909	9.00009	9.04759	9.72202	7.2362	8.14913	7.27717	7.14879	7.21814	7.326	8.12231	7.35135
+	1.65775	1.19451	P0ABK5	P0ABK5	Cysteine synthase A	cysK	703	Color2 [A=255, R=255, G=0, B=0]	1	20		-1	29	29	29	sp|P0ABK5|CYSK_ECOLI Cysteine synthase A OS=Escherichia coli (strain K12) OX=83333 GN=cysK PE=1 SV=2	1	+	29	29	29	81.4	81.4	81.4	34.489	0	323.31	29619000000	15	254	2.17803	0.012639	8.25801	8.16915	7.34887	9.30486	9.21801	8.43666	9.11177	9.39233	8.85548	7.82418	8.36461	7.14269	8.40816	8.16167	8.14876	8.54422	8.42155
+	2.45655	1.2483	P0ABS1	P0ABS1	RNA polymerase-binding transcription factor DksA	dksA	714	Color2 [A=255, R=255, G=0, B=0]	1	20		-1	9	9	9	sp|P0ABS1|DKSA_ECOLI RNA polymerase-binding transcription factor DksA OS=Escherichia coli (strain K12) OX=83333 GN=dksA PE=1 SV=1	1	+	9	9	9	71.5	71.5	71.5	17.528	0	95.636	3549100000	7	49	3.49014	0.0013543	7.737	7.43507	7.49025	8.37767	8.36325	8.37969	9.15897	8.58628	8.66198	7.25747	8.2078	7.18745	7.68627	7.54332	7.30289	6.94007	7.32454
+	1.60688	0.858368	P0AC13	P0AC13	Dihydropteroate synthase	folP	726	Color2 [A=255, R=255, G=0, B=0]	1	20		-1	19	19	19	sp|P0AC13|DHPS_ECOLI Dihydropteroate synthase OS=Escherichia coli (strain K12) OX=83333 GN=folP PE=1 SV=1	1	+	19	19	19	80.5	80.5	80.5	30.615	0	269.85	3125900000	17	90	2.55362	0.00662406	7.84577	7.59598	7.06873	8.3404	8.19287	8.22508	8.20715	8.50508	8.37335	7.48037	7.61438	7.34667	6.88959	7.94783	7.51904	7.20067	7.31222
+	1.76111	1.21908	P0AC19	P0AC19	D-erythro-7,8-dihydroneopterin triphosphate epimerase	folX	727	Color2 [A=255, R=255, G=0, B=0]	1	20		-1	5	5	5	sp|P0AC19|FOLX_ECOLI Dihydroneopterin triphosphate 2-epimerase OS=Escherichia coli (strain K12) OX=83333 GN=folX PE=1 SV=2	1	+	5	5	5	53.3	53.3	53.3	14.082	0	90.262	2712900000	8	43	2.63416	0.00577731	7.60051	7.89939	6.90745	8.4461	8.43194	8.49303	8.50222	8.85955	8.70282	7.2713	8.62735	7.59749	7.25325	7.31881	7.25248	7.13013	7.31201
+	1.48846	1.04256	P0AC33	P0AC33	Fumarate hydratase class I, aerobic	fumA	731	Color2 [A=255, R=255, G=0, B=0]	1	20		-1	35	35	21	sp|P0AC33|FUMA_ECOLI Fumarate hydratase class I, aerobic OS=Escherichia coli (strain K12) OX=83333 GN=fumA PE=1 SV=2	1	+	35	35	21	77.7	77.7	55.8	60.298	0	323.31	19290000000	36	197	4.92731	0.000119925	8.26079	8.42656	7.40511	8.88984	8.83467	8.77746	8.94332	9.18873	9.08807	7.43544	7.46025	7.40418	7.63411	6.93279	7.46608	7.6268	7.44592
+	1.55856	0.970479	P0AC59	P0AC59	Glutaredoxin-2	grxB	738	Color2 [A=255, R=255, G=0, B=0]	1	20		-1	22	22	22	sp|P0AC59|GLRX2_ECOLI Glutaredoxin 2 OS=Escherichia coli (strain K12) OX=83333 GN=grxB PE=1 SV=1	1	+	22	22	22	77.2	77.2	77.2	24.35	0	323.31	6872300000	12	193	1.99705	0.0178219	8.09233	8.12895	7.392	8.57241	8.61112	8.72773	9.13322	8.59485	8.79666	8.66923	8.85462	7.45067	9.06737	9.40205	8.8667	9.85573	8.91148
+	2.06485	0.967882	P0ACP7	P0ACP7	HTH-type transcriptional repressor PurR	purR	777	Color2 [A=255, R=255, G=0, B=0]	1	20		-1	21	21	21	sp|P0ACP7|PURR_ECOLI HTH-type transcriptional repressor PurR OS=Escherichia coli (strain K12) OX=83333 GN=purR PE=1 SV=2	1	+	21	21	21	66.6	66.6	66.6	38.174	0	323.31	3325700000	20	102	2.69342	0.00530312	7.47585	7.14422	7.1751	7.95816	7.7812	8.27279	7.89207	8.43482	8.37192	7.71286	7.33251	7.1384	7.23748	7.42694	7.15842	7.45574	7.66458
+	1.84824	0.888262	P0ACR4	P0ACR4	Uncharacterized HTH-type transcriptional regulator YeiE	yeiE	782	Color2 [A=255, R=255, G=0, B=0]	1	20		-1	12	12	12	sp|P0ACR4|YEIE_ECOLI Uncharacterized HTH-type transcriptional regulator YeiE OS=Escherichia coli (strain K12) OX=83333 GN=yeiE PE=3 SV=1	1	+	12	12	12	54.6	54.6	54.6	32.723	0	323.31	1212600000	13	44	3.38039	0.00163955	7.1929	7.42291	7.17479	8.16847	8.02723	8.11163	7.78495	8.46534	8.2051	7.49498	7.25816	7.05528	7.46152	7.40142	7.66936	7.82353	7.46132
+	3.24074	0.969262	P0ACR9	P0ACR9	Transcriptional repressor MprA	mprA	783	Color2 [A=255, R=255, G=0, B=0]	1	20		-1	6	6	6	sp|P0ACR9|MPRA_ECOLI Transcriptional repressor MprA OS=Escherichia coli (strain K12) OX=83333 GN=mprA PE=2 SV=1	1	+	6	6	6	38.6	38.6	38.6	20.563	0	72.784	1034600000	8	61	6.9053	5.96383e-06	7.23758	7.20632	6.95733	8.05331	7.97473	7.91699	8.18253	8.07657	8.04992	6.8716	7.35877	7.01932	8.16212	8.07419	8.01477	8.41959	8.29068
+	1.78563	1.2402	P0ACY1	P0ACY1	Putative NAD(P)H nitroreductase YdjA	ydjA	792	Color2 [A=255, R=255, G=0, B=0]	1	20		-1	12	12	12	sp|P0ACY1|YDJA_ECOLI Putative NAD(P)H nitroreductase YdjA OS=Escherichia coli (strain K12) OX=83333 GN=ydjA PE=1 SV=1	1	+	12	12	12	50.8	50.8	50.8	20.059	0	235.28	10915000000	9	99	3.48313	0.00137087	8.45559	8.06767	7.5021	9.2178	9.16578	9.12898	9.01347	9.50659	9.2259	7.29218	7.30386	8.18276	7.26415	7.54095	7.29627	7.17351	8.37943
+	2.97915	0.88336	P0AD12	P0AD12	Protein YeeZ	yeeZ	798	Color2 [A=255, R=255, G=0, B=0]	1	20		-1	10	10	10	sp|P0AD12|YEEZ_ECOLI Protein YeeZ OS=Escherichia coli (strain K12) OX=83333 GN=yeeZ PE=1 SV=1	1		10	10	10	43.1	43.1	43.1	29.68	0	251.3	769270000	16	39	0.998668	0.120118	7.39083	7.43483	7.58406	8.3689	7.42366	8.22414	8.36146	8.2006	8.49773	7.49891	7.34578	6.89244	7.07735	7.99696	7.60857	8.30612	6.94822
+	4.455	1.11252	P0AD57	P0AD57	Octaprenyl-diphosphate synthase	ispB	803	Color2 [A=255, R=255, G=0, B=0]	1	20		-1	11	11	11	sp|P0AD57|ISPB_ECOLI Octaprenyl diphosphate synthase OS=Escherichia coli (strain K12) OX=83333 GN=ispB PE=1 SV=1	1	+	11	11	11	61	61	61	35.217	0	323.31	2290900000	13	57	5.60616	4.21409e-05	7.38129	7.40053	7.3712	8.375	8.42873	8.17135	8.41186	8.59775	8.48097	7.05105	7.44254	7.39007	7.67741	7.68697	7.49588	7.3427	7.35774
+	2.76182	1.52121	P0ADE8	P0ADE8	tRNA-modifying protein YgfZ	ygfZ	821	Color2 [A=255, R=255, G=0, B=0]	1	20		-1	18	18	18	sp|P0ADE8|YGFZ_ECOLI tRNA-modifying protein YgfZ OS=Escherichia coli (strain K12) OX=83333 GN=ygfZ PE=1 SV=2	1	+	18	18	18	43.3	43.3	43.3	36.094	0	323.31	12320000000	17	131	5.21927	7.67186e-05	7.35137	7.59477	7.14632	8.77076	8.77355	8.68989	8.59269	9.13319	8.93023	7.67235	7.93586	7.31981	7.23293	7.32422	7.40523	7.99843	7.30451
+	3.93413	0.961261	P0ADP2	P0ADP2	Uncharacterized protein YigI	yigI	835	Color2 [A=255, R=255, G=0, B=0]	1	20		-1	9	9	9	sp|P0ADP2|YIGI_ECOLI Uncharacterized protein YigI OS=Escherichia coli (strain K12) OX=83333 GN=yigI PE=4 SV=1	1	+	9	9	9	61.9	61.9	61.9	17.163	0	62.951	895630000	8	29	4.83393	0.000143184	7.42554	7.3296	7.29883	7.86048	7.57847	8.08807	8.20922	8.36728	8.36126	7.41806	7.49328	7.32488	7.50315	7.50616	7.28475	7.1383	6.82653
+	4.18572	1.7615	P0ADU2	P0ADU2	Probable quinol monooxygenase YgiN	ygiN	848	Color2 [A=255, R=255, G=0, B=0]	1	20		-1	5	5	5	sp|P0ADU2|YGIN_ECOLI Probable quinol monooxygenase YgiN OS=Escherichia coli (strain K12) OX=83333 GN=ygiN PE=1 SV=1	1	+	5	5	5	39.4	39.4	39.4	11.532	0	156.5	9164000000	5	107	6.55611	1.08588e-05	7.39632	7.22963	7.54869	8.96145	9.0525	8.76232	9.21995	9.16652	9.07265	8.51891	8.80953	8.35711	8.82151	9.02053	8.64896	9.08938	8.77147
+	2.96368	1.96949	P0AE08	P0AE08	Alkyl hydroperoxide reductase subunit C	ahpC	866	Color2 [A=255, R=255, G=0, B=0]	1	20		-1	18	18	18	sp|P0AE08|AHPC_ECOLI Alkyl hydroperoxide reductase C OS=Escherichia coli (strain K12) OX=83333 GN=ahpC PE=1 SV=2	1	+	18	18	18	78.1	78.1	78.1	20.761	0	323.31	22690000000	10	288	5.82043	2.95411e-05	7.47077	7.14495	7.37299	8.54447	8.49013	9.29183	9.25959	8.95158	9.68603	9.32978	9.63411	9.26233	9.62767	9.55206	9.36825	9.82855	9.59268
+	2.28645	1.11499	P0AED0	P0AED0	Universal stress protein A	uspA	884	Color2 [A=255, R=255, G=0, B=0]	1	20		-1	15	15	15	sp|P0AED0|USPA_ECOLI Universal stress protein A OS=Escherichia coli (strain K12) OX=83333 GN=uspA PE=1 SV=2	1	+	15	15	15	95.8	95.8	95.8	16.066	0	323.31	95524000000	4	396	3.80308	0.000809884	9.13027	9.04724	8.50794	9.85759	9.86391	9.63368	10.0258	10.0854	9.91921	9.04984	9.33118	8.69711	9.08768	9.28144	8.97249	9.27777	9.30376
+	2.83187	1.2016	P0AED7	P0AED7	Succinyl-diaminopimelate desuccinylase	dapE	886	Color2 [A=255, R=255, G=0, B=0]	1	20		-1	20	20	20	sp|P0AED7|DAPE_ECOLI Succinyl-diaminopimelate desuccinylase OS=Escherichia coli (strain K12) OX=83333 GN=dapE PE=1 SV=1	1	+	20	20	20	69.6	69.6	69.6	41.269	0	222.13	3568000000	21	69	5.37924	5.79692e-05	7.45231	7.37454	7.15876	8.58263	8.43689	7.96184	8.30767	8.74785	8.5349	7.05265	7.3619	7.0664	7.30617	7.34593	7.39054	7.42007	7.3437
+	1.4482	1.44235	P0AF12	P0AF12	5-methylthioadenosine/S-adenosylhomocysteine nucleosidase	mtnN	937	Color2 [A=255, R=255, G=0, B=0]	1	20		-1	12	12	12	sp|P0AF12|MTNN_ECOLI 5-methylthioadenosine/S-adenosylhomocysteine nucleosidase OS=Escherichia coli (strain K12) OX=83333 GN=mtnN PE=1 SV=1	1	+	12	12	12	92.7	92.7	92.7	24.354	0	323.31	9520800000	10	98	4.07039	0.000537208	8.64094	7.41257	7.19073	9.24398	9.14703	8.90705	9.00471	9.36267	9.20393	7.43622	7.38104	7.51971	7.29648	7.80787	7.62742	7.50836	7.84166
+	1.53935	0.961754	P0AF18	P0AF18	N-acetylglucosamine-6-phosphate deacetylase	nagA	938	Color2 [A=255, R=255, G=0, B=0]	1	20		-1	16	16	16	sp|P0AF18|NAGA_ECOLI N-acetylglucosamine-6-phosphate deacetylase OS=Escherichia coli (strain K12) OX=83333 GN=nagA PE=1 SV=1	1		16	16	16	55	55	55	40.949	0	312.72	2630800000	17	70	1.33281	0.0620612	7.31549	7.13433	7.593	8.0425	8.47753	7.96494	7.80315	8.62126	8.50367	7.63563	7.27278	7.32286	7.89165	7.54166	7.26375	8.24448	6.99138
+	2.52452	1.46281	P0AF28	P0AF28	Nitrate/nitrite response regulator protein NarL	narL	941	Color2 [A=255, R=255, G=0, B=0]	1	20		-1	13	13	13	sp|P0AF28|NARL_ECOLI Nitrate/nitrite response regulator protein NarL OS=Escherichia coli (strain K12) OX=83333 GN=narL PE=1 SV=1	1	+	13	13	13	59.3	59.3	59.3	23.927	0	210.29	6815900000	9	117	4.57359	0.000232742	7.80462	7.26657	7.19297	8.91332	8.89079	8.64005	8.9613	9.0425	8.64878	8.33526	8.53443	8.05645	8.39697	8.30882	8.07558	8.31395	8.34116
+	1.83765	0.519353	P0AF50	P0AF50	Uncharacterized protein YjbR	yjbR	942	Color2 [A=255, R=255, G=0, B=0]	1	20		-1	3	3	3	sp|P0AF50|YJBR_ECOLI Uncharacterized protein YjbR OS=Escherichia coli (strain K12) OX=83333 GN=yjbR PE=1 SV=1	1		3	3	3	39	39	39	13.519	0	28.506	356770000	5	14	0.340026	0.476481	7.42418	7.2071	7.41475	7.55106	7.74958	7.53693	7.6648	8.00817	7.93112	7.05651	7.84781	7.78004	7.14825	7.07213	8.186	7.39537	7.4741
+	3.01401	0.69023	P0AFC7	P0AFC7	NADH-quinone oxidoreductase subunit B	nuoB	955	Color2 [A=255, R=255, G=0, B=0]	1	20		-1	13	13	13	sp|P0AFC7|NUOB_ECOLI NADH-quinone oxidoreductase subunit B OS=Escherichia coli (strain K12) OX=83333 GN=nuoB PE=1 SV=1	1	+	13	13	13	65	65	65	25.056	0	255.34	3089600000	15	58	5.07649	9.41104e-05	7.95311	8.06055	7.80617	8.06363	8.28785	8.23419	8.5737	8.64236	8.67447	7.23744	7.64477	7.11973	7.52682	7.39073	6.93148	7.40027	7.57489
+	2.45045	1.52476	P0AFG6	P0AFG6	Dihydrolipoyllysine-residue succinyltransferase component of 2-oxoglutarate dehydrogenase complex	sucB	965	Color2 [A=255, R=255, G=0, B=0]	1	20		-1	34	34	34	sp|P0AFG6|ODO2_ECOLI Dihydrolipoyllysine-residue succinyltransferase component of 2-oxoglutarate dehydrogenase complex OS=Escherichia coli (strain K12) OX=83333 GN=sucB PE=1 SV=2	1	+	34	34	34	65.2	65.2	65.2	44.011	0	323.31	61503000000	20	383	4.93838	0.000118041	8.06322	8.4788	7.73094	9.36294	9.38364	9.38462	9.84187	9.57765	9.42773	7.59218	8.41666	7.19832	7.59614	7.87559	7.60855	7.09255	7.57664
+	2.6389	1.13545	P0AFU8	P0AFU8	Riboflavin synthase	ribC	987	Color2 [A=255, R=255, G=0, B=0]	1	20		-1	12	12	12	sp|P0AFU8|RISA_ECOLI Riboflavin synthase OS=Escherichia coli (strain K12) OX=83333 GN=ribC PE=1 SV=1	1	+	12	12	12	64.3	64.3	64.3	23.445	0	266.16	6578100000	11	90	2.37432	0.00891178	7.77688	7.79635	7.60219	8.89151	8.85667	8.71279	8.5578	9.03898	8.98498	7.18642	8.31808	7.63519	8.2093	7.98757	8.05204	8.33175	8.3201
+	1.53084	0.747255	P0AFX0	P0AFX0	Ribosome hibernation promoting factor	hpf	990	Color2 [A=255, R=255, G=0, B=0]	1	20		-1	8	8	8	sp|P0AFX0|HPF_ECOLI Ribosome hibernation promoting factor OS=Escherichia coli (strain K12) OX=83333 GN=hpf PE=1 SV=1	1	+	8	8	8	84.2	84.2	84.2	10.75	0	131.67	1030100000	3	65	3.04191	0.00286813	7.77749	7.34317	7.45465	7.43132	7.35729	7.48636	8.58923	7.95254	8.27531	8.50018	8.50653	7.47005	8.67078	8.65418	8.33812	8.82033	8.59989
+	2.04727	0.940439	P0AG40	P0AG40	Riboflavin biosynthesis protein RibF;Riboflavin kinase;FMN adenylyltransferase	ribF	1003	Color2 [A=255, R=255, G=0, B=0]	1	20		-1	18	18	18	sp|P0AG40|RIBF_ECOLI Bifunctional riboflavin kinase/FMN adenylyltransferase OS=Escherichia coli (strain K12) OX=83333 GN=ribF PE=1 SV=1	1	+	18	18	18	76	76	76	34.734	0	323.31	2844100000	19	82	3.24018	0.00205709	7.54235	7.63018	7.24112	8.41253	8.51789	8.35449	8.09989	8.62269	8.51239	7.27491	7.30858	7.59479	7.95523	7.27344	7.20483	7.29405	7.76035
+	3.29994	1.27639	P0AG84	P0AG84	Uncharacterized oxidoreductase YghA	yghA	1014	Color2 [A=255, R=255, G=0, B=0]	1	20		-1	20	20	20	sp|P0AG84|YGHA_ECOLI Uncharacterized oxidoreductase YghA OS=Escherichia coli (strain K12) OX=83333 GN=yghA PE=1 SV=1	1	+	20	20	20	83.3	83.3	83.3	31.488	0	263.86	3518300000	17	73	6.21814	1.7513e-05	7.37098	7.42383	7.12049	8.34449	8.36401	8.28205	8.42318	8.69255	8.62875	7.09174	7.07927	7.30948	7.10276	7.1013	7.56093	8.01334	7.7078
+	1.99031	1.06539	P0AGB0	P0AGB0	Phosphoserine phosphatase	serB	1021	Color2 [A=255, R=255, G=0, B=0]	1	20		-1	12	12	12	sp|P0AGB0|SERB_ECOLI Phosphoserine phosphatase OS=Escherichia coli (strain K12) OX=83333 GN=serB PE=1 SV=1	1	+	12	12	12	50.9	50.9	50.9	35.042	0	199.73	1797500000	17	66	4.26994	0.000380296	6.93763	7.44124	7.11585	8.30369	8.24475	8.35849	7.9158	8.54028	8.2348	7.44266	7.38592	7.27954	7.21007	7.35776	7.15873	6.95175	7.31035
+	2.19747	1.23353	P0AGE0	P0AGE0	Single-stranded DNA-binding protein	ssb	1026	Color2 [A=255, R=255, G=0, B=0]	1	20		-1	10	10	10	sp|P0AGE0|SSB_ECOLI Single-stranded DNA-binding protein OS=Escherichia coli (strain K12) OX=83333 GN=ssb PE=1 SV=2	1	+	10	10	10	36.5	36.5	36.5	18.975	0	75.778	2337500000	8	96	3.25829	0.00200471	7.29887	7.57683	7.39527	8.33666	8.16767	8.48806	8.9799	8.23447	8.75721	8.57498	8.61675	7.82002	8.74092	8.67254	8.41491	8.93229	8.66692
+	1.57759	0.880935	P0AGE6	P0AGE6	Chromate reductase	chrR	1027	Color2 [A=255, R=255, G=0, B=0]	1	20		-1	8	8	8	sp|P0AGE6|CHRR_ECOLI Quinone reductase OS=Escherichia coli (strain K12) OX=83333 GN=chrR PE=1 SV=1	1	+	8	8	8	69.7	69.7	69.7	20.375	0	323.31	1630000000	9	61	2.70027	0.00525922	7.93297	7.41927	7.12796	8.51622	8.53249	8.38286	8.29019	8.57776	8.25506	7.49629	7.67512	7.17336	8.39113	7.17246	7.81259	8.65363	8.51111
+	2.24017	1.22624	P0AGE9	P0AGE9	Succinyl-CoA ligase [ADP-forming] subunit alpha	sucD	1028	Color2 [A=255, R=255, G=0, B=0]	1	20		-1	27	27	27	sp|P0AGE9|SUCD_ECOLI Succinate--CoA ligase [ADP-forming] subunit alpha OS=Escherichia coli (strain K12) OX=83333 GN=sucD PE=1 SV=2	1	+	27	27	27	76.5	76.5	76.5	29.777	0	323.31	132640000000	16	403	5.4346	5.32354e-05	9.11187	9.02776	8.45346	9.56396	9.49181	10	10.0322	9.96283	10.2768	8.18139	8.52343	8.05327	8.30367	7.89999	7.55526	8.50713	8.42063
+	3.63759	0.740768	P0AGG2	P0AGG2	Acyl-CoA thioesterase 2	tesB	1031	Color2 [A=255, R=255, G=0, B=0]	1	20		-1	11	11	11	sp|P0AGG2|TESB_ECOLI Acyl-CoA thioesterase 2 OS=Escherichia coli (strain K12) OX=83333 GN=tesB PE=1 SV=2	1	+	11	11	11	48.6	48.6	48.6	31.966	0	154.4	1144100000	16	48	5.6433	4.06539e-05	7.59634	7.53788	7.40191	8.13424	8.14974	8.20178	8.27238	8.22976	8.25631	7.20639	7.60005	7.21785	7.34953	7.47839	7.58853	7.59719	7.54508
+	2.25162	1.02374	P0AGJ7	P0AGJ7	tRNA (cytidine(34)-2-O)-methyltransferase	trmL	1037	Color2 [A=255, R=255, G=0, B=0]	1	20		-1	12	12	12	sp|P0AGJ7|TRML_ECOLI tRNA (cytidine(34)-2-O)-methyltransferase OS=Escherichia coli (strain K12) OX=83333 GN=trmL PE=1 SV=1	1	+	12	12	12	94.3	94.3	94.3	17.726	0	126.9	2204900000	11	48	4.40853	0.000307341	7.53683	7.43428	6.98343	8.0782	8.23764	8.09757	8.31637	8.49509	8.21429	7.40774	7.30966	7.46519	7.27644	7.71864	7.46684	7.05827	7.40915
+	2.90478	1.83925	P0AGJ9	P0AGJ9	Tyrosine--tRNA ligase	tyrS	1038	Color2 [A=255, R=255, G=0, B=0]	1	20		-1	30	30	30	sp|P0AGJ9|SYY_ECOLI Tyrosine--tRNA ligase OS=Escherichia coli (strain K12) OX=83333 GN=tyrS PE=1 SV=2	1	+	30	30	30	68.6	68.6	68.6	47.526	0	323.31	20704000000	18	221	4.53288	0.000249953	7.51042	7.10653	7.85833	8.89564	8.69996	9.17365	9.20858	9.3651	9.41938	7.42385	8.18653	8.00191	7.83134	7.78284	7.54735	8.13631	7.82551
+	1.68513	1.53305	P0AGK4	P0AGK4	RNA-binding protein YhbY	yhbY	1040	Color2 [A=255, R=255, G=0, B=0]	1	20		-1	5	5	5	sp|P0AGK4|YHBY_ECOLI RNA-binding protein YhbY OS=Escherichia coli (strain K12) OX=83333 GN=yhbY PE=1 SV=1	1	+	5	5	5	79.4	79.4	79.4	10.784	0	300.15	5092500000	4	36	3.4568	0.00142835	7.44677	8.54802	7.20767	9.01456	9.04505	8.95105	9.29254	9.27912	9.22996	7.21823	7.47615	7.63808	8.5914	7.51768	7.14658	7.06401	7.4036
+	2.12109	0.704919	P0C0K3	P0C0K3	Protein RdoA	rdoA	1049	Color2 [A=255, R=255, G=0, B=0]	1	20		-1	11	11	11	sp|P0C0K3|SRKA_ECOLI Stress response kinase A OS=Escherichia coli (strain K12) OX=83333 GN=srkA PE=1 SV=1	1	+	11	11	11	37.8	37.8	37.8	38.12	0	305.63	1200200000	17	36	2.51657	0.00701152	7.62106	7.58168	7.1993	7.90442	7.97456	7.97872	8.08622	8.20328	8.22729	7.27537	6.73113	7.50558	6.82287	7.66247	7.10029	7.67403	7.48606
+	3.37182	0.567307	P0C0R7	P0C0R7	Ribosomal RNA large subunit methyltransferase E	rlmE	1052	Color2 [A=255, R=255, G=0, B=0]	1	20		-1	6	6	6	sp|P0C0R7|RLME_ECOLI Ribosomal RNA large subunit methyltransferase E OS=Escherichia coli (strain K12) OX=83333 GN=rlmE PE=1 SV=1	1	+	6	6	6	28.7	28.7	28.7	23.335	0	32.788	563520000	10	23	2.52009	0.00697017	7.3933	7.40429	7.38201	7.79208	8.03627	7.66085	8.06085	7.93648	7.88421	7.20925	7.74552	7.11188	7.40521	7.50767	7.25916	7.10197	7.43445
+	1.91693	0.61087	P10908	P10908	Glycerophosphoryl diester phosphodiesterase	ugpQ	1075	Color2 [A=255, R=255, G=0, B=0]	1	20		-1	9	9	9	sp|P10908|UGPQ_ECOLI Glycerophosphodiester phosphodiesterase, cytoplasmic OS=Escherichia coli (strain K12) OX=83333 GN=ugpQ PE=1 SV=1	1	+	9	9	9	32.8	32.8	32.8	27.409	0	35.312	640280000	14	26	1.87398	0.0220341	7.69609	7.31543	7.30133	7.97982	8.0486	8.04902	8.01616	8.15455	7.97476	6.98062	7.29397	7.75165	7.2211	7.80006	7.15996	7.30417	7.67858
+	2.00763	0.6626	P12008	P12008	Chorismate synthase	aroC	1085	Color2 [A=255, R=255, G=0, B=0]	1	20		-1	15	15	15	sp|P12008|AROC_ECOLI Chorismate synthase OS=Escherichia coli (strain K12) OX=83333 GN=aroC PE=1 SV=4	1	+	15	15	15	65.9	65.9	65.9	39.137	0	130.46	1867100000	18	61	2.67539	0.00543352	7.84908	7.71482	7.47685	8.31332	8.18825	8.18845	8.17719	8.35224	8.49911	7.17255	7.94793	7.53711	7.53815	7.76775	7.4304	7.87402	7.61391
+	2.1168	1.22568	P13029	P13029	Catalase-peroxidase	katG	1094	Color2 [A=255, R=255, G=0, B=0]	1	20		-1	43	43	43	sp|P13029|KATG_ECOLI Catalase-peroxidase OS=Escherichia coli (strain K12) OX=83333 GN=katG PE=1 SV=2	1	+	43	43	43	63.4	63.4	63.4	80.023	0	323.31	10156000000	37	232	4.96876	0.000114006	7.70234	7.96663	7.13321	8.72947	8.71004	8.60578	8.79114	8.84263	8.84546	7.26226	7.70607	7.27664	6.96176	7.5145	7.33648	7.70239	7.64276
+	2.75936	1.0665	P15288	P15288	Cytosol non-specific dipeptidase	pepD	1116	Color2 [A=255, R=255, G=0, B=0]	1	20		-1	15	15	15	sp|P15288|PEPD_ECOLI Cytosol non-specific dipeptidase OS=Escherichia coli (strain K12) OX=83333 GN=pepD PE=1 SV=3	1	+	15	15	15	42.1	42.1	42.1	52.915	0	222.99	2841600000	20	135	4.51367	0.000256571	7.44414	7.29143	7.32714	8.20052	8.14308	8.12785	8.19145	8.40975	8.66103	8.60709	8.84195	8.36988	8.76618	8.53681	8.05687	8.99194	8.7463
+	1.82908	1.60737	P15639	P15639	Bifunctional purine biosynthesis protein PurH;Phosphoribosylaminoimidazolecarboxamide formyltransferase;IMP cyclohydrolase	purH	1117	Color2 [A=255, R=255, G=0, B=0]	1	20		-1	42	42	42	sp|P15639|PUR9_ECOLI Bifunctional purine biosynthesis protein PurH OS=Escherichia coli (strain K12) OX=83333 GN=purH PE=1 SV=1	1	+	42	42	42	71.5	71.5	71.5	57.329	0	323.31	34360000000	31	387	3.08123	0.00266778	7.57503	7.60224	7.38146	8.92542	8.78199	9.06978	8.35953	9.57648	9.44484	8.50496	9.23885	8.83419	8.66645	8.6597	8.3841	9.0661	8.79775
+	2.69851	0.521213	P20605	P20605	Probable adenosine monophosphate-protein transferase fic	fic	1156	Color2 [A=255, R=255, G=0, B=0]	1	20		-1	6	6	6	sp|P20605|FIC_ECOLI Probable protein adenylyltransferase Fic OS=Escherichia coli (strain K12) OX=83333 GN=fic PE=1 SV=1	1	+	6	6	6	39.5	39.5	39.5	22.96	0	28.562	555540000	11	24	2.54751	0.00667525	7.70177	7.47876	7.56928	8.01351	7.5886	7.40249	8.11378	8.15643	8.04324	7.48732	7.3892	7.47098	7.30463	7.40148	7.23832	7.36414	7.38253
+	2.84281	1.25239	P21888	P21888	Cysteine--tRNA ligase	cysS	1175	Color2 [A=255, R=255, G=0, B=0]	1	20		-1	16	16	16	sp|P21888|SYC_ECOLI Cysteine--tRNA ligase OS=Escherichia coli (strain K12) OX=83333 GN=cysS PE=1 SV=2	1	+	16	16	16	41.4	41.4	41.4	52.202	0	117.25	1287500000	23	53	2.30367	0.0100463	7.0329	6.99937	7.00934	7.16826	7.44683	8.16224	8.0032	8.24112	8.55445	7.71698	8.72197	8.14139	7.67476	7.34128	7.21934	7.29846	7.62447
+	2.23177	1.37525	P22188	P22188	UDP-N-acetylmuramoyl-L-alanyl-D-glutamate--2,6-diaminopimelate ligase	murE	1178	Color2 [A=255, R=255, G=0, B=0]	1	20		-1	22	22	22	sp|P22188|MURE_ECOLI UDP-N-acetylmuramoyl-L-alanyl-D-glutamate--2,6-diaminopimelate ligase OS=Escherichia coli (strain K12) OX=83333 GN=murE PE=1 SV=2	1	+	22	22	22	58.2	58.2	58.2	53.343	0	323.31	8904100000	23	157	3.70509	0.000945673	6.81705	7.11527	7.1811	8.78718	8.76978	8.48244	7.95289	8.6804	8.60588	7.26277	7.86029	7.31135	7.18084	7.41574	7.76853	7.66562	7.01677
+	2.02386	0.74367	P23003	P23003	tRNA/tmRNA (uracil-C(5))-methyltransferase	trmA	1187	Color2 [A=255, R=255, G=0, B=0]	1	20		-1	16	16	16	sp|P23003|TRMA_ECOLI tRNA/tmRNA (uracil-C(5))-methyltransferase OS=Escherichia coli (strain K12) OX=83333 GN=trmA PE=1 SV=1	1	+	16	16	16	61.7	61.7	61.7	41.966	0	157.07	1993300000	21	54	3.75784	0.000869105	7.91249	7.56008	7.66416	8.35839	8.41249	8.33606	8.21833	8.60142	8.548	7.65337	7.73655	7.54952	7.80183	7.03069	7.16593	7.66637	7.38141
+	3.02362	1.20697	P23331	P23331	Thymidine kinase	tdk	1190	Color2 [A=255, R=255, G=0, B=0]	1	20		-1	9	9	9	sp|P23331|KITH_ECOLI Thymidine kinase OS=Escherichia coli (strain K12) OX=83333 GN=tdk PE=3 SV=1	1	+	9	9	9	53.2	53.2	53.2	23.456	0	323.31	1420800000	11	38	5.82976	2.94587e-05	7.36246	7.30463	7.04507	8.18327	8.27163	8.3306	8.38157	8.31524	8.63627	7.318	7.53531	7.39624	7.45832	7.24708	7.24484	7.54857	7.00096
+	2.38581	1.27455	P23836	P23836	Transcriptional regulatory protein PhoP	phoP	1196	Color2 [A=255, R=255, G=0, B=0]	1	20		-1	18	18	18	sp|P23836|PHOP_ECOLI Transcriptional regulatory protein PhoP OS=Escherichia coli (strain K12) OX=83333 GN=phoP PE=1 SV=1	1	+	18	18	18	91	91	91	25.535	0	323.31	8346600000	13	123	3.93362	0.000699533	7.63079	7.31	7.1748	8.81726	8.93977	8.45837	8.45156	8.98129	8.5064	7.05574	8.1231	7.22388	7.28533	7.61622	7.43537	7.12025	7.4655
+	3.5827	1.47074	P23869	P23869	Peptidyl-prolyl cis-trans isomerase B	ppiB	1203	Color2 [A=255, R=255, G=0, B=0]	1	20		-1	9	9	9	sp|P23869|PPIB_ECOLI Peptidyl-prolyl cis-trans isomerase B OS=Escherichia coli (strain K12) OX=83333 GN=ppiB PE=1 SV=2	1	+	9	9	9	54.9	54.9	54.9	18.153	0	167.18	5516400000	8	190	6.9811	5.50968e-06	7.11221	7.42401	7.19723	8.48833	8.59033	8.39839	8.81205	8.77065	8.56297	8.82261	9.22572	8.65093	9.1929	9.34171	8.9745	9.28201	9.16578
+	2.02251	0.631686	P24215	P24215	Mannonate dehydratase	uxuA	1225	Color2 [A=255, R=255, G=0, B=0]	1	20		-1	23	23	23	sp|P24215|UXUA_ECOLI Mannonate dehydratase OS=Escherichia coli (strain K12) OX=83333 GN=uxuA PE=1 SV=2	1	+	23	23	23	58.6	58.6	58.6	44.838	0	98.716	4961800000	23	108	4.19413	0.000438125	8.06811	7.94131	7.78874	8.61887	8.77195	8.39974	8.43524	8.77976	8.47822	7.35662	7.67143	7.77166	7.76145	7.41863	7.08769	7.02952	7.67268
+	1.68702	1.25883	P25437	P25437	S-(hydroxymethyl)glutathione dehydrogenase	frmA	1236	Color2 [A=255, R=255, G=0, B=0]	1	20		-1	13	13	13	sp|P25437|FRMA_ECOLI S-(hydroxymethyl)glutathione dehydrogenase OS=Escherichia coli (strain K12) OX=83333 GN=frmA PE=1 SV=3	1	+	13	13	13	52.8	52.8	52.8	39.359	0	323.31	6293700000	18	56	4.26274	0.00038334	8.25027	7.41699	7.23235	8.93483	9.00441	8.59972	8.64745	9.08796	8.94068	7.76488	7.16835	7.46861	7.32538	7.34253	7.55114	7.80194	7.39114
+	2.31427	0.957372	P25526	P25526	Succinate-semialdehyde dehydrogenase [NADP(+)] GabD	gabD	1240	Color2 [A=255, R=255, G=0, B=0]	1	20		-1	19	19	19	sp|P25526|GABD_ECOLI Succinate-semialdehyde dehydrogenase [NADP(+)] GabD OS=Escherichia coli (strain K12) OX=83333 GN=gabD PE=1 SV=1	1	+	19	19	19	50	50	50	51.719	0	323.31	2244800000	26	81	5.6314	4.10871e-05	7.37791	7.33325	7.34819	8.5161	8.54747	8.20621	7.97549	8.51811	8.43786	7.33358	7.54118	7.67224	7.15914	7.37559	7.29235	7.32418	7.30931
+	2.70714	1.63832	P25539	P25539	Riboflavin biosynthesis protein RibD;Diaminohydroxyphosphoribosylaminopyrimidine deaminase;5-amino-6-(5-phosphoribosylamino)uracil reductase	ribD	1244	Color2 [A=255, R=255, G=0, B=0]	1	20		-1	25	25	25	sp|P25539|RIBD_ECOLI Riboflavin biosynthesis protein RibD OS=Escherichia coli (strain K12) OX=83333 GN=ribD PE=1 SV=1	1	+	25	25	25	73.6	73.6	73.6	40.338	0	323.31	11633000000	22	164	6.08953	2.20117e-05	6.97822	7.60961	7.21086	8.78763	8.74851	8.78617	8.64343	9.07799	8.99224	7.23645	7.45862	7.36934	7.82746	7.58821	7.5768	7.80376	7.4728
+	2.41411	0.991911	P25552	P25552	Guanosine-5-triphosphate,3-diphosphate pyrophosphatase	gppA	1245	Color2 [A=255, R=255, G=0, B=0]	1	20		-1	17	17	17	sp|P25552|GPPA_ECOLI Guanosine-5-triphosphate,3-diphosphate pyrophosphatase OS=Escherichia coli (strain K12) OX=83333 GN=gppA PE=1 SV=3	1	+	17	17	17	51	51	51	54.871	0	323.31	2469900000	22	75	5.52758	4.67449e-05	7.61268	7.50365	7.28813	8.1631	8.36857	8.48373	8.19123	8.60773	8.58123	7.21143	7.20218	7.15932	7.5171	7.20969	7.17993	7.37044	7.77209
+	1.59247	1.02448	P25745	P25745	tRNA-specific 2-thiouridylase MnmA	mnmA	1251	Color2 [A=255, R=255, G=0, B=0]	1	20		-1	14	14	14	sp|P25745|MNMA_ECOLI tRNA-specific 2-thiouridylase MnmA OS=Escherichia coli (strain K12) OX=83333 GN=mnmA PE=1 SV=4	1	+	14	14	14	43.5	43.5	43.5	40.959	0	241.29	4750400000	15	87	3.69013	0.000965643	7.58573	7.4815	7.13684	8.67075	8.69396	8.50331	7.90392	8.64388	8.72972	7.07289	7.76759	6.88059	7.38013	7.35489	7.04922	7.47294	7.28284
+	2.10524	0.936248	P25746	P25746	High frequency lysogenization protein HflD	hflD	1252	Color2 [A=255, R=255, G=0, B=0]	1	20		-1	10	10	10	sp|P25746|HFLD_ECOLI High frequency lysogenization protein HflD OS=Escherichia coli (strain K12) OX=83333 GN=hflD PE=1 SV=1	1	+	10	10	10	54	54	54	22.947	0	210.96	1993900000	11	46	3.33644	0.00179407	7.59031	7.69225	7.17158	7.92895	7.98912	8.33901	8.27321	8.6193	8.37037	7.1054	7.35743	6.91077	7.4536	6.90135	7.59639	7.32199	7.73172
+	2.20375	0.624721	P27128	P27128	Lipopolysaccharide 1,3-galactosyltransferase	rfaI	1266	Color2 [A=255, R=255, G=0, B=0]	1	20		-1	6	6	6	sp|P27128|RFAI_ECOLI Lipopolysaccharide 1,3-galactosyltransferase OS=Escherichia coli (strain K12) OX=83333 GN=rfaI PE=3 SV=1	1	+	6	6	6	15.6	15.6	15.6	39.423	0	18.464	378420000	20	21	2.53982	0.00677928	7.2791	7.34704	7.05835	7.81367	7.75616	8.01225	7.69495	7.90299	7.9607	7.43971	7.2623	7.05009	7.36639	7.74518	7.18907	7.46197	7.51548
+	2.9531	1.3284	P27248	P27248	Aminomethyltransferase	gcvT	1268	Color2 [A=255, R=255, G=0, B=0]	1	20		-1	16	16	16	sp|P27248|GCST_ECOLI Aminomethyltransferase OS=Escherichia coli (strain K12) OX=83333 GN=gcvT PE=1 SV=3	1	+	16	16	16	58.2	58.2	58.2	40.146	0	323.31	17284000000	16	139	2.92525	0.00348181	7.88085	7.83766	7.98924	8.97612	8.96424	8.75947	8.98326	9.50792	9.20175	7.78121	8.42377	7.72478	8.47457	7.54981	7.05281	8.49618	8.26067
+	2.09912	0.974835	P27250	P27250	Aldehyde reductase Ahr	ahr	1270	Color2 [A=255, R=255, G=0, B=0]	1	20		-1	8	8	8	sp|P27250|AHR_ECOLI Aldehyde reductase Ahr OS=Escherichia coli (strain K12) OX=83333 GN=ahr PE=1 SV=2	1	+	8	8	8	26.5	26.5	26.5	36.501	0	47.659	1024600000	13	26	3.84547	0.000783307	7.56149	7.17453	7.05015	8.20455	8.16619	8.05599	7.99005	8.39519	8.32543	7.56523	7.35198	7.17246	7.14958	7.6215	7.40448	7.42889	7.08872
+	2.04255	1.03307	P27829	P27829	UDP-N-acetyl-D-mannosamine dehydrogenase	wecC	1282	Color2 [A=255, R=255, G=0, B=0]	1	20		-1	14	14	14	sp|P27829|WECC_ECOLI UDP-N-acetyl-D-mannosamine dehydrogenase OS=Escherichia coli (strain K12) OX=83333 GN=wecC PE=1 SV=4	1	+	14	14	14	55	55	55	45.838	0	142.75	1852900000	21	45	3.22415	0.00211805	7.23415	7.56127	6.93922	8.30935	8.0325	7.66722	8.10755	8.51862	8.20769	7.28536	7.65335	7.29088	7.51492	7.25098	7.28753	7.38557	7.45416
+	2.90434	1.3238	P28304	P28304	Quinone oxidoreductase 1	qorA	1291	Color2 [A=255, R=255, G=0, B=0]	1	20		-1	16	16	16	sp|P28304|QOR1_ECOLI Quinone oxidoreductase 1 OS=Escherichia coli (strain K12) OX=83333 GN=qorA PE=1 SV=1	1	+	16	16	16	57.5	57.5	57.5	35.172	0	323.31	4983100000	19	86	4.41708	0.000305916	7.45545	7.63313	7.37689	8.66054	8.8272	8.61036	8.56261	9.06202	8.81226	7.82561	7.45151	7.51156	8.14129	8.00199	7.4832	7.78779	8.01903
+	2.05908	0.771018	P30870	P30870	Glutamate-ammonia-ligase adenylyltransferase	glnE	1327	Color2 [A=255, R=255, G=0, B=0]	1	20		-1	25	25	25	sp|P30870|GLNE_ECOLI Bifunctional glutamine synthetase adenylyltransferase/adenylyl-removing enzyme OS=Escherichia coli (strain K12) OX=83333 GN=glnE PE=1 SV=2	1	+	25	25	25	37.6	37.6	37.6	108.42	0	323.31	1813200000	43	70	2.57551	0.00637215	7.16392	7.30312	7.14709	7.98857	8.03431	7.73192	7.71306	8.24393	7.97019	7.08419	7.53402	7.21989	7.28637	7.75551	7.20459	7.63801	7.49147
+	2.01599	1.05727	P30871	P30871	Inorganic triphosphatase	ygiF	1328	Color2 [A=255, R=255, G=0, B=0]	1	20		-1	18	18	18	sp|P30871|3PASE_ECOLI Inorganic triphosphatase OS=Escherichia coli (strain K12) OX=83333 GN=ygiF PE=1 SV=1	1	+	18	18	18	43.2	43.2	43.2	48.388	0	77.007	3489900000	21	74	4.94893	0.0001165	7.71977	7.42307	7.13557	8.3609	8.52194	8.37672	8.22394	8.75119	8.4751	7.26439	7.37053	7.27061	6.94559	7.19136	7.35101	7.74758	7.45522
+	1.66722	1.07413	P31475	P31475	Uncharacterized HTH-type transcriptional regulator YieP	yieP	1343	Color2 [A=255, R=255, G=0, B=0]	1	20		-1	8	8	8	sp|P31475|YIEP_ECOLI Uncharacterized HTH-type transcriptional regulator YieP OS=Escherichia coli (strain K12) OX=83333 GN=yieP PE=4 SV=3	1	+	8	8	8	48.7	48.7	48.7	26.076	0	157.63	2757000000	7	35	3.49224	0.0013543	8.11083	7.42558	7.21727	8.61316	8.61939	8.59871	8.54309	8.88774	8.54523	7.23356	7.4024	7.20577	8.17136	7.64298	7.23683	7.22043	7.71749
+	1.62852	1.19295	P31658	P31658	Molecular chaperone Hsp31 and glyoxalase 3	hchA	1349	Color2 [A=255, R=255, G=0, B=0]	1	20		-1	16	16	16	sp|P31658|HCHA_ECOLI Protein/nucleic acid deglycase 1 OS=Escherichia coli (strain K12) OX=83333 GN=hchA PE=1 SV=3	1	+	16	16	16	45.9	45.9	45.9	31.19	0	323.31	28783000000	11	248	2.38758	0.00872359	8.88605	8.49208	7.7588	9.29201	9.29962	9.37488	9.63519	9.46262	9.61795	8.43024	8.57159	7.20609	9.04415	8.74214	8.78802	9.23581	9.17728
+	1.7235	1.05059	P31663	P31663	Pantothenate synthetase	panC	1350	Color2 [A=255, R=255, G=0, B=0]	1	20		-1	28	28	28	sp|P31663|PANC_ECOLI Pantothenate synthetase OS=Escherichia coli (strain K12) OX=83333 GN=panC PE=1 SV=1	1	+	28	28	28	74.2	74.2	74.2	31.597	0	323.31	11322000000	18	237	2.43491	0.00804064	8.1667	8.14937	7.35796	8.83085	8.95014	8.92241	8.80561	9.03104	8.98915	7.90527	8.608	7.70037	8.47525	8.31035	8.2959	8.62466	8.60024
+	2.57019	0.58446	P31806	P31806	Bifunctional NAD(P)H-hydrate repair enzyme Nnr;ADP-dependent (S)-NAD(P)H-hydrate dehydratase;NAD(P)H-hydrate epimerase	nnr	1356	Color2 [A=255, R=255, G=0, B=0]	1	20		-1	9	9	9	sp|P31806|NNR_ECOLI Bifunctional NAD(P)H-hydrate repair enzyme Nnr OS=Escherichia coli (strain K12) OX=83333 GN=nnr PE=1 SV=2	1	+	9	9	9	24.9	24.9	24.9	54.65	0	58.118	1053200000	23	32	2.30692	0.0100463	7.40424	7.57289	7.52864	8.18036	8.24291	7.96482	7.98513	8.04755	8.22647	7.12017	7.52772	6.80449	7.56276	6.82818	7.72031	7.24941	7.72115
+	3.4025	1.5376	P31979	P31979	NADH-quinone oxidoreductase subunit F	nuoF	1360	Color2 [A=255, R=255, G=0, B=0]	1	20		-1	37	37	37	sp|P31979|NUOF_ECOLI NADH-quinone oxidoreductase subunit F OS=Escherichia coli (strain K12) OX=83333 GN=nuoF PE=1 SV=3	1	+	37	37	37	82	82	82	49.292	0	323.31	14350000000	26	216	5.24867	7.44883e-05	7.54584	7.57778	7.2118	8.46268	8.50732	8.57855	8.84598	8.98716	9.11508	7.40987	7.49819	6.87284	7.25896	7.49394	7.7171	7.09858	7.49947
+	4.11249	1.27309	P32157	P32157	Protein YiiM	yiiM	1367	Color2 [A=255, R=255, G=0, B=0]	1	20		-1	10	10	10	sp|P32157|YIIM_ECOLI Protein YiiM OS=Escherichia coli (strain K12) OX=83333 GN=yiiM PE=1 SV=2	1	+	10	10	10	51.8	51.8	51.8	25.342	0	89.246	2131800000	12	47	5.97561	2.38472e-05	7.34751	7.12524	7.35715	8.44213	8.43599	8.32133	8.53498	8.57366	8.54054	7.51524	7.43219	7.30326	7.34766	7.50323	7.46977	7.39044	8.05587
+	1.78482	0.690412	P32695	P32695	tRNA-dihydrouridine synthase A	dusA	1379	Color2 [A=255, R=255, G=0, B=0]	1	20		-1	12	12	12	sp|P32695|DUSA_ECOLI tRNA-dihydrouridine(20/20a) synthase OS=Escherichia coli (strain K12) OX=83333 GN=dusA PE=1 SV=4	1	+	12	12	12	49.3	49.3	49.3	38.467	0	323.31	981650000	22	32	3.65699	0.00100403	7.1817	7.67042	7.50298	7.87682	7.84217	7.60377	8.03479	8.33716	8.05438	7.14797	7.40213	7.16243	7.19295	7.49402	7.57917	7.21471	7.33418
+	3.44553	1.08356	P33355	P33355	Uncharacterized protein YehS	yehS	1392	Color2 [A=255, R=255, G=0, B=0]	1	20		-1	10	10	10	sp|P33355|YEHS_ECOLI Uncharacterized protein YehS OS=Escherichia coli (strain K12) OX=83333 GN=yehS PE=4 SV=1	1	+	10	10	10	44.9	44.9	44.9	17.973	0	30.859	722200000	10	22	4.32004	0.000353945	7.39671	7.13907	7.09414	8.26884	8.09999	8.31561	8.30064	8.25464	8.32531	7.4933	7.42692	6.98892	7.27681	7.74819	7.60163	7.20262	6.94859
+	2.58823	1.40378	P33602	P33602	NADH-quinone oxidoreductase subunit G	nuoG	1402	Color2 [A=255, R=255, G=0, B=0]	1	20		-1	51	51	51	sp|P33602|NUOG_ECOLI NADH-quinone oxidoreductase subunit G OS=Escherichia coli (strain K12) OX=83333 GN=nuoG PE=1 SV=4	1	+	51	51	51	62.9	62.9	62.9	100.3	0	323.31	20553000000	47	283	6.00357	2.37808e-05	7.69431	7.81091	7.18742	8.67513	8.63691	8.57786	8.80251	9.01544	9.08604	7.07587	7.28389	7.55781	7.31236	6.94012	7.24512	7.10326	6.99048
+	1.5367	1.3379	P35340	P35340	Alkyl hydroperoxide reductase subunit F	ahpF	1411	Color2 [A=255, R=255, G=0, B=0]	1	20		-1	46	46	46	sp|P35340|AHPF_ECOLI Alkyl hydroperoxide reductase subunit F OS=Escherichia coli (strain K12) OX=83333 GN=ahpF PE=1 SV=2	1	+	46	46	46	81.2	81.2	81.2	56.176	0	323.31	34076000000	27	422	2.31887	0.00986885	8.26354	8.07478	7.00637	9.1687	9.07173	8.84195	8.95278	9.26057	9.14504	8.13523	8.82889	8.28679	8.16667	7.99193	7.10445	8.51993	8.14656
+	1.85722	0.557813	P36771	P36771	Probable HTH-type transcriptional regulator LrhA	lrhA	1421	Color2 [A=255, R=255, G=0, B=0]	1	20		-1	9	9	9	sp|P36771|LRHA_ECOLI Probable HTH-type transcriptional regulator LrhA OS=Escherichia coli (strain K12) OX=83333 GN=lrhA PE=3 SV=2	1		9	9	9	36.9	36.9	36.9	34.593	0	169.72	619340000	13	28	1.06204	0.106162	7.1938	7.38017	7.37367	7.85379	7.82918	7.69543	7.71725	8.10626	7.79758	7.02588	7.79126	7.23368	6.767	7.11047	7.80727	7.55265	7.50311
+	2.14689	0.464197	P37146	P37146	Ribonucleoside-diphosphate reductase 2 subunit beta	nrdF	1439	Color2 [A=255, R=255, G=0, B=0]	1	20		-1	12	12	12	sp|P37146|RIR4_ECOLI Ribonucleoside-diphosphate reductase 2 subunit beta OS=Escherichia coli (strain K12) OX=83333 GN=nrdF PE=1 SV=2	1	+	12	12	12	32.3	32.3	32.3	36.443	0	170	1718000000	12	92	8.37104	4.08153e-07	6.9627	7.1094	7.17107	7.50822	7.76919	7.46248	7.67562	7.44933	7.51081	8.7635	8.9594	9.00634	9.04883	8.82218	8.7498	9.33963	8.90051
+	1.75702	0.59118	P37613	P37613	PanD maturation factor	panM	1458	Color2 [A=255, R=255, G=0, B=0]	1	20		-1	3	3	3	sp|P37613|PANZ_ECOLI PanD regulatory factor OS=Escherichia coli (strain K12) OX=83333 GN=panZ PE=1 SV=1	1	+	3	3	3	33.9	33.9	33.9	14.505	0	40.667	305830000	5	18	2.47028	0.00756883	7.52553	7.1145	7.29416	8.02395	7.99316	7.94214	7.82637	8.08906	7.79231	7.22452	7.75201	7.48542	7.32343	7.62161	7.10987	7.42295	7.21275
+	2.9038	1.02946	P37647	P37647	2-dehydro-3-deoxygluconokinase	kdgK	1466	Color2 [A=255, R=255, G=0, B=0]	1	20		-1	13	13	13	sp|P37647|KDGK_ECOLI 2-dehydro-3-deoxygluconokinase OS=Escherichia coli (strain K12) OX=83333 GN=kdgK PE=1 SV=1	1	+	13	13	13	39.2	39.2	39.2	33.962	0	323.31	1671400000	9	44	1.78601	0.0256519	7.43217	7.54556	7.53957	8.0825	8.16888	8.36739	8.41015	8.41789	8.77764	6.69901	8.35064	7.04426	7.53569	7.30156	7.644	7.52443	7.48614
+	1.90859	0.570762	P37666	P37666	Glyoxylate/hydroxypyruvate reductase B	ghrB	1474	Color2 [A=255, R=255, G=0, B=0]	1	20		-1	18	18	18	sp|P37666|GHRB_ECOLI Glyoxylate/hydroxypyruvate reductase B OS=Escherichia coli (strain K12) OX=83333 GN=ghrB PE=1 SV=3	1	+	18	18	18	51.2	51.2	51.2	35.395	0	173.67	2118600000	13	120	3.31473	0.00184518	7.83715	7.66909	7.44778	7.80192	7.95726	8.12723	8.14746	8.16047	8.35837	8.08849	8.75403	7.92171	8.85875	8.87111	8.3497	9.32615	8.7486
+	2.23093	1.28146	P39173	P39173	Putative glucose-6-phosphate 1-epimerase	yeaD	1509	Color2 [A=255, R=255, G=0, B=0]	1	20		-1	11	11	11	sp|P39173|YEAD_ECOLI Putative glucose-6-phosphate 1-epimerase OS=Escherichia coli (strain K12) OX=83333 GN=yeaD PE=1 SV=2	1	+	11	11	11	41.2	41.2	41.2	32.666	0	250.18	2051200000	14	92	2.67696	0.00542713	7.83672	7.62506	7.10119	8.25525	8.25799	8.5721	8.6117	8.86184	8.93382	8.51681	9.19312	7.61486	9.11588	9.146	8.88571	9.23887	9.08375
+	2.39583	1.34458	P39406	P39406	Ribosomal RNA small subunit methyltransferase C	rsmC	1534	Color2 [A=255, R=255, G=0, B=0]	1	20		-1	16	16	16	sp|P39406|RSMC_ECOLI Ribosomal RNA small subunit methyltransferase C OS=Escherichia coli (strain K12) OX=83333 GN=rsmC PE=1 SV=3	1	+	16	16	16	65.3	65.3	65.3	37.624	0	323.31	5336100000	20	65	5.44707	5.32354e-05	7.46351	7.01476	7.27072	8.63644	8.61908	8.422	8.2793	8.92044	8.58298	7.72833	7.73367	7.64022	7.4942	7.35408	7.64576	7.70596	7.38667
+	1.78471	0.902389	P41407	P41407	FMN-dependent NADH-azoreductase	azoR	1548	Color2 [A=255, R=255, G=0, B=0]	1	20		-1	11	11	11	sp|P41407|AZOR_ECOLI FMN-dependent NADH:quinone oxidoreductase OS=Escherichia coli (strain K12) OX=83333 GN=azoR PE=1 SV=3	1	+	11	11	11	72.1	72.1	72.1	21.657	0	323.31	2825600000	12	68	2.23633	0.0114086	7.44174	8.05216	7.60943	8.44395	8.50155	8.43329	8.41614	8.86607	8.52827	7.38823	8.42641	7.33385	7.65366	7.63067	7.425	8.01641	7.56555
+	1.59252	1.01796	P42599	P42599	Uncharacterized oxidoreductase YgjR	ygjR	1552	Color2 [A=255, R=255, G=0, B=0]	1	20		-1	7	7	7	sp|P42599|YGJR_ECOLI Uncharacterized oxidoreductase YgjR OS=Escherichia coli (strain K12) OX=83333 GN=ygjR PE=3 SV=3	1		7	7	7	19.5	19.5	19.5	36.214	0	249.1	678590000	10	30	1.23737	0.0746665	7.21125	6.64027	7.46716	7.92154	7.33046	8.26564	7.88707	8.05138	8.43411	6.9663	7.7155	7.199	7.14219	7.52642	7.27986	7.11702	7.22513
+	1.56228	0.831633	P45395	P45395	Arabinose 5-phosphate isomerase KdsD	kdsD	1563	Color2 [A=255, R=255, G=0, B=0]	1	20		-1	21	21	21	sp|P45395|KDSD_ECOLI Arabinose 5-phosphate isomerase KdsD OS=Escherichia coli (strain K12) OX=83333 GN=kdsD PE=1 SV=1	1	+	21	21	21	59.5	59.5	59.5	35.196	0	323.31	5548000000	16	92	4.53197	0.000249953	8.09837	7.8627	7.41593	8.60892	8.59174	8.51105	8.34268	8.78711	8.7421	7.30718	7.63721	7.01843	7.38165	7.10214	7.1338	7.1618	7.19411
+	1.82253	0.883473	P45568	P45568	1-deoxy-D-xylulose 5-phosphate reductoisomerase	dxr	1571	Color2 [A=255, R=255, G=0, B=0]	1	20		-1	22	22	22	sp|P45568|DXR_ECOLI 1-deoxy-D-xylulose 5-phosphate reductoisomerase OS=Escherichia coli (strain K12) OX=83333 GN=dxr PE=1 SV=2	1	+	22	22	22	59.5	59.5	59.5	43.388	0	323.31	2963600000	19	84	3.49068	0.0013543	7.70514	7.08773	7.27486	8.08668	8.24512	7.95722	8.02715	8.42532	8.26569	7.28354	7.68187	7.46012	7.35629	7.36686	7.05394	7.14317	7.44612
+	2.53132	1.1234	P45578	P45578	S-ribosylhomocysteine lyase	luxS	1573	Color2 [A=255, R=255, G=0, B=0]	1	20		-1	15	15	15	sp|P45578|LUXS_ECOLI S-ribosylhomocysteine lyase OS=Escherichia coli (strain K12) OX=83333 GN=luxS PE=1 SV=3	1	+	15	15	15	93	93	93	19.416	0	323.31	10639000000	8	158	2.19817	0.012213	7.92583	7.65923	7.42646	9.03121	8.94325	8.5428	8.80574	8.95515	8.62084	7.8671	8.3362	7.06287	7.28285	8.31773	7.84794	8.19769	7.79447
+	1.95166	0.669412	P45799	P45799	ADP compounds hydrolase NudE	nudE	1575	Color2 [A=255, R=255, G=0, B=0]	1	20		-1	5	5	5	sp|P45799|NUDE_ECOLI ADP compounds hydrolase NudE OS=Escherichia coli (strain K12) OX=83333 GN=nudE PE=1 SV=1	1	+	5	5	5	38.7	38.7	38.7	21.153	0	33.697	297090000	10	23	3.18402	0.00224226	7.18342	7.43874	6.99906	7.86297	7.89199	7.78782	7.97033	7.94042	7.71871	7.55895	7.24261	7.42642	7.58786	7.3088	7.27693	7.31619	7.23996
+	2.07452	0.786013	P46888	P46888	Universal stress protein C	uspC	1584	Color2 [A=255, R=255, G=0, B=0]	1	20		-1	3	3	3	sp|P46888|USPC_ECOLI Universal stress protein C OS=Escherichia coli (strain K12) OX=83333 GN=uspC PE=2 SV=1	1	+	3	3	3	40.1	40.1	40.1	15.633	0	249.22	569980000	7	22	2.88523	0.00376499	7.33415	7.30507	6.99208	7.99217	8.06476	8.00996	7.96935	8.21669	7.80329	7.57213	7.80639	7.20131	7.41884	7.09443	7.2216	7.33095	7.72545
+	2.12422	0.743159	P52061	P52061	dITP/XTP pyrophosphatase	rdgB	1591	Color2 [A=255, R=255, G=0, B=0]	1	20		-1	7	7	7	sp|P52061|IXTPA_ECOLI dITP/XTP pyrophosphatase OS=Escherichia coli (strain K12) OX=83333 GN=rdgB PE=1 SV=1	1	+	7	7	7	41.1	41.1	41.1	21.039	0	90.027	555150000	9	25	1.80055	0.0251863	7.32567	7.41352	7.18862	8.00436	8.04056	7.7351	8.25212	8.10629	7.79886	7.08253	7.64773	7.3596	7.37862	7.32056	7.84882	7.40757	7.26224
+	1.56727	1.0734	P52643	P52643	D-lactate dehydrogenase	ldhA	1597	Color2 [A=255, R=255, G=0, B=0]	1	20		-1	20	20	20	sp|P52643|LDHD_ECOLI D-lactate dehydrogenase OS=Escherichia coli (strain K12) OX=83333 GN=ldhA PE=1 SV=1	1	+	20	20	20	51.1	51.1	51.1	36.534	0	323.31	5386900000	15	144	2.16375	0.0129447	7.96838	7.14928	7.21306	8.81386	8.70756	8.37214	8.17777	8.74809	8.62507	7.33981	8.3323	7.20527	8.25344	8.26202	8.10968	8.74388	8.24042
+	2.508	0.873943	P60340	P60340	tRNA pseudouridine synthase B	truB	1607	Color2 [A=255, R=255, G=0, B=0]	1	20		-1	16	16	16	sp|P60340|TRUB_ECOLI tRNA pseudouridine synthase B OS=Escherichia coli (strain K12) OX=83333 GN=truB PE=1 SV=1	1	+	16	16	16	60.2	60.2	60.2	35.087	0	285.84	1720400000	17	58	5.22205	7.67186e-05	7.6588	7.30348	7.36059	8.03691	7.83472	8.18324	8.33451	8.44536	8.16483	7.1394	7.33156	7.16456	7.49355	7.24456	7.54012	7.21431	7.08884
+	2.84803	1.26225	P61889	P61889	Malate dehydrogenase	mdh	1633	Color2 [A=255, R=255, G=0, B=0]	1	20		-1	35	35	35	sp|P61889|MDH_ECOLI Malate dehydrogenase OS=Escherichia coli (strain K12) OX=83333 GN=mdh PE=1 SV=1	1	+	35	35	35	98.7	98.7	98.7	32.337	0	323.31	264410000000	14	668	7.89678	1.02927e-06	9.03782	9.29559	8.76694	9.84489	9.91438	9.99058	10.3849	10.211	10.2912	8.69662	8.88268	8.7895	8.70992	8.69632	8.54892	9.03129	8.86233
+	1.47674	1.3078	P62623	P62623	4-hydroxy-3-methylbut-2-enyl diphosphate reductase	ispH	1639	Color2 [A=255, R=255, G=0, B=0]	1	20		-1	17	17	17	sp|P62623|ISPH_ECOLI 4-hydroxy-3-methylbut-2-enyl diphosphate reductase OS=Escherichia coli (strain K12) OX=83333 GN=ispH PE=1 SV=1	1	+	17	17	17	74.1	74.1	74.1	34.774	0	323.31	2931600000	18	62	3.84054	0.000783307	7.96759	7.34756	7.08934	8.67021	8.7138	8.50342	8.14826	9.00962	9.17	7.3274	7.33429	7.21467	7.17809	7.76387	7.17966	7.37704	7.09454
+	1.49853	0.873432	P62707	P62707	2,3-bisphosphoglycerate-dependent phosphoglycerate mutase	gpmA	1640	Color2 [A=255, R=255, G=0, B=0]	1	20		-1	42	42	42	sp|P62707|GPMA_ECOLI 2,3-bisphosphoglycerate-dependent phosphoglycerate mutase OS=Escherichia coli (strain K12) OX=83333 GN=gpmA PE=1 SV=2	1	+	42	42	42	85.6	85.6	85.6	28.556	0	323.31	88629000000	14	506	7.61294	1.54295e-06	7.91666	7.20749	7.33888	7.3824	7.87787	7.38879	8.64326	8.09265	8.34743	9.96144	10.2034	9.57466	10.3402	10.6916	10.1965	10.9397	10.3396
+	2.32062	0.858658	P66948	P66948	Beta-barrel assembly-enhancing protease	bepA	1684	Color2 [A=255, R=255, G=0, B=0]	1	20		-1	18	18	18	sp|P66948|BEPA_ECOLI Beta-barrel assembly-enhancing protease OS=Escherichia coli (strain K12) OX=83333 GN=bepA PE=1 SV=1	1	+	18	18	18	50.3	50.3	50.3	53.907	0	323.31	2768200000	20	114	2.75059	0.00482875	7.5785	7.52912	7.577	8.1067	8.13104	8.0216	8.60861	8.52957	8.12241	8.31473	7.49865	8.23714	7.97521	7.74902	8.12603	7.31642	7.31466
+	2.70527	0.603189	P68066	P68066	Autonomous glycyl radical cofactor	grcA	1691	Color2 [A=255, R=255, G=0, B=0]	1	20		-1	17	15	15	sp|P68066|GRCA_ECOLI Autonomous glycyl radical cofactor OS=Escherichia coli (strain K12) OX=83333 GN=grcA PE=1 SV=1	1	+	17	15	15	81.1	75.6	75.6	14.284	0	323.31	26798000000	10	285	3.55072	0.00123174	8.77867	8.58061	8.64351	9.10343	9.15549	9.34363	9.2804	9.36961	9.16236	9.26512	9.596	9.1994	9.19926	9.3471	9.20049	9.20238	9.14563
+	1.4105	1.02786	P69222	P69222	Translation initiation factor IF-1	infA	1702	Color2 [A=255, R=255, G=0, B=0]	1	20		-1	4	4	4	sp|P69222|IF1_ECOLI Translation initiation factor IF-1 OS=Escherichia coli (strain K12) OX=83333 GN=infA PE=1 SV=2	1		4	4	4	77.8	77.8	77.8	8.2495	0	72.422	1217800000	3	34	0.479656	0.354584	7.42197	7.41803	7.3922	7.59919	7.4133	8.65402	8.34745	7.90175	9.06659	7.31385	8.03104	7.6478	8.61277	8.68654	7.37705	8.70159	7.59089
+	1.30111	1.53473	P69441	P69441	Adenylate kinase	adk	1709	Color2 [A=255, R=255, G=0, B=0]	1	20		-1	24	24	24	sp|P69441|KAD_ECOLI Adenylate kinase OS=Escherichia coli (strain K12) OX=83333 GN=adk PE=1 SV=1	1	+	24	24	24	81.3	81.3	81.3	23.586	0	323.31	40007000000	15	277	1.95551	0.0191606	8.61476	8.59566	7.07136	9.33443	9.36444	9.03455	10.0306	9.53297	9.32245	7.95539	8.50995	7.73529	8.48314	8.77875	8.32693	9.18884	8.23497
+	1.4248	1.26359	P69503	P69503	Adenine phosphoribosyltransferase	apt	1712	Color2 [A=255, R=255, G=0, B=0]	1	20		-1	16	16	16	sp|P69503|APT_ECOLI Adenine phosphoribosyltransferase OS=Escherichia coli (strain K12) OX=83333 GN=apt PE=1 SV=1	1		16	16	16	86.3	86.3	86.3	19.859	0	323.31	4263200000	10	97	1.16286	0.086649	7.77517	7.941	7.34512	8.74087	8.57329	8.16092	9.69572	8.58972	8.56661	7.5321	8.14085	7.26226	8.03011	8.62171	7.41411	8.78616	7.52519
+	3.09958	2.46555	P69913	P69913	Carbon storage regulator	csrA	1730	Color2 [A=255, R=255, G=0, B=0]	1	20		-1	6	6	6	sp|P69913|CSRA_ECOLI Carbon storage regulator OS=Escherichia coli (strain K12) OX=83333 GN=csrA PE=1 SV=1	1	+	6	6	6	90.2	90.2	90.2	6.8558	0	91.748	7852800000	2	32	2.75334	0.00482085	7.1669	7.29795	7.29906	7.44674	7.32004	9.64748	9.87649	9.20137	10.0827	6.97964	7.25156	7.138	6.9127	7.96649	7.21899	7.38525	7.46455
+	2.12078	1.46749	P69924	P69924	Ribonucleoside-diphosphate reductase 1 subunit beta	nrdB	1731	Color2 [A=255, R=255, G=0, B=0]	1	20		-1	31	31	31	sp|P69924|RIR2_ECOLI Ribonucleoside-diphosphate reductase 1 subunit beta OS=Escherichia coli (strain K12) OX=83333 GN=nrdB PE=1 SV=2	1	+	31	31	31	62.8	62.8	62.8	43.517	0	323.31	15025000000	20	206	2.6167	0.00595806	8.40411	7.3936	7.822	8.81941	8.91753	9.39955	9.28682	9.34355	9.39182	7.84217	8.93608	8.20379	8.23815	7.99073	7.39552	8.69311	8.44124
+	1.59328	0.891244	P75691	P75691	Aldehyde reductase YahK	yahK	1733	Color2 [A=255, R=255, G=0, B=0]	1	20		-1	15	15	15	sp|P75691|YAHK_ECOLI Aldehyde reductase YahK OS=Escherichia coli (strain K12) OX=83333 GN=yahK PE=1 SV=1	1	+	15	15	15	53.6	53.6	53.6	37.978	0	323.31	13963000000	17	111	5.57628	4.30582e-05	8.43786	8.09153	7.84248	9.21115	9.21192	9.13363	8.672	9.3275	9.0461	7.13463	7.20915	7.44525	7.30186	6.99604	7.84996	7.56087	7.10097
+	2.7484	0.887885	P75913	P75913	Glyoxylate/hydroxypyruvate reductase A	ghrA	1765	Color2 [A=255, R=255, G=0, B=0]	1	20		-1	11	11	11	sp|P75913|GHRA_ECOLI Glyoxylate/hydroxypyruvate reductase A OS=Escherichia coli (strain K12) OX=83333 GN=ghrA PE=1 SV=2	1	+	11	11	11	50	50	50	35.343	0	247.72	811790000	19	42	3.66134	0.00100043	7.16368	7.33682	7.31983	7.94855	7.91877	7.7029	8.37208	8.02686	8.08504	7.14815	7.53169	6.96148	7.3494	7.03129	7.02957	7.77306	7.33252
+	2.31192	1.31494	P76015	P76015	PTS-dependent dihydroxyacetone kinase, dihydroxyacetone-binding subunit DhaK	dhaK	1779	Color2 [A=255, R=255, G=0, B=0]	1	20		-1	16	16	16	sp|P76015|DHAK_ECOLI PEP-dependent dihydroxyacetone kinase, dihydroxyacetone-binding subunit DhaK OS=Escherichia coli (strain K12) OX=83333 GN=dhaK PE=1 SV=2	1	+	16	16	16	48	48	48	38.215	0	323.31	4757600000	19	73	6.06094	2.25988e-05	7.91019	7.24035	7.35724	8.77064	8.89138	8.66606	8.62083	8.99489	8.83688	7.14335	7.53154	6.93748	7.33816	7.45171	7.33353	7.33678	7.27204
+	1.86662	1.02135	P76055	P76055	tRNA 2-thiocytidine biosynthesis protein TtcA	ttcA	1784	Color2 [A=255, R=255, G=0, B=0]	1	20		-1	12	12	12	sp|P76055|TTCA_ECOLI tRNA-cytidine(32) 2-sulfurtransferase OS=Escherichia coli (strain K12) OX=83333 GN=ttcA PE=1 SV=1	1	+	12	12	12	54.7	54.7	54.7	35.561	0	323.31	852620000	19	33	2.31494	0.00991449	7.43038	7.52847	6.7654	8.08707	8.03222	7.73685	8.29327	8.18763	8.30739	7.40411	7.17782	7.98597	7.07883	7.41994	7.47906	7.58958	7.36678
+	1.6854	0.767799	P76149	P76149	Succinate semialdehyde dehydrogenase [NAD(P)+] Sad	sad	1791	Color2 [A=255, R=255, G=0, B=0]	1	20		-1	7	7	7	sp|P76149|SAD_ECOLI Succinate semialdehyde dehydrogenase [NAD(P)+] Sad OS=Escherichia coli (strain K12) OX=83333 GN=sad PE=1 SV=2	1	+	7	7	7	18.4	18.4	18.4	49.717	0	37.936	272360000	24	15	1.89922	0.021187	7.20979	7.59164	6.9416	7.19767	7.79069	7.55992	7.8706	8.01072	8.1651	7.4034	7.3346	7.07171	7.14357	7.50613	7.40858	7.20858	7.54075
+	2.35185	0.937278	P76268	P76268	Transcriptional regulator KdgR	kdgR	1808	Color2 [A=255, R=255, G=0, B=0]	1	20		-1	18	18	18	sp|P76268|KDGR_ECOLI HTH-type transcriptional regulator KdgR OS=Escherichia coli (strain K12) OX=83333 GN=kdgR PE=1 SV=1	1	+	18	18	18	63.5	63.5	63.5	30.029	0	323.31	4225500000	18	105	5.59668	4.23865e-05	7.82122	7.34514	7.60914	8.34598	8.45381	8.43892	8.38661	8.6825	8.51824	7.64821	7.68782	7.52251	7.67221	7.58562	7.5341	7.42062	7.59133
+	1.84756	1.08126	P77202	P77202	Thiol:disulfide interchange protein DsbG	dsbG	1843	Color2 [A=255, R=255, G=0, B=0]	1	20		-1	15	15	15	sp|P77202|DSBG_ECOLI Thiol:disulfide interchange protein DsbG OS=Escherichia coli (strain K12) OX=83333 GN=dsbG PE=1 SV=2	1	+	15	15	15	70.2	70.2	70.2	27.495	0	323.31	1792100000	19	74	3.21045	0.0021589	7.51352	7.63302	7.06994	8.0106	7.98584	7.90779	8.87482	8.33977	8.24566	8.35875	8.28872	8.16233	7.95797	7.38923	8.00996	7.46258	7.5207
+	2.11724	0.910515	P77552	P77552	Uncharacterized protein YdhQ	ydhQ	1876	Color2 [A=255, R=255, G=0, B=0]	1	20		-1	13	13	13	sp|P77552|YDHQ_ECOLI Uncharacterized protein YdhQ OS=Escherichia coli (strain K12) OX=83333 GN=ydhQ PE=4 SV=1	1	+	13	13	13	36.1	36.1	36.1	42.876	0	278.3	2524200000	16	47	5.26722	7.31041e-05	7.44929	7.75773	7.3469	8.57859	8.43169	8.23618	8.17696	8.64013	8.46838	7.47464	7.3254	7.26614	7.52825	7.16347	7.11074	7.49736	7.45485
+	1.92948	1.21797	P77781	P77781	1,4-dihydroxy-2-naphthoyl-CoA hydrolase	menI	1900	Color2 [A=255, R=255, G=0, B=0]	1	20		-1	5	5	5	sp|P77781|MENI_ECOLI 1,4-dihydroxy-2-naphthoyl-CoA hydrolase OS=Escherichia coli (strain K12) OX=83333 GN=menI PE=1 SV=1	1	+	5	5	5	64	64	64	14.945	0	36.544	1803400000	5	42	3.81349	0.000794569	7.68591	6.92678	7.14977	8.19114	8.10213	8.22894	8.15706	8.69297	8.56634	7.50486	7.38803	7.31753	7.57144	7.59875	7.77163	7.3114	7.07396
+	2.43898	1.04769	Q46829	Q46829	6-phospho-beta-glucosidase BglA	bglA	1920	Color2 [A=255, R=255, G=0, B=0]	1	20		-1	21	21	21	sp|Q46829|BGLA_ECOLI 6-phospho-beta-glucosidase BglA OS=Escherichia coli (strain K12) OX=83333 GN=bglA PE=1 SV=2	1	+	21	21	21	57.2	57.2	57.2	55.36	0	323.31	3185700000	26	120	2.04579	0.0162017	7.13756	7.37811	7.2832	8.17263	8.40278	7.9897	8.0477	8.59011	8.30412	7.02408	8.32527	7.22325	8.18554	8.07766	7.73006	8.44475	8.22554
+	2.13288	1.501	Q46845	Q46845	Disulfide-bond oxidoreductase YghU	yghU	1922	Color2 [A=255, R=255, G=0, B=0]	1	20		-1	19	19	19	sp|Q46845|YGHU_ECOLI Disulfide-bond oxidoreductase YghU OS=Escherichia coli (strain K12) OX=83333 GN=yghU PE=1 SV=2	1	+	19	19	19	56.6	56.6	56.6	32.391	0	323.31	4245100000	13	122	2.47522	0.00753119	7.43359	7.6122	6.95288	8.19479	8.25191	8.29093	9.27598	8.54275	8.68294	8.1229	8.52424	7.08592	8.66915	9.0282	8.49436	9.28228	8.52186
+	1.97898	1.06461	Q46856	Q46856	Alcohol dehydrogenase YqhD	yqhD	1924	Color2 [A=255, R=255, G=0, B=0]	1	20		-1	15	15	15	sp|Q46856|YQHD_ECOLI Alcohol dehydrogenase YqhD OS=Escherichia coli (strain K12) OX=83333 GN=yqhD PE=1 SV=1	1	+	15	15	15	57.4	57.4	57.4	42.097	0	107.99	1226000000	18	65	1.55548	0.0397843	7.19819	7.76831	7.16818	8.04293	8.03814	8.28321	8.21442	8.44994	8.66416	7.57676	7.98815	7.31764	7.50061	7.60887	7.06967	8.35085	7.09379
+	4.44023	1.85186	Q46857	Q46857	2,5-diketo-D-gluconic acid reductase A	dkgA	1925	Color2 [A=255, R=255, G=0, B=0]	1	20		-1	17	17	17	sp|Q46857|DKGA_ECOLI 2,5-diketo-D-gluconic acid reductase A OS=Escherichia coli (strain K12) OX=83333 GN=dkgA PE=1 SV=3	1	+	17	17	17	52.7	52.7	52.7	31.109	0	323.31	8839200000	19	146	3.57886	0.00117392	7.35836	7.14184	7.35833	8.87984	8.67042	8.77587	9.16897	9.02682	9.21833	8.35572	8.99592	7.48173	8.90566	8.9175	8.32742	9.09534	9.07657
+	1.84748	0.69947	Q46920	Q46920	NADPH-dependent 7-cyano-7-deazaguanine reductase	queF	1928	Color2 [A=255, R=255, G=0, B=0]	1	20		-1	11	11	11	sp|Q46920|QUEF_ECOLI NADPH-dependent 7-cyano-7-deazaguanine reductase OS=Escherichia coli (strain K12) OX=83333 GN=queF PE=1 SV=1	1		11	11	11	51.8	51.8	51.8	32.587	0	65.005	987900000	14	38	1.12855	0.0925359	7.51836	7.81253	7.28043	7.85505	8.11214	7.84147	8.10016	8.29892	8.31065	7.52193	8.33981	7.13135	7.32658	7.47416	7.30257	7.64719	8.04937
+	1.47478	0.841819	Q47147	Q47147	Putative glutamine amidotransferase YafJ	yafJ	1932	Color2 [A=255, R=255, G=0, B=0]	1	20		-1	13	13	13	sp|Q47147|YAFJ_ECOLI Putative glutamine amidotransferase YafJ OS=Escherichia coli (strain K12) OX=83333 GN=yafJ PE=1 SV=1	1	+	13	13	13	51.8	51.8	51.8	28.635	0	138.64	2300100000	17	55	2.41135	0.00838459	7.25027	7.73611	7.24008	8.35997	8.46261	8.22907	7.83551	8.43513	8.48129	7.79315	7.83769	7.18958	7.44155	7.55887	7.19474	7.75159	7.67118
+	2.76561	0.765528	Q47622	Q47622	Peptide transport periplasmic protein SapA	sapA	1936	Color2 [A=255, R=255, G=0, B=0]	1	20		-1	16	16	16	sp|Q47622|SAPA_ECOLI Probable ABC transporter periplasmic-binding protein SapA OS=Escherichia coli (strain K12) OX=83333 GN=sapA PE=3 SV=1	1	+	16	16	16	32.4	32.4	32.4	61.564	0	120.78	1007100000	28	33	3.02668	0.00293535	7.33763	7.23709	7.24458	7.66757	7.75479	7.8136	7.91807	8.23104	7.96678	7.30461	7.56175	7.71285	7.4233	7.67134	7.29543	7.48339	7.76222
+	2.31829	1.09572	Q57261	Q57261	tRNA pseudouridine synthase D	truD	1940	Color2 [A=255, R=255, G=0, B=0]	1	20		-1	19	19	19	sp|Q57261|TRUD_ECOLI tRNA pseudouridine synthase D OS=Escherichia coli (strain K12) OX=83333 GN=truD PE=1 SV=1	1	+	19	19	19	58.7	58.7	58.7	39.091	0	202.29	1363600000	21	67	1.93084	0.0200183	7.40309	7.12661	7.0876	8.33367	7.1769	8.35752	8.34817	7.99312	8.56318	7.2766	7.64807	7.30695	7.33051	7.1399	7.49626	7.59124	7.38025
[truncated: 1 more columns]

## Sheet: RPMI_8 high (RPMI8 vs RPMI54)
Significant	-LOG(P-value)	Difference	Protein IDs	Majority protein IDs	Protein names	Gene names	id	Symbol color	Symbol type	Symbol size	Show label	Taxonomy IDs	Peptide counts (all)	Peptide counts (razor+unique)	Peptide counts (unique)	Fasta headers	Number of proteins	ANOVA Significant	Peptides	Razor + unique peptides	Unique peptides	Sequence coverage [%]	Unique + razor sequence coverage [%]	Unique sequence coverage [%]	Mol. weight [kDa]	Q-value	Score	Intensity	iBAQ peptides	MS/MS count	#NAME?	ANOVA q-value	LFQ intensity Ecoli_UC_LB_H008_1	LFQ intensity Ecoli_UC_LB_H008_2	LFQ intensity Ecoli_UC_LB_H008_3	LFQ intensity Ecoli_UC_LB_H054_1	LFQ intensity Ecoli_UC_LB_H054_2	LFQ intensity Ecoli_UC_LB_H054_3	LFQ intensity Ecoli_UC_LB_H168_1	LFQ intensity Ecoli_UC_LB_H168_2	LFQ intensity Ecoli_UC_LB_H168_3	LFQ intensity Ecoli_UC_RPMI_H008_1	LFQ intensity Ecoli_UC_RPMI_H008_2	LFQ intensity Ecoli_UC_RPMI_H008_3	LFQ intensity Ecoli_UC_RPMI_H054_1	LFQ intensity Ecoli_UC_RPMI_H054_2	LFQ intensity Ecoli_UC_RPMI_H054_3	LFQ intensity Ecoli_UC_RPMI_H168_1	LFQ intensity Ecoli_UC_RPMI_H168_2
+	4.27888	-1.38214	P0AAI9	P0AAI9	Malonyl CoA-acyl carrier protein transacylase	fabD	640	Color2 [A=255, R=0, G=0, B=255]	1	20		-1	11	11	11	sp|P0AAI9|FABD_ECOLI Malonyl CoA-acyl carrier protein transacylase OS=Escherichia coli (strain K12) OX=83333 GN=fabD PE=1 SV=2	1	+	11	11	11	49.8	49.8	49.8	32.417	0	224.89	849560000	13	49	2.63818	0.00576491	7.65309	7.39589	7.14147	7.41134	7.44766	8.07078	7.3255	8.10701	7.27822	8.6863	8.79021	8.58637	7.31606	7.21854	7.38185	7.99457	8.46403
+	3.65637	-1.07767	P0AEJ2	P0AEJ2	Isochorismate synthase EntC	entC	899	Color2 [A=255, R=0, G=0, B=255]	1	20		-1	7	7	7	sp|P0AEJ2|ENTC_ECOLI Isochorismate synthase EntC OS=Escherichia coli (strain K12) OX=83333 GN=entC PE=1 SV=1	1	+	7	7	7	23.5	23.5	23.5	42.931	0	38.585	160710000	18	23	6.3506	1.42377e-05	7.38383	7.40106	7.06777	7.32578	7.23369	7.37999	7.72578	7.3269	7.49028	8.41865	8.56587	8.63807	7.55369	7.47193	7.36396	7.30889	7.26261
+	5.10048	-0.865686	P41052	P41052	Membrane-bound lytic murein transglycosylase B	mltB	1547	Color2 [A=255, R=0, G=0, B=255]	1	20		-1	8	8	8	sp|P41052|MLTB_ECOLI Membrane-bound lytic murein transglycosylase B OS=Escherichia coli (strain K12) OX=83333 GN=mltB PE=1 SV=1	1	+	8	8	8	31.3	31.3	31.3	40.255	0	93.947	425910000	15	51	3.15441	0.00236211	8.36451	8.4667	8.83745	7.91129	7.9778	8.17196	7.80975	7.26641	7.77991	8.33127	8.2656	8.30576	7.46957	7.39324	7.44275	7.46017	7.97624
+	3.85998	-1.23487	Q47138	Q47138	Putative uncharacterized protein YdfE	ydfE	1931	Color2 [A=255, R=0, G=0, B=255]	1	20		-1	23	23	23	sp|Q47138|YDFE_ECOLI Putative uncharacterized protein YdfE OS=Escherichia coli (strain K12) OX=83333 GN=ydfE PE=5 SV=3	1	+	23	23	23	54.6	54.6	54.6	35.071	0	323.31	7250800000	18	162	5.39921	5.68606e-05	8.69994	8.77365	8.17849	8.85608	8.88433	9.04995	8.02309	8.70233	8.75853	8.46084	8.29183	8.2893	7.20917	6.98914	7.13906	7.36507	7.48781
[truncated: 1 more columns]

## Sheet: RPMI_54 high (RPMI8 vs RPMI54)
Significant	-LOG(P-value)	Difference	Protein IDs	Majority protein IDs	Protein names	Gene names	id	Symbol color	Symbol type	Symbol size	Show label	Taxonomy IDs	Peptide counts (all)	Peptide counts (razor+unique)	Peptide counts (unique)	Fasta headers	Number of proteins	ANOVA Significant	Peptides	Razor + unique peptides	Unique peptides	Sequence coverage [%]	Unique + razor sequence coverage [%]	Unique sequence coverage [%]	Mol. weight [kDa]	Q-value	Score	Intensity	iBAQ peptides	MS/MS count	#NAME?	ANOVA q-value	LFQ intensity Ecoli_UC_LB_H008_1	LFQ intensity Ecoli_UC_LB_H008_2	LFQ intensity Ecoli_UC_LB_H008_3	LFQ intensity Ecoli_UC_LB_H054_1	LFQ intensity Ecoli_UC_LB_H054_2	LFQ intensity Ecoli_UC_LB_H054_3	LFQ intensity Ecoli_UC_LB_H168_1	LFQ intensity Ecoli_UC_LB_H168_2	LFQ intensity Ecoli_UC_LB_H168_3	LFQ intensity Ecoli_UC_RPMI_H008_1	LFQ intensity Ecoli_UC_RPMI_H008_2	LFQ intensity Ecoli_UC_RPMI_H008_3	LFQ intensity Ecoli_UC_RPMI_H054_1	LFQ intensity Ecoli_UC_RPMI_H054_2	LFQ intensity Ecoli_UC_RPMI_H054_3	LFQ intensity Ecoli_UC_RPMI_H168_1	LFQ intensity Ecoli_UC_RPMI_H168_2
+	3.15874	1.13432	P0A6X3	P0A6X3	RNA-binding protein Hfq	hfq	353	Color2 [A=255, R=255, G=0, B=0]	1	20		-1	8	8	8	sp|P0A6X3|HFQ_ECOLI RNA-binding protein Hfq OS=Escherichia coli (strain K12) OX=83333 GN=hfq PE=1 SV=2	1	+	8	8	8	87.3	87.3	87.3	11.166	0	166.08	2009600000	5	63	6.10809	2.16459e-05	7.43548	7.1702	7.19688	7.94363	8.61436	8.6522	8.46193	8.56065	8.25556	7.39678	7.53122	7.41368	8.36099	8.7265	8.65714	9.25375	9.04583
+	3.78955	1.77267	P0A7L3	P0A7L3	50S ribosomal protein L20	rplT	413	Color2 [A=255, R=255, G=0, B=0]	1	20		-1	13	13	13	sp|P0A7L3|RL20_ECOLI 50S ribosomal protein L20 OS=Escherichia coli (strain K12) OX=83333 GN=rplT PE=1 SV=2	1	+	13	13	13	52.5	52.5	52.5	13.497	0	72.654	10532000000	6	112	4.74769	0.000169918	9.62696	9.98716	9.71354	9.27697	9.41003	9.53108	9.31112	9.15079	9.0003	6.80825	7.22401	7.05919	8.86798	8.71672	8.82476	8.97413	8.88184
+	3.1685	1.37917	P0AFY8	P0AFY8	Negative modulator of initiation of replication	seqA	993	Color2 [A=255, R=255, G=0, B=0]	1	20		-1	10	10	10	sp|P0AFY8|SEQA_ECOLI Negative modulator of initiation of replication OS=Escherichia coli (strain K12) OX=83333 GN=seqA PE=1 SV=1	1	+	10	10	10	48.6	48.6	48.6	20.315	0	71.882	1303900000	9	89	2.70096	0.00525922	8.10873	8.19234	6.93223	7.90184	8.04864	8.08969	8.70471	7.93336	8.18273	7.07628	7.11262	7.52008	8.6688	8.59617	8.58154	8.7839	8.78422
+	2.84678	2.09648	P64581	P64581	Uncharacterized protein YqjD	yqjD	1670	Color2 [A=255, R=255, G=0, B=0]	1	20		-1	11	11	11	sp|P64581|YQJD_ECOLI Uncharacterized protein YqjD OS=Escherichia coli (strain K12) OX=83333 GN=yqjD PE=1 SV=1	1	+	11	11	11	64.4	64.4	64.4	11.051	0	293.17	4093900000	4	86	3.30119	0.00186987	8.75763	8.81805	7.603	8.68715	8.71638	8.91048	9.43311	8.28567	8.92926	7.08549	7.72711	6.9305	9.2798	9.55669	9.19604	9.61369	9.1176
[truncated: 1 more columns]

## Sheet: RPMI_8 high (RPMI8 vs RPMI168)
Significant	-LOG(P-value)	Difference	Protein IDs	Majority protein IDs	Protein names	Gene names	id	Symbol color	Symbol type	Symbol size	Show label	Taxonomy IDs	Peptide counts (all)	Peptide counts (razor+unique)	Peptide counts (unique)	Fasta headers	Number of proteins	ANOVA Significant	Peptides	Razor + unique peptides	Unique peptides	Sequence coverage [%]	Unique + razor sequence coverage [%]	Unique sequence coverage [%]	Mol. weight [kDa]	Q-value	Score	Intensity	iBAQ peptides	MS/MS count	#NAME?	ANOVA q-value	LFQ intensity Ecoli_UC_LB_H008_1	LFQ intensity Ecoli_UC_LB_H008_2	LFQ intensity Ecoli_UC_LB_H008_3	LFQ intensity Ecoli_UC_LB_H054_1	LFQ intensity Ecoli_UC_LB_H054_2	LFQ intensity Ecoli_UC_LB_H054_3	LFQ intensity Ecoli_UC_LB_H168_1	LFQ intensity Ecoli_UC_LB_H168_2	LFQ intensity Ecoli_UC_LB_H168_3	LFQ intensity Ecoli_UC_RPMI_H008_1	LFQ intensity Ecoli_UC_RPMI_H008_2	LFQ intensity Ecoli_UC_RPMI_H008_3	LFQ intensity Ecoli_UC_RPMI_H054_1	LFQ intensity Ecoli_UC_RPMI_H054_2	LFQ intensity Ecoli_UC_RPMI_H054_3	LFQ intensity Ecoli_UC_RPMI_H168_1	LFQ intensity Ecoli_UC_RPMI_H168_2
+	3.91531	-1.83273	P0A7L8	P0A7L8	50S ribosomal protein L27	rpmA	414	Color2 [A=255, R=0, G=0, B=255]	1	20		-1	10	10	10	sp|P0A7L8|RL27_ECOLI 50S ribosomal protein L27 OS=Escherichia coli (strain K12) OX=83333 GN=rpmA PE=1 SV=2	1	+	10	10	10	67.1	67.1	67.1	9.1244	0	102.46	11327000000	4	115	5.43373	5.32354e-05	9.09667	9.5946	8.8929	9.30378	9.50663	9.47989	9.33205	8.67724	9.26816	9.01528	9.12652	8.92239	8.17322	8.18398	7.4113	7.16705	7.01174
+	3.66513	-1.51068	P0A7U3	P0A7U3	30S ribosomal protein S19	rpsS	428	Color2 [A=255, R=0, G=0, B=255]	1	20		-1	6	6	6	sp|P0A7U3|RS19_ECOLI 30S ribosomal protein S19 OS=Escherichia coli (strain K12) OX=83333 GN=rpsS PE=1 SV=2	1	+	6	6	6	56.5	56.5	56.5	10.43	0	78.519	4660200000	5	79	4.40891	0.000307341	8.80318	9.28445	8.83977	9.01941	9.20303	9.15226	9.09729	8.54949	8.6866	8.8517	9.12607	8.79097	7.26014	8.39322	7.67005	7.37755	7.33387
+	2.75025	-1.06734	P0AB80	P0AB80	Branched-chain-amino-acid aminotransferase	ilvE	674	Color2 [A=255, R=0, G=0, B=255]	1	20		-1	11	11	11	sp|P0AB80|ILVE_ECOLI Branched-chain-amino-acid aminotransferase OS=Escherichia coli (strain K12) OX=83333 GN=ilvE PE=1 SV=2	1	+	11	11	11	40.1	40.1	40.1	34.093	0	77.868	3682300000	13	50	3.39172	0.00160639	8.47357	8.37774	7.41567	8.51871	8.37066	8.38554	8.68814	8.87327	8.47107	8.68768	8.73316	8.33212	7.5115	7.48012	7.52423	7.54922	7.38518
+	4.17053	-1.22746	P0AEJ2	P0AEJ2	Isochorismate synthase EntC	entC	899	Color2 [A=255, R=0, G=0, B=255]	1	20		-1	7	7	7	sp|P0AEJ2|ENTC_ECOLI Isochorismate synthase EntC OS=Escherichia coli (strain K12) OX=83333 GN=entC PE=1 SV=1	1	+	7	7	7	23.5	23.5	23.5	42.931	0	38.585	160710000	18	23	6.3506	1.42377e-05	7.38383	7.40106	7.06777	7.32578	7.23369	7.37999	7.72578	7.3269	7.49028	8.41865	8.56587	8.63807	7.55369	7.47193	7.36396	7.30889	7.26261
+	2.82978	-0.689365	P0AG63	P0AG63	30S ribosomal protein S17	rpsQ	1009	Color2 [A=255, R=0, G=0, B=255]	1	20		-1	5	5	5	sp|P0AG63|RS17_ECOLI 30S ribosomal protein S17 OS=Escherichia coli (strain K12) OX=83333 GN=rpsQ PE=1 SV=2	1		5	5	5	56	56	56	9.7043	0	75.725	11537000000	2	60	1.31035	0.0645369	9.15528	9.17284	9.07653	9.19299	9.20252	9.66929	9.79127	8.89877	9.41226	9.48392	9.40188	9.46584	9.22068	8.83915	9.31691	8.74892	8.91445
+	3.66358	-0.795589	P77202	P77202	Thiol:disulfide interchange protein DsbG	dsbG	1843	Color2 [A=255, R=0, G=0, B=255]	1	20		-1	15	15	15	sp|P77202|DSBG_ECOLI Thiol:disulfide interchange protein DsbG OS=Escherichia coli (strain K12) OX=83333 GN=dsbG PE=1 SV=2	1	+	15	15	15	70.2	70.2	70.2	27.495	0	323.31	1792100000	19	74	3.21045	0.0021589	7.51352	7.63302	7.06994	8.0106	7.98584	7.90779	8.87482	8.33977	8.24566	8.35875	8.28872	8.16233	7.95797	7.38923	8.00996	7.46258	7.5207
+	3.01107	-0.849302	Q47138	Q47138	Putative uncharacterized protein YdfE	ydfE	1931	Color2 [A=255, R=0, G=0, B=255]	1	20		-1	23	23	23	sp|Q47138|YDFE_ECOLI Putative uncharacterized protein YdfE OS=Escherichia coli (strain K12) OX=83333 GN=ydfE PE=5 SV=3	1	+	23	23	23	54.6	54.6	54.6	35.071	0	323.31	7250800000	18	162	5.39921	5.68606e-05	8.69994	8.77365	8.17849	8.85608	8.88433	9.04995	8.02309	8.70233	8.75853	8.46084	8.29183	8.2893	7.20917	6.98914	7.13906	7.36507	7.48781
[truncated: 1 more columns]

## Sheet: RPMI_168 high (RPMI_8 vs168)
Significant	-LOG(P-value)	Difference	Protein IDs	Majority protein IDs	Protein names	Gene names	id	Symbol color	Symbol type	Symbol size	Show label	Taxonomy IDs	Peptide counts (all)	Peptide counts (razor+unique)	Peptide counts (unique)	Fasta headers	Number of proteins	ANOVA Significant	Peptides	Razor + unique peptides	Unique peptides	Sequence coverage [%]	Unique + razor sequence coverage [%]	Unique sequence coverage [%]	Mol. weight [kDa]	Q-value	Score	Intensity	iBAQ peptides	MS/MS count	#NAME?	ANOVA q-value	LFQ intensity Ecoli_UC_LB_H008_1	LFQ intensity Ecoli_UC_LB_H008_2	LFQ intensity Ecoli_UC_LB_H008_3	LFQ intensity Ecoli_UC_LB_H054_1	LFQ intensity Ecoli_UC_LB_H054_2	LFQ intensity Ecoli_UC_LB_H054_3	LFQ intensity Ecoli_UC_LB_H168_1	LFQ intensity Ecoli_UC_LB_H168_2	LFQ intensity Ecoli_UC_LB_H168_3	LFQ intensity Ecoli_UC_RPMI_H008_1	LFQ intensity Ecoli_UC_RPMI_H008_2	LFQ intensity Ecoli_UC_RPMI_H008_3	LFQ intensity Ecoli_UC_RPMI_H054_1	LFQ intensity Ecoli_UC_RPMI_H054_2	LFQ intensity Ecoli_UC_RPMI_H054_3	LFQ intensity Ecoli_UC_RPMI_H168_1	LFQ intensity Ecoli_UC_RPMI_H168_2
+	3.19879	1.5974	P00448	P00448	Superoxide dismutase [Mn]	sodA	111	Color2 [A=255, R=255, G=0, B=0]	1	20		-1	10	10	10	sp|P00448|SODM_ECOLI Superoxide dismutase [Mn] OS=Escherichia coli (strain K12) OX=83333 GN=sodA PE=1 SV=2	1	+	10	10	10	41.7	41.7	41.7	23.097	0	40.453	470180000	9	30	2.35343	0.00925833	7.5958	7.57549	7.25757	7.63759	7.05073	7.36484	7.58256	7.41927	7.42568	7.19107	7.62623	7.17635	8.63755	6.9356	8.53749	9.01144	8.99168
+	2.73682	0.833179	P05793	P05793	Ketol-acid reductoisomerase	ilvC	191	Color2 [A=255, R=255, G=0, B=0]	1	20		-1	19	19	19	sp|P05793|ILVC_ECOLI Ketol-acid reductoisomerase (NADP(+)) OS=Escherichia coli (strain K12) OX=83333 GN=ilvC PE=1 SV=4	1		19	19	19	43.2	43.2	43.2	54.068	0	100.05	787970000	32	67	1.13294	0.0917123	8.07434	7.30932	7.13201	7.96974	7.36329	8.22316	7.74301	8.09781	8.14591	7.31557	7.57294	7.44434	8.03782	7.33197	7.19904	8.29164	8.41847
+	2.37254	1.09472	P0A6Q3	P0A6Q3	3-hydroxydecanoyl-[acyl-carrier-protein] dehydratase	fabA	336	Color2 [A=255, R=255, G=0, B=0]	1	20		-1	7	7	7	sp|P0A6Q3|FABA_ECOLI 3-hydroxydecanoyl-[acyl-carrier-protein] dehydratase OS=Escherichia coli (strain K12) OX=83333 GN=fabA PE=1 SV=2	1	+	7	7	7	36.6	36.6	36.6	18.969	0	32.943	760200000	9	25	2.42057	0.00825927	7.55686	7.40935	7.36784	8.1122	8.14423	8.07041	7.52858	8.33492	8.39345	6.86015	7.28432	7.28749	8.15026	7.45209	7.41755	8.41145	8.004
+	4.66391	1.71872	P0A6X3	P0A6X3	RNA-binding protein Hfq	hfq	353	Color2 [A=255, R=255, G=0, B=0]	1	20		-1	8	8	8	sp|P0A6X3|HFQ_ECOLI RNA-binding protein Hfq OS=Escherichia coli (strain K12) OX=83333 GN=hfq PE=1 SV=2	1	+	8	8	8	87.3	87.3	87.3	11.166	0	166.08	2009600000	5	63	6.10809	2.16459e-05	7.43548	7.1702	7.19688	7.94363	8.61436	8.6522	8.46193	8.56065	8.25556	7.39678	7.53122	7.41368	8.36099	8.7265	8.65714	9.25375	9.04583
+	2.4589	1.14854	P0A734	P0A734	Cell division topological specificity factor	minE	369	Color2 [A=255, R=255, G=0, B=0]	1	20		-1	11	11	11	sp|P0A734|MINE_ECOLI Cell division topological specificity factor OS=Escherichia coli (strain K12) OX=83333 GN=minE PE=1 SV=1	1	+	11	11	11	86.4	86.4	86.4	10.235	0	171.05	1071800000	7	78	3.70521	0.000945673	7.68773	6.9445	7.42543	8.04348	8.03619	7.93631	8.61988	7.99049	7.99623	7.29821	7.65611	7.08511	8.4682	8.65224	8.40288	8.3486	8.63281
+	2.64216	1.15988	P0A784	P0A784	Oligoribonuclease	orn	378	Color2 [A=255, R=255, G=0, B=0]	1	20		-1	3	3	3	sp|P0A784|ORN_ECOLI Oligoribonuclease OS=Escherichia coli (strain K12) OX=83333 GN=orn PE=1 SV=2	1	+	3	3	3	12.7	12.7	12.7	20.815	0	8.0852	132570000	11	12	4.63984	0.000206647	7.36624	7.92427	7.47065	7.13398	7.2397	7.42423	7.26337	7.40513	7.43162	7.6123	7.27533	7.09076	7.35249	7.27179	7.19023	8.62233	8.40267
+	2.11689	1.16965	P0A7M6	P0A7M6	50S ribosomal protein L29	rpmC	416	Color2 [A=255, R=255, G=0, B=0]	1	20		-1	9	9	9	sp|P0A7M6|RL29_ECOLI 50S ribosomal protein L29 OS=Escherichia coli (strain K12) OX=83333 GN=rpmC PE=1 SV=1	1	+	9	9	9	76.2	76.2	76.2	7.2734	0	323.31	15279000000	2	102	3.0882	0.00263335	7.6465	6.98433	8.64704	7.51872	7.21687	9.06978	9.56291	8.09363	9.11163	9.34339	8.74024	9.48199	10.2063	10.4477	10.3458	10.4753	10.314
+	1.89451	1.51071	P0A805	P0A805	Ribosome-recycling factor	frr	440	Color2 [A=255, R=255, G=0, B=0]	1	20		-1	22	22	22	sp|P0A805|RRF_ECOLI Ribosome-recycling factor OS=Escherichia coli (strain K12) OX=83333 GN=frr PE=1 SV=1	1	+	22	22	22	83.8	83.8	83.8	20.638	0	323.31	6098800000	11	170	3.55339	0.00122927	7.24225	7.65705	7.20122	7.21788	8.04013	8.3681	8.85859	7.87095	8.81208	8.41145	8.89991	7.7001	9.57632	8.83128	9.23593	9.95056	9.80846
+	1.99354	1.43383	P0A8E7	P0A8E7	UPF0234 protein YajQ	yajQ	476	Color2 [A=255, R=255, G=0, B=0]	1	20		-1	23	23	23	sp|P0A8E7|YAJQ_ECOLI UPF0234 protein YajQ OS=Escherichia coli (strain K12) OX=83333 GN=yajQ PE=1 SV=2	1	+	23	23	23	92	92	92	18.344	0	323.31	3130300000	10	141	6.00723	2.37808e-05	7.58442	7.75343	7.40415	7.15531	7.37181	7.38319	7.36045	7.51287	7.57755	8.11314	8.53134	7.52823	9.11783	9.41394	8.82821	9.64041	9.26543
+	2.44144	1.39727	P0A8X0	P0A8X0	UPF0307 protein YjgA	yjgA	515	Color2 [A=255, R=255, G=0, B=0]	1	20		-1	15	15	15	sp|P0A8X0|YJGA_ECOLI UPF0307 protein YjgA OS=Escherichia coli (strain K12) OX=83333 GN=yjgA PE=1 SV=1	1	+	15	15	15	62.3	62.3	62.3	21.359	0	38.391	1145400000	9	70	5.09193	9.1799e-05	7.30745	7.13441	7.25822	7.38484	7.43855	7.64818	8.24267	7.44248	7.90886	7.5244	7.77568	7.20123	8.60912	8.60101	8.60781	9.20876	8.70925
+	3.43757	1.28833	P0A955	P0A955	KHG/KDPG aldolase;4-hydroxy-2-oxoglutarate aldolase;2-dehydro-3-deoxy-phosphogluconate aldolase	eda	540	Color2 [A=255, R=255, G=0, B=0]	1	20		-1	11	11	11	sp|P0A955|ALKH_ECOLI KHG/KDPG aldolase OS=Escherichia coli (strain K12) OX=83333 GN=eda PE=1 SV=1	1	+	11	11	11	56.3	56.3	56.3	22.284	0	42.139	1124200000	11	49	6.21169	1.7513e-05	7.48897	7.50158	7.45958	7.48	7.26674	7.39235	7.72238	7.79768	7.60178	7.43928	7.81764	7.55551	8.69787	8.12901	8.15177	8.91992	8.92058
+	3.47815	1.24796	P0A9Z1	P0A9Z1	Nitrogen regulatory protein P-II 1	glnB	609	Color2 [A=255, R=255, G=0, B=0]	1	20		-1	7	7	7	sp|P0A9Z1|GLNB_ECOLI Nitrogen regulatory protein P-II 1 OS=Escherichia coli (strain K12) OX=83333 GN=glnB PE=1 SV=1	1	+	7	7	7	57.1	57.1	57.1	12.425	0	22.488	381090000	6	29	2.65524	0.00562836	7.35438	7.31935	7.24277	7.65801	7.38626	8.24556	8.47861	7.82336	8.3973	7.57797	7.39533	7.33223	8.35143	8.38968	7.43805	8.78859	8.52534
+	2.48647	0.974983	P0ACJ8	P0ACJ8	cAMP-activated global transcriptional regulator CRP	crp	765	Color2 [A=255, R=255, G=0, B=0]	1	20		-1	25	25	25	sp|P0ACJ8|CRP_ECOLI cAMP-activated global transcriptional regulator CRP OS=Escherichia coli (strain K12) OX=83333 GN=crp PE=1 SV=1	1	+	25	25	25	93.3	93.3	93.3	23.64	0	323.31	32736000000	15	211	4.28749	0.000370205	9.17875	8.71469	7.76719	9.16732	9.31465	9.25864	9.2348	9.49978	9.49712	7.19126	7.30041	7.47814	8.30205	8.03125	7.98666	8.33423	8.50416
+	2.98335	1.26979	P0ACR9	P0ACR9	Transcriptional repressor MprA	mprA	783	Color2 [A=255, R=255, G=0, B=0]	1	20		-1	6	6	6	sp|P0ACR9|MPRA_ECOLI Transcriptional repressor MprA OS=Escherichia coli (strain K12) OX=83333 GN=mprA PE=2 SV=1	1	+	6	6	6	38.6	38.6	38.6	20.563	0	72.784	1034600000	8	61	6.9053	5.96383e-06	7.23758	7.20632	6.95733	8.05331	7.97473	7.91699	8.18253	8.07657	8.04992	6.8716	7.35877	7.01932	8.16212	8.07419	8.01477	8.41959	8.29068
+	2.57382	1.24552	P0AD49	P0AD49	Ribosome-associated inhibitor A	raiA	802	Color2 [A=255, R=255, G=0, B=0]	1	20		-1	7	7	7	sp|P0AD49|YFIA_ECOLI Ribosome-associated inhibitor A OS=Escherichia coli (strain K12) OX=83333 GN=raiA PE=1 SV=2	1	+	7	7	7	78.8	78.8	78.8	12.784	0	323.31	399010000	6	36	2.17685	0.0126397	7.58876	7.49384	7.00143	7.31274	7.66942	7.408	8.32811	7.46512	7.91315	7.30573	7.45965	7.16254	8.25681	7.2663	8.11002	8.53619	8.85255
+	4.19408	1.29885	P0ADM4	P0ADM4	Uncharacterized protein YidQ	yidQ	830	Color2 [A=255, R=255, G=0, B=0]	1	20		-1	1	1	1	sp|P0ADM4|YIDQ_ECOLI Uncharacterized protein YidQ OS=Escherichia coli (strain K12) OX=83333 GN=yidQ PE=3 SV=1	1	+	1	1	1	14.5	14.5	14.5	11.826	0	34.658	134130000	5	10	5.94098	2.51787e-05	7.48467	7.21816	7.19134	7.31371	7.57929	7.63855	7.55082	7.32882	7.76059	7.15197	7.22698	7.31858	7.15673	6.971	7.24824	8.46276	8.64449
+	2.96188	1.24622	P0ADQ7	P0ADQ7	Uncharacterized protein YgaM	ygaM	839	Color2 [A=255, R=255, G=0, B=0]	1	20		-1	2	2	2	sp|P0ADQ7|YGAM_ECOLI Uncharacterized protein YgaM OS=Escherichia coli (strain K12) OX=83333 GN=ygaM PE=1 SV=2	1	+	2	2	2	22.9	22.9	22.9	11.847	0	5.113	387850000	5	22	3.88527	0.000750809	7.50318	7.42324	7.08577	7.41775	7.47524	7.3418	8.64263	7.60151	8.15436	7.01236	7.48788	7.32642	8.30395	8.44361	8.2193	8.62058	8.4743
+	3.52086	1.74917	P0AEH5	P0AEH5	Protein ElaB	elaB	895	Color2 [A=255, R=255, G=0, B=0]	1	20		-1	9	9	9	sp|P0AEH5|ELAB_ECOLI Protein ElaB OS=Escherichia coli (strain K12) OX=83333 GN=elaB PE=1 SV=1	1		9	9	9	63.4	63.4	63.4	11.306	0	156.87	1429400000	6	49	0.759065	0.195502	8.71317	8.72319	7.22341	7.29774	8.37672	8.84445	9.1013	7.21079	8.70678	7.67972	7.77445	7.43279	8.97706	8.97934	7.49949	9.58321	9.21256
+	2.9538	1.05298	P0AFM6	P0AFM6	Phage shock protein A	pspA	978	Color2 [A=255, R=255, G=0, B=0]	1	20		-1	7	7	7	sp|P0AFM6|PSPA_ECOLI Phage shock protein A OS=Escherichia coli (strain K12) OX=83333 GN=pspA PE=1 SV=2	1	+	7	7	7	42.3	42.3	42.3	25.493	0	49.392	212430000	13	29	5.44543	5.32354e-05	7.54623	7.57105	7.38469	7.00953	7.41636	7.12029	7.78628	7.43031	7.36995	7.66506	7.35704	7.26009	8.2493	8.17467	8.05846	8.45794	8.54
+	3.14785	1.48047	P0AFY8	P0AFY8	Negative modulator of initiation of replication	seqA	993	Color2 [A=255, R=255, G=0, B=0]	1	20		-1	10	10	10	sp|P0AFY8|SEQA_ECOLI Negative modulator of initiation of replication OS=Escherichia coli (strain K12) OX=83333 GN=seqA PE=1 SV=1	1	+	10	10	10	48.6	48.6	48.6	20.315	0	71.882	1303900000	9	89	2.70096	0.00525922	8.10873	8.19234	6.93223	7.90184	8.04864	8.08969	8.70471	7.93336	8.18273	7.07628	7.11262	7.52008	8.6688	8.59617	8.58154	8.7839	8.78422
+	2.65172	1.22022	P0AGE6	P0AGE6	Chromate reductase	chrR	1027	Color2 [A=255, R=255, G=0, B=0]	1	20		-1	8	8	8	sp|P0AGE6|CHRR_ECOLI Quinone reductase OS=Escherichia coli (strain K12) OX=83333 GN=chrR PE=1 SV=1	1	+	8	8	8	69.7	69.7	69.7	20.375	0	323.31	1630000000	9	61	2.70027	0.00525922	7.93297	7.41927	7.12796	8.51622	8.53249	8.38286	8.29019	8.57776	8.25506	7.49629	7.67512	7.17336	8.39113	7.17246	7.81259	8.65363	8.51111
+	2.96574	1.55688	P18843	P18843	NH(3)-dependent NAD(+) synthetase	nadE	1149	Color2 [A=255, R=255, G=0, B=0]	1	20		-1	18	18	18	sp|P18843|NADE_ECOLI NH(3)-dependent NAD(+) synthetase OS=Escherichia coli (strain K12) OX=83333 GN=nadE PE=1 SV=2	1	+	18	18	18	69.1	69.1	69.1	30.636	0	323.31	5678400000	18	167	2.68927	0.00532754	8.68981	8.48752	7.20428	8.83279	8.70175	8.62179	8.51978	8.69511	8.47593	6.89358	7.46464	7.41945	8.67395	8.43164	8.44956	8.84657	8.82796
+	3.18428	1.25566	P38489	P38489	Oxygen-insensitive NAD(P)H nitroreductase	nfsB	1502	Color2 [A=255, R=255, G=0, B=0]	1	20		-1	8	8	8	sp|P38489|NFSB_ECOLI Oxygen-insensitive NAD(P)H nitroreductase OS=Escherichia coli (strain K12) OX=83333 GN=nfsB PE=1 SV=1	1	+	8	8	8	46.1	46.1	46.1	23.905	0	29.438	397770000	12	43	5.14584	8.66753e-05	7.25823	7.68682	6.97694	7.36	7.38434	7.29948	7.15327	7.60548	7.34146	7.18804	7.55168	7.26315	8.25506	8.45223	8.19761	8.65492	8.45188
+	3.19733	1.10394	P39177	P39177	Universal stress protein G	uspG	1511	Color2 [A=255, R=255, G=0, B=0]	1	20		-1	6	6	6	sp|P39177|USPG_ECOLI Universal stress protein UP12 OS=Escherichia coli (strain K12) OX=83333 GN=uspG PE=1 SV=2	1	+	6	6	6	65.5	65.5	65.5	15.935	0	323.31	12263000000	7	125	2.0541	0.016004	8.8698	9.16017	8.33409	9.35395	9.47081	9.01119	9.94504	9.11116	8.93878	8.77899	8.46403	8.76594	9.29422	9.43135	9.31054	9.86926	9.70783
+	3.80468	0.738701	P46853	P46853	Uncharacterized oxidoreductase YhhX	yhhX	1582	Color2 [A=255, R=255, G=0, B=0]	1	20		-1	14	14	14	sp|P46853|YHHX_ECOLI Uncharacterized oxidoreductase YhhX OS=Escherichia coli (strain K12) OX=83333 GN=yhhX PE=1 SV=1	1		14	14	14	47.8	47.8	47.8	38.765	0	103.92	816700000	19	57	1.20248	0.0800317	8.82338	8.54606	7.15941	8.25344	8.12561	8.57639	7.1232	7.57483	7.59164	7.51802	7.44536	7.42395	8.01241	7.19751	7.3109	8.27573	8.12015
+	2.78409	2.1557	P64581	P64581	Uncharacterized protein YqjD	yqjD	1670	Color2 [A=255, R=255, G=0, B=0]	1	20		-1	11	11	11	sp|P64581|YQJD_ECOLI Uncharacterized protein YqjD OS=Escherichia coli (strain K12) OX=83333 GN=yqjD PE=1 SV=1	1	+	11	11	11	64.4	64.4	64.4	11.051	0	293.17	4093900000	4	86	3.30119	0.00186987	8.75763	8.81805	7.603	8.68715	8.71638	8.91048	9.43311	8.28567	8.92926	7.08549	7.72711	6.9305	9.2798	9.55669	9.19604	9.61369	9.1176
[truncated: 1 more columns]

## Sheet: RPMI_8 high (RPMI vs LB)
Significant	-LOG(P-value)	Difference	Protein IDs	Majority protein IDs	Protein names	Gene names	id	Symbol color	Symbol type	Symbol size	Show label	Taxonomy IDs	Peptide counts (all)	Peptide counts (razor+unique)	Peptide counts (unique)	Fasta headers	Number of proteins	ANOVA Significant	Peptides	Razor + unique peptides	Unique peptides	Sequence coverage [%]	Unique + razor sequence coverage [%]	Unique sequence coverage [%]	Mol. weight [kDa]	Q-value	Score	Intensity	iBAQ peptides	MS/MS count	#NAME?	ANOVA q-value	LFQ intensity Ecoli_UC_LB_H008_1	LFQ intensity Ecoli_UC_LB_H008_2	LFQ intensity Ecoli_UC_LB_H008_3	LFQ intensity Ecoli_UC_LB_H054_1	LFQ intensity Ecoli_UC_LB_H054_2	LFQ intensity Ecoli_UC_LB_H054_3	LFQ intensity Ecoli_UC_LB_H168_1	LFQ intensity Ecoli_UC_LB_H168_2	LFQ intensity Ecoli_UC_LB_H168_3	LFQ intensity Ecoli_UC_RPMI_H008_1	LFQ intensity Ecoli_UC_RPMI_H008_2	LFQ intensity Ecoli_UC_RPMI_H008_3	LFQ intensity Ecoli_UC_RPMI_H054_1	LFQ intensity Ecoli_UC_RPMI_H054_2	LFQ intensity Ecoli_UC_RPMI_H054_3	LFQ intensity Ecoli_UC_RPMI_H168_1	LFQ intensity Ecoli_UC_RPMI_H168_2
+	2.48229	-0.759922	P02931;P02932	P02931	Outer membrane protein F	ompF	156	Color2 [A=255, R=0, G=0, B=255]	1	20		-1	19;2	0;17	0;17	sp|P02931|OMPF_ECOLI Outer membrane porin F OS=Escherichia coli (strain K12) OX=83333 GN=ompF PE=1 SV=1	2	+	19	17	17	43.1	42.5	42.5	39.333	0	323.31	44739000000	18	204	3.65199	0.00100493	9.87126	9.86895	9.57714	9.14336	9.15223	9.20104	9.92495	8.66783	9.02094	10.6526	10.4048	10.5397	10.3862	10.4133	10.483	10.1154	10.5714
+	3.82517	-3.21022	P05825	P05825	Ferrienterobactin receptor	fepA	193	Color2 [A=255, R=0, G=0, B=255]	1	20		-1	66	66	66	sp|P05825|FEPA_ECOLI Ferrienterobactin receptor OS=Escherichia coli (strain K12) OX=83333 GN=fepA PE=1 SV=2	1	+	66	66	66	68.2	68.2	68.2	82.106	0	323.31	248410000000	32	1034	10.6272	9.41027e-09	7.4446	8.04583	7.50639	7.25057	7.43608	6.92745	7.25166	7.52942	7.23279	11.0242	10.6254	10.9779	10.704	11.0707	10.7954	10.9399	10.7478
+	2.8041	-1.13569	P06971	P06971	Ferrichrome-iron receptor	fhuA	211	Color2 [A=255, R=0, G=0, B=255]	1	20		-1	33	33	33	sp|P06971|FHUA_ECOLI Ferrichrome outer membrane transporter/phage receptor OS=Escherichia coli (strain K12) OX=83333 GN=fhuA PE=1 SV=2	1	+	33	33	33	33.1	33.1	33.1	82.181	0	323.31	71479000000	43	515	5.17529	8.25567e-05	8.92676	9.13462	9.07276	8.15609	8.50744	8.64416	8.98467	7.59007	8.56087	10.351	9.91366	10.2766	10.2926	10.3911	10.3996	10.3265	10.3005
+	1.69293	-1.203	P07021	P07021	Putative lipoprotein YfiB	yfiB	226	Color2 [A=255, R=0, G=0, B=255]	1	20		-1	4	4	4	sp|P07021|YFIB_ECOLI Putative lipoprotein YfiB OS=Escherichia coli (strain K12) OX=83333 GN=yfiB PE=3 SV=2	1	+	4	4	4	31.9	31.9	31.9	17.244	0	37.201	412350000	8	26	4.02205	0.000593363	8.06696	7.25222	7.61576	7.29442	7.55067	7.42159	6.92852	7.5358	7.06044	9.1469	8.41872	8.97832	8.68352	8.76851	8.52616	7.96719	7.46943
+	1.72371	-1.09957	P08178	P08178	Phosphoribosylformylglycinamidine cyclo-ligase	purM	245	Color2 [A=255, R=0, G=0, B=255]	1	20		-1	20	20	20	sp|P08178|PUR5_ECOLI Phosphoribosylformylglycinamidine cyclo-ligase OS=Escherichia coli (strain K12) OX=83333 GN=purM PE=1 SV=3	1	+	20	20	20	56.2	56.2	56.2	36.854	0	323.31	10454000000	12	139	1.97283	0.0186561	7.61667	7.20966	7.10658	8.50591	8.38286	8.8093	7.8951	9.20369	8.99849	7.97747	8.81702	8.43712	8.27598	8.24244	7.93999	8.68059	8.28371
+	2.30479	-0.911716	P08331	P08331	2,3-cyclic-nucleotide 2-phosphodiesterase/3-nucleotidase	cpdB	254	Color2 [A=255, R=0, G=0, B=255]	1	20		-1	22	22	22	sp|P08331|CPDB_ECOLI 2,3-cyclic-nucleotide 2-phosphodiesterase/3-nucleotidase OS=Escherichia coli (strain K12) OX=83333 GN=cpdB PE=1 SV=2	1	+	22	22	22	44.5	44.5	44.5	70.831	0	118.76	844150000	36	114	4.44965	0.000288176	7.9193	7.9412	7.66568	7.48222	7.52035	7.70011	8.09036	7.53	7.81075	8.98222	8.51065	8.76845	8.35507	8.86458	8.60691	8.38196	8.593
+	3.01907	-1.90758	P09169	P09169	Protease 7	ompT	277	Color2 [A=255, R=0, G=0, B=255]	1	20		-1	34	34	34	sp|P09169|OMPT_ECOLI Protease 7 OS=Escherichia coli (strain K12) OX=83333 GN=ompT PE=1 SV=1	1	+	34	34	34	66.9	66.9	66.9	35.562	0	323.31	423280000000	17	1007	4.92008	0.000120777	9.02698	9.37086	9.22285	8.33205	8.87475	9.1848	9.51018	7.52551	9.08425	11.3051	10.7244	11.314	11.3169	11.5207	11.5715	11.3626	11.204
+	2.92835	-1.3869	P0A6K6	P0A6K6	Phosphopentomutase	deoB	321	Color2 [A=255, R=0, G=0, B=255]	1	20		-1	15	15	15	sp|P0A6K6|DEOB_ECOLI Phosphopentomutase OS=Escherichia coli (strain K12) OX=83333 GN=deoB PE=1 SV=1	1	+	15	15	15	39.6	39.6	39.6	44.369	0	59.664	1184400000	20	104	5.23736	7.54063e-05	7.27499	7.56511	7.02945	7.16465	7.7872	7.84906	7.37197	7.31298	7.48525	8.63051	8.8064	8.59333	8.727	8.52317	8.49003	8.71074	8.84973
+	1.72754	-0.986893	P0A6L0	P0A6L0	Deoxyribose-phosphate aldolase	deoC	322	Color2 [A=255, R=0, G=0, B=255]	1	20		-1	14	14	14	sp|P0A6L0|DEOC_ECOLI Deoxyribose-phosphate aldolase OS=Escherichia coli (strain K12) OX=83333 GN=deoC PE=1 SV=1	1	+	14	14	14	68	68	68	27.733	0	121.3	1472000000	17	74	6.04895	2.25988e-05	7.60419	7.46541	7.09699	7.35601	7.65176	7.52466	8.1602	7.75112	8.09618	8.30389	8.76851	8.05488	9.01423	9.11331	8.86787	9.47401	9.14151
+	2.72177	-1.18761	P0A6T5	P0A6T5	GTP cyclohydrolase 1	folE	343	Color2 [A=255, R=0, G=0, B=255]	1	20		-1	9	9	9	sp|P0A6T5|GCH1_ECOLI GTP cyclohydrolase 1 OS=Escherichia coli (strain K12) OX=83333 GN=folE PE=1 SV=2	1	+	9	9	9	44.1	44.1	44.1	24.83	0	92.744	493400000	13	54	6.38177	1.39889e-05	7.48069	7.69363	7.1592	7.32786	7.69642	7.55355	7.55181	7.37861	7.73637	8.56221	8.72968	8.60445	8.66472	8.62478	8.43149	8.6538	8.59378
+	3.05137	-0.946154	P0A855	P0A855	Protein TolB	tolB	454	Color2 [A=255, R=0, G=0, B=255]	1	20		-1	32	32	32	sp|P0A855|TOLB_ECOLI Tol-Pal system protein TolB OS=Escherichia coli (strain K12) OX=83333 GN=tolB PE=1 SV=1	1	+	32	32	32	66	66	66	45.955	0	323.31	80889000000	19	646	4.83844	0.000143031	9.57257	9.62979	9.48707	9.02338	9.0839	9.5318	9.2466	8.93729	9.10826	10.5926	10.3137	10.6216	10.1654	10.0238	10.3642	9.65136	10.2925
+	1.8742	-1.54401	P0A870	P0A870	Transaldolase B	talB	458	Color2 [A=255, R=0, G=0, B=255]	1	20		-1	31	29	29	sp|P0A870|TALB_ECOLI Transaldolase B OS=Escherichia coli (strain K12) OX=83333 GN=talB PE=1 SV=2	1	+	31	29	29	90.2	85.2	85.2	35.219	0	323.31	6655000000	20	180	4.64672	0.00020515	7.21501	7.61438	7.55168	8.22162	8.42742	8.09729	8.98431	9.00775	8.44651	9.0604	9.56885	8.38387	9.36775	9.46756	9.13004	9.76389	9.60999
+	2.06174	-0.639778	P0A8M6	P0A8M6	UPF0265 protein YeeX	yeeX	493	Color2 [A=255, R=0, G=0, B=255]	1	20		-1	5	5	5	sp|P0A8M6|YEEX_ECOLI UPF0265 protein YeeX OS=Escherichia coli (strain K12) OX=83333 GN=yeeX PE=1 SV=1	1	+	5	5	5	61.5	61.5	61.5	12.778	0	139.44	1021300000	5	66	2.37992	0.00885065	7.48639	7.61648	7.34095	7.70284	7.4197	7.72554	8.30563	7.39396	7.32519	8.31027	7.93961	8.11327	9.25195	8.45527	9.0876	8.53143	9.41377
+	3.72389	-1.13881	P0A8R0	P0A8R0	Regulator of ribonuclease activity A	rraA	502	Color2 [A=255, R=0, G=0, B=255]	1	20		-1	8	8	8	sp|P0A8R0|RRAA_ECOLI Regulator of ribonuclease activity A OS=Escherichia coli (strain K12) OX=83333 GN=rraA PE=1 SV=1	1	+	8	8	8	59	59	59	17.36	0	40.608	1428700000	6	54	4.59168	0.00022523	7.60289	7.74335	7.5813	7.92853	7.34716	7.13397	7.63016	8.12882	7.36907	8.87571	8.64571	8.82256	8.84353	9.15948	9.15278	8.70786	8.83019
+	2.73498	-0.748337	P0A901	P0A901	Outer membrane lipoprotein Blc	blc	523	Color2 [A=255, R=0, G=0, B=255]	1	20		-1	12	12	12	sp|P0A901|BLC_ECOLI Outer membrane lipoprotein Blc OS=Escherichia coli (strain K12) OX=83333 GN=blc PE=1 SV=1	1	+	12	12	12	66.7	66.7	66.7	19.851	0	95.911	944810000	14	104	2.85578	0.00399292	7.88157	7.81928	7.64046	7.39001	7.54248	8.09583	8.23096	7.53094	8.04895	8.60995	8.38505	8.59132	8.56744	8.66228	8.67413	8.29376	8.87673
+	2.45852	-0.884615	P0A903	P0A903	Outer membrane protein assembly factor BamC	bamC	524	Color2 [A=255, R=0, G=0, B=255]	1	20		-1	31	31	31	sp|P0A903|BAMC_ECOLI Outer membrane protein assembly factor BamC OS=Escherichia coli (strain K12) OX=83333 GN=bamC PE=1 SV=1	1	+	31	31	31	81.1	81.1	81.1	36.842	0	323.31	63923000000	21	610	3.00353	0.00304202	9.11929	9.27596	9.42982	8.48949	8.66764	9.16137	9.36642	7.40553	8.87426	10.2597	9.93694	10.2823	10.2171	10.2834	10.4017	10.224	10.3025
+	2.99045	-0.80448	P0A905	P0A905	Outer membrane lipoprotein SlyB	slyB	525	Color2 [A=255, R=0, G=0, B=255]	1	20		-1	10	10	10	sp|P0A905|SLYB_ECOLI Outer membrane lipoprotein SlyB OS=Escherichia coli (strain K12) OX=83333 GN=slyB PE=2 SV=1	1	+	10	10	10	47.7	47.7	47.7	15.601	0	323.31	231260000000	5	468	2.56981	0.0064126	10.2413	10.3653	10.3764	9.67394	9.84885	10.374	10.6168	9.03543	10.1217	11.203	10.966	11.2274	11.0656	11.1789	11.1863	10.8901	11.0121
+	2.05816	-0.644606	P0A912	P0A912	Peptidoglycan-associated lipoprotein	pal	528	Color2 [A=255, R=0, G=0, B=255]	1	20		-1	14	14	14	sp|P0A912|PAL_ECOLI Peptidoglycan-associated lipoprotein OS=Escherichia coli (strain K12) OX=83333 GN=pal PE=1 SV=1	1	+	14	14	14	71.7	71.7	71.7	18.824	0	323.31	47215000000	7	482	2.02772	0.0167759	9.58575	9.81664	9.69627	9.12568	9.2444	9.73398	9.8908	8.32609	9.44886	10.4682	10.1102	10.4541	10.2486	10.302	10.3401	10.0709	10.3337
+	2.55266	-1.52425	P0A9D8	P0A9D8	2,3,4,5-tetrahydropyridine-2,6-dicarboxylate N-succinyltransferase	dapD	562	Color2 [A=255, R=0, G=0, B=255]	1	20		-1	22	22	22	sp|P0A9D8|DAPD_ECOLI 2,3,4,5-tetrahydropyridine-2,6-dicarboxylate N-succinyltransferase OS=Escherichia coli (strain K12) OX=83333 GN=dapD PE=1 SV=1	1	+	22	22	22	58	58	58	29.892	0	284.47	2800400000	14	142	3.20483	0.00217982	7.17278	7.53639	7.66023	7.67632	7.65706	8.32162	7.78728	8.07929	8.86382	8.73349	9.33278	8.87588	8.74958	8.60413	8.36683	9.19315	8.93293
+	2.90258	-1.29081	P0AAI9	P0AAI9	Malonyl CoA-acyl carrier protein transacylase	fabD	640	Color2 [A=255, R=0, G=0, B=255]	1	20		-1	11	11	11	sp|P0AAI9|FABD_ECOLI Malonyl CoA-acyl carrier protein transacylase OS=Escherichia coli (strain K12) OX=83333 GN=fabD PE=1 SV=2	1	+	11	11	11	49.8	49.8	49.8	32.417	0	224.89	849560000	13	49	2.63818	0.00576491	7.65309	7.39589	7.14147	7.41134	7.44766	8.07078	7.3255	8.10701	7.27822	8.6863	8.79021	8.58637	7.31606	7.21854	7.38185	7.99457	8.46403
+	3.68763	-0.766547	P0AAX8	P0AAX8	Probable L,D-transpeptidase YbiS	ybiS	656	Color2 [A=255, R=0, G=0, B=255]	1	20		-1	17	17	16	sp|P0AAX8|YBIS_ECOLI Probable L,D-transpeptidase YbiS OS=Escherichia coli (strain K12) OX=83333 GN=ybiS PE=1 SV=1	1	+	17	17	16	64.7	64.7	59.5	33.325	0	323.31	15986000000	12	228	3.0578	0.0027817	8.84508	8.88197	8.93282	8.86977	8.95117	9.14752	9.15978	9.12535	9.05239	9.74307	9.55808	9.65835	9.39086	9.23586	9.4696	8.86046	9.48681
+	3.18449	-2.11099	P0AB24	P0AB24	Iron uptake system component EfeO	efeO	663	Color2 [A=255, R=0, G=0, B=255]	1	20		-1	34	34	34	sp|P0AB24|EFEO_ECOLI Iron uptake system component EfeO OS=Escherichia coli (strain K12) OX=83333 GN=efeO PE=1 SV=1	1	+	34	34	34	78.1	78.1	78.1	41.137	0	323.31	8928500000	23	327	8.56743	3.17379e-07	7.21988	7.76826	7.07047	7.53513	7.57466	7.34561	7.42465	7.48645	7.43554	9.57676	9.40214	9.41268	9.33702	9.39129	9.47449	9.13621	9.41594
+	2.59576	-0.81393	P0AB38	P0AB38	Penicillin-binding protein activator LpoB	lpoB	666	Color2 [A=255, R=0, G=0, B=255]	1	20		-1	10	10	10	sp|P0AB38|LPOB_ECOLI Penicillin-binding protein activator LpoB OS=Escherichia coli (strain K12) OX=83333 GN=lpoB PE=1 SV=1	1	+	10	10	10	43.7	43.7	43.7	22.515	0	323.31	21035000000	8	238	3.02189	0.0029582	9.12882	9.14597	9.36254	8.54025	8.65351	9.32942	9.18887	8.11985	8.98382	10.1326	9.83754	10.109	9.91485	9.93769	10.101	9.54879	10.1265
+	3.88431	-2.03846	P0AB71	P0AB71	Fructose-bisphosphate aldolase class 2	fbaA	672	Color2 [A=255, R=0, G=0, B=255]	1	20		-1	29	29	29	sp|P0AB71|ALF_ECOLI Fructose-bisphosphate aldolase class 2 OS=Escherichia coli (strain K12) OX=83333 GN=fbaA PE=1 SV=2	1	+	29	29	29	83.3	83.3	83.3	39.147	0	323.31	17155000000	16	272	8.99656	1.32925e-07	7.41012	7.42712	7.48393	8.69177	8.69636	8.64876	9.07875	9.23867	9.27759	9.25964	9.73518	9.44174	9.66714	9.63017	9.43753	9.94758	9.59951
+	3.58225	-0.710153	P0ABZ6	P0ABZ6	Chaperone SurA	surA	724	Color2 [A=255, R=0, G=0, B=255]	1	20		-1	36	36	36	sp|P0ABZ6|SURA_ECOLI Chaperone SurA OS=Escherichia coli (strain K12) OX=83333 GN=surA PE=1 SV=1	1	+	36	36	36	72	72	72	47.283	0	323.31	22961000000	22	509	5.13758	8.7335e-05	8.6506	8.75975	8.66966	8.63063	8.70448	8.74764	9.25125	8.82728	8.80116	9.48058	9.31637	9.41352	9.34297	9.45948	9.50526	9.33818	9.24115
+	2.04424	-0.714702	P0AC02	P0AC02	Outer membrane protein assembly factor BamD	bamD	725	Color2 [A=255, R=0, G=0, B=255]	1	20		-1	22	22	22	sp|P0AC02|BAMD_ECOLI Outer membrane protein assembly factor BamD OS=Escherichia coli (strain K12) OX=83333 GN=bamD PE=1 SV=1	1	+	22	22	22	80	80	80	27.829	0	323.31	25954000000	16	429	3.27842	0.00195664	9.04521	9.22544	9.21848	8.42734	8.56889	9.00299	9.24373	8.08217	8.71583	10.057	9.60467	9.97155	9.7923	9.77271	9.9129	9.50562	9.69195
+	1.72588	-1.16407	P0AD44	P0AD44	Uncharacterized protein YfhG	yfhG	801	Color2 [A=255, R=0, G=0, B=255]	1	20		-1	9	9	9	sp|P0AD44|YFHG_ECOLI Uncharacterized protein YfhG OS=Escherichia coli (strain K12) OX=83333 GN=yfhG PE=3 SV=1	1	+	9	9	9	40.1	40.1	40.1	27.348	0	65.293	1220300000	16	80	3.54008	0.00124168	7.94027	8.17041	7.23624	7.13219	7.40875	8.10537	8.24866	7.49924	7.73257	9.10633	8.71576	9.01703	8.87759	8.90282	9.07019	8.84345	8.96209
+	3.0548	-1.54061	P0AD96	P0AD96	Leu/Ile/Val-binding protein	livJ	807	Color2 [A=255, R=0, G=0, B=255]	1	20		-1	9	9	9	sp|P0AD96|LIVJ_ECOLI Leu/Ile/Val-binding protein OS=Escherichia coli (strain K12) OX=83333 GN=livJ PE=1 SV=1	1	+	9	9	9	32.4	32.4	32.4	39.076	0	67.858	1032900000	17	67	9.15219	1.0616e-07	7.21981	7.53155	7.12308	7.29683	7.36057	7.20369	7.13847	7.23781	7.07225	9.04999	8.62959	8.81667	8.87046	9.00992	8.99127	8.7018	8.81164
+	2.78403	-1.24231	P0ADA1	P0ADA1	Acyl-CoA thioesterase I	tesA	809	Color2 [A=255, R=0, G=0, B=255]	1	20		-1	8	8	8	sp|P0ADA1|TESA_ECOLI Thioesterase 1/protease 1/lysophospholipase L1 OS=Escherichia coli (strain K12) OX=83333 GN=tesA PE=1 SV=1	1	+	8	8	8	46.6	46.6	46.6	23.622	0	136.41	554630000	15	49	6.43836	1.32587e-05	7.5447	7.22024	7.0224	7.33689	7.32556	7.33754	7.23186	7.76292	7.38351	8.54725	8.58458	8.38245	8.6328	8.77628	8.55107	8.72942	8.39245
+	2.69066	-0.62354	P0ADA5	P0ADA5	Uncharacterized lipoprotein YajG	yajG	811	Color2 [A=255, R=0, G=0, B=255]	1	20		-1	17	17	17	sp|P0ADA5|YAJG_ECOLI Uncharacterized lipoprotein YajG OS=Escherichia coli (strain K12) OX=83333 GN=yajG PE=3 SV=1	1	+	17	17	17	86.5	86.5	86.5	20.95	0	323.31	17287000000	8	196	1.80881	0.0247879	9.3548	9.40459	9.41154	8.71759	8.81443	9.5323	9.57467	8.28562	9.27765	10.1272	9.84623	10.0681	9.84011	9.92018	10.0097	9.54153	10.1308
+	2.04997	-0.796698	P0ADC1	P0ADC1	LPS-assembly lipoprotein LptE	lptE	816	Color2 [A=255, R=0, G=0, B=255]	1	20		-1	21	21	21	sp|P0ADC1|LPTE_ECOLI LPS-assembly lipoprotein LptE OS=Escherichia coli (strain K12) OX=83333 GN=lptE PE=1 SV=1	1	+	21	21	21	64.2	64.2	64.2	21.356	0	260.93	15791000000	12	310	3.4592	0.00142621	8.89634	9.13494	8.90827	8.09346	8.41395	8.90121	9.14523	7.80035	8.53348	9.93189	9.47999	9.91776	9.82433	9.98672	10.0062	9.70218	9.83809
+	3.39727	-1.32178	P0ADS6	P0ADS6	Uncharacterized protein YggE	yggE	843	Color2 [A=255, R=0, G=0, B=255]	1	20		-1	16	16	16	sp|P0ADS6|YGGE_ECOLI Uncharacterized protein YggE OS=Escherichia coli (strain K12) OX=83333 GN=yggE PE=4 SV=1	1	+	16	16	16	46.3	46.3	46.3	26.635	0	202.31	2309300000	10	119	5.69273	3.75529e-05	7.29272	7.66713	7.637	7.90888	7.40758	7.67095	8.31192	7.85289	7.75062	8.84227	8.83447	8.88545	8.7326	9.26534	8.82295	9.35158	9.00509
+	2.71795	-1.1703	P0ADU2	P0ADU2	Probable quinol monooxygenase YgiN	ygiN	848	Color2 [A=255, R=0, G=0, B=255]	1	20		-1	5	5	5	sp|P0ADU2|YGIN_ECOLI Probable quinol monooxygenase YgiN OS=Escherichia coli (strain K12) OX=83333 GN=ygiN PE=1 SV=1	1	+	5	5	5	39.4	39.4	39.4	11.532	0	156.5	9164000000	5	107	6.55611	1.08588e-05	7.39632	7.22963	7.54869	8.96145	9.0525	8.76232	9.21995	9.16652	9.07265	8.51891	8.80953	8.35711	8.82151	9.02053	8.64896	9.08938	8.77147
+	1.77675	-1.42529	P0ADZ0	P0ADZ0	50S ribosomal protein L23	rplW	861	Color2 [A=255, R=0, G=0, B=255]	1	20		-1	13	13	13	sp|P0ADZ0|RL23_ECOLI 50S ribosomal protein L23 OS=Escherichia coli (strain K12) OX=83333 GN=rplW PE=1 SV=1	1	+	13	13	13	74	74	74	11.199	0	115.29	5041300000	5	80	2.05297	0.0160181	7.45541	7.36158	8.47692	7.44594	8.61519	9.23787	9.18887	7.61993	8.80408	9.28005	9.12401	9.16572	9.65662	9.78727	9.76532	9.56862	9.71661
+	3.80796	-2.07917	P0AE08	P0AE08	Alkyl hydroperoxide reductase subunit C	ahpC	866	Color2 [A=255, R=0, G=0, B=255]	1	20		-1	18	18	18	sp|P0AE08|AHPC_ECOLI Alkyl hydroperoxide reductase C OS=Escherichia coli (strain K12) OX=83333 GN=ahpC PE=1 SV=2	1	+	18	18	18	78.1	78.1	78.1	20.761	0	323.31	22690000000	10	288	5.82043	2.95411e-05	7.47077	7.14495	7.37299	8.54447	8.49013	9.29183	9.25959	8.95158	9.68603	9.32978	9.63411	9.26233	9.62767	9.55206	9.36825	9.82855	9.59268
+	3.24419	-1.25665	P0AEJ2	P0AEJ2	Isochorismate synthase EntC	entC	899	Color2 [A=255, R=0, G=0, B=255]	1	20		-1	7	7	7	sp|P0AEJ2|ENTC_ECOLI Isochorismate synthase EntC OS=Escherichia coli (strain K12) OX=83333 GN=entC PE=1 SV=1	1	+	7	7	7	23.5	23.5	23.5	42.931	0	38.585	160710000	18	23	6.3506	1.42377e-05	7.38383	7.40106	7.06777	7.32578	7.23369	7.37999	7.72578	7.3269	7.49028	8.41865	8.56587	8.63807	7.55369	7.47193	7.36396	7.30889	7.26261
+	3.25402	-1.77592	P0AEL6	P0AEL6	Ferrienterobactin-binding periplasmic protein	fepB	905	Color2 [A=255, R=0, G=0, B=255]	1	20		-1	9	9	9	sp|P0AEL6|FEPB_ECOLI Ferric enterobactin-binding periplasmic protein FepB OS=Escherichia coli (strain K12) OX=83333 GN=fepB PE=1 SV=1	1	+	9	9	9	29.2	29.2	29.2	34.283	0	76.594	1198900000	10	73	6.51536	1.15009e-05	7.64327	7.32629	7.10035	7.63112	7.41526	6.98667	7.3831	7.24655	7.74057	9.16065	9.25715	8.97987	8.87337	8.92751	9.01	8.70034	8.85233
+	1.83566	-0.998109	P0AEM9	P0AEM9	Cystine-binding periplasmic protein	fliY	906	Color2 [A=255, R=0, G=0, B=255]	1	20		-1	21	21	21	sp|P0AEM9|TCYJ_ECOLI L-cystine-binding protein TcyJ OS=Escherichia coli (strain K12) OX=83333 GN=tcyJ PE=1 SV=1	1	+	21	21	21	56.4	56.4	56.4	29.039	0	142.55	1545100000	20	131	5.52744	4.67449e-05	8.05492	7.98256	7.43778	7.4617	7.4831	7.42128	7.98773	7.46708	7.41898	9.09906	8.61395	8.75658	8.90111	9.09639	9.07	8.64666	8.69916
+	2.03321	-0.985033	P0AEU0	P0AEU0	Histidine-binding periplasmic protein	hisJ	922	Color2 [A=255, R=0, G=0, B=255]	1	20		-1	13	13	13	sp|P0AEU0|HISJ_ECOLI Histidine-binding periplasmic protein OS=Escherichia coli (strain K12) OX=83333 GN=hisJ PE=1 SV=1	1	+	13	13	13	58.5	58.5	58.5	28.483	0	201.33	802950000	15	72	5.29032	7.02173e-05	7.80036	7.84467	7.35317	7.77634	7.31624	7.41336	7.83737	7.68645	7.44003	8.92602	8.4853	8.54198	8.67037	8.88604	8.84238	8.5942	8.56847
+	1.87125	-1.09628	P0AF70	P0AF70	Uncharacterized protein YjeI	yjeI	947	Color2 [A=255, R=0, G=0, B=255]	1	20		-1	3	3	3	sp|P0AF70|YJEI_ECOLI Uncharacterized protein YjeI OS=Escherichia coli (strain K12) OX=83333 GN=yjeI PE=3 SV=1	1	+	3	3	3	30.8	30.8	30.8	11.958	0	323.31	5479800000	4	63	3.7656	0.000857762	8.25344	8.47072	7.82122	7.74179	7.99548	8.65455	8.88805	7.62898	8.51795	9.32031	8.95434	9.55956	9.66071	9.88996	9.72561	9.89044	9.68176
+	2.34018	-1.52021	P0AFK9	P0AFK9	Spermidine/putrescine-binding periplasmic protein	potD	974	Color2 [A=255, R=0, G=0, B=255]	1	20		-1	27	27	27	sp|P0AFK9|POTD_ECOLI Spermidine/putrescine-binding periplasmic protein OS=Escherichia coli (strain K12) OX=83333 GN=potD PE=1 SV=1	1	+	27	27	27	54.9	54.9	54.9	38.867	0	323.31	2957900000	16	210	6.74531	7.90186e-06	7.83354	7.8845	7.2172	7.19487	7.50363	7.39901	7.7005	7.48222	7.54496	9.46802	8.95186	9.07598	9.04763	9.13843	9.22999	8.87674	8.67773
+	2.21853	-1.28597	P0AG82	P0AG82	Phosphate-binding protein PstS	pstS	1013	Color2 [A=255, R=0, G=0, B=255]	1	20		-1	22	22	22	sp|P0AG82|PSTS_ECOLI Phosphate-binding protein PstS OS=Escherichia coli (strain K12) OX=83333 GN=pstS PE=1 SV=1	1	+	22	22	22	63.3	63.3	63.3	37.023	0	323.31	1604500000	21	122	5.172	8.25567e-05	7.62685	7.92351	7.24355	7.41595	7.62405	7.35434	8.02514	7.28799	7.2891	9.16557	8.72717	8.75909	8.81848	8.87713	9.05919	8.74344	8.82541
+	2.71482	-1.60708	P0AGC3	P0AGC3	Soluble lytic murein transglycosylase	slt	1023	Color2 [A=255, R=0, G=0, B=255]	1	20		-1	29	29	29	sp|P0AGC3|SLT_ECOLI Soluble lytic murein transglycosylase OS=Escherichia coli (strain K12) OX=83333 GN=slt PE=1 SV=1	1	+	29	29	29	54.4	54.4	54.4	73.352	0	323.31	1899500000	40	147	3.2216	0.00211805	7.8919	7.52917	7.25268	7.37182	7.57008	7.53286	7.9481	8.02735	7.15513	9.40965	9.03782	9.04751	8.67697	8.19526	8.66845	7.9085	8.93057
+	2.64377	-1.07907	P0C0V0	P0C0V0	Periplasmic serine endoprotease DegP	degP	1055	Color2 [A=255, R=0, G=0, B=255]	1	20		-1	31	31	31	sp|P0C0V0|DEGP_ECOLI Periplasmic serine endoprotease DegP OS=Escherichia coli (strain K12) OX=83333 GN=degP PE=1 SV=1	1	+	31	31	31	58.9	58.9	58.9	49.354	0	323.31	23333000000	20	400	3.41117	0.00155643	8.56801	8.71764	8.31553	8.71068	8.88953	8.66845	9.42627	8.71281	8.74975	9.73876	9.41037	9.68926	9.38853	9.55595	9.38984	9.65578	9.18876
+	2.09513	-0.755181	P0C960	P0C960	Endo-type membrane-bound lytic murein transglycosylase A	emtA	1056	Color2 [A=255, R=0, G=0, B=255]	1	20		-1	10	10	10	sp|P0C960|EMTA_ECOLI Endo-type membrane-bound lytic murein transglycosylase A OS=Escherichia coli (strain K12) OX=83333 GN=emtA PE=1 SV=1	1	+	10	10	10	62.6	62.6	62.6	22.226	0	182.86	5888800000	11	158	4.19802	0.000438125	8.90146	9.053	9.18355	8.09743	8.32307	8.5226	8.79585	7.49397	8.27098	9.94843	9.54045	9.91467	9.79852	9.83163	9.81937	9.35499	9.65314
+	2.61028	-1.04462	P10100	P10100	Rare lipoprotein A	rlpA	1065	Color2 [A=255, R=0, G=0, B=255]	1	20		-1	24	24	24	sp|P10100|RLPA_ECOLI Endolytic peptidoglycan transglycosylase RlpA OS=Escherichia coli (strain K12) OX=83333 GN=rlpA PE=1 SV=1	1	+	24	24	24	55	55	55	37.528	0	323.31	109680000000	11	419	3.23159	0.0020911	9.36466	9.58019	9.27875	8.55802	8.82063	9.33692	9.65502	7.748	9.18018	10.5907	10.2031	10.5637	10.4957	10.6481	10.6662	10.5531	10.4393
+	2.92375	-1.48424	P10378	P10378	Enterobactin synthase component E	entE	1069	Color2 [A=255, R=0, G=0, B=255]	1	20		-1	12	12	12	sp|P10378|ENTE_ECOLI Enterobactin synthase component E OS=Escherichia coli (strain K12) OX=83333 GN=entE PE=1 SV=3	1	+	12	12	12	26.7	26.7	26.7	59.111	0	104.09	556150000	22	60	5.61399	4.20661e-05	7.40213	7.55987	7.07856	7.4978	7.11839	7.22474	7.41007	7.69978	7.65846	8.65962	9.04119	8.79247	8.35355	8.13191	7.90832	8.55924	8.41051
+	1.92378	-1.08461	P11454	P11454	Enterobactin synthase component F	entF	1079	Color2 [A=255, R=0, G=0, B=255]	1	20		-1	25	25	25	sp|P11454|ENTF_ECOLI Enterobactin synthase component F OS=Escherichia coli (strain K12) OX=83333 GN=entF PE=1 SV=3	1	+	25	25	25	21.3	21.3	21.3	141.99	0	114.84	1310600000	55	115	2.19765	0.012213	7.67041	7.30325	7.37332	7.5014	7.37836	7.54578	7.484	7.70801	7.36582	8.09226	8.73773	8.77081	7.21767	8.20607	6.70982	8.75955	8.12192
+	2.51087	-1.03153	P13482	P13482	Periplasmic trehalase	treA	1099	Color2 [A=255, R=0, G=0, B=255]	1	20		-1	9	9	9	sp|P13482|TREA_ECOLI Periplasmic trehalase OS=Escherichia coli (strain K12) OX=83333 GN=treA PE=1 SV=1	1	+	9	9	9	21.6	21.6	21.6	63.636	0	42.624	372920000	28	43	6.37232	1.39889e-05	7.21094	7.4854	7.52913	7.49978	7.34641	7.70525	7.51779	7.64402	7.42212	8.68621	8.26171	8.37214	8.53754	8.66024	8.40405	8.7106	8.65369
+	2.15337	-1.26221	P15034	P15034	Xaa-Pro aminopeptidase	pepP	1109	Color2 [A=255, R=0, G=0, B=255]	1	20		-1	8	8	8	sp|P15034|AMPP_ECOLI Xaa-Pro aminopeptidase OS=Escherichia coli (strain K12) OX=83333 GN=pepP PE=1 SV=2	1	+	8	8	8	10.7	10.7	10.7	49.815	0	19.248	430850000	23	38	2.06548	0.0156684	7.58077	7.5778	7.07057	7.90372	7.20792	8.19844	7.27819	7.4607	7.81725	8.57186	9.02296	8.42095	8.43813	8.3294	7.41309	8.74685	8.22572
+	3.01782	-1.25207	P15288	P15288	Cytosol non-specific dipeptidase	pepD	1116	Color2 [A=255, R=0, G=0, B=255]	1	20		-1	15	15	15	sp|P15288|PEPD_ECOLI Cytosol non-specific dipeptidase OS=Escherichia coli (strain K12) OX=83333 GN=pepD PE=1 SV=3	1	+	15	15	15	42.1	42.1	42.1	52.915	0	222.99	2841600000	20	135	4.51367	0.000256571	7.44414	7.29143	7.32714	8.20052	8.14308	8.12785	8.19145	8.40975	8.66103	8.60709	8.84195	8.36988	8.76618	8.53681	8.05687	8.99194	8.7463
+	2.41069	-1.33976	P15639	P15639	Bifunctional purine biosynthesis protein PurH;Phosphoribosylaminoimidazolecarboxamide formyltransferase;IMP cyclohydrolase	purH	1117	Color2 [A=255, R=0, G=0, B=255]	1	20		-1	42	42	42	sp|P15639|PUR9_ECOLI Bifunctional purine biosynthesis protein PurH OS=Escherichia coli (strain K12) OX=83333 GN=purH PE=1 SV=1	1	+	42	42	42	71.5	71.5	71.5	57.329	0	323.31	34360000000	31	387	3.08123	0.00266778	7.57503	7.60224	7.38146	8.92542	8.78199	9.06978	8.35953	9.57648	9.44484	8.50496	9.23885	8.83419	8.66645	8.6597	8.3841	9.0661	8.79775
+	3.25774	-1.59811	P16869	P16869	FhuE receptor	fhuE	1130	Color2 [A=255, R=0, G=0, B=255]	1	20		-1	26	26	26	sp|P16869|FHUE_ECOLI FhuE receptor OS=Escherichia coli (strain K12) OX=83333 GN=fhuE PE=1 SV=2	1	+	26	26	26	46.1	46.1	46.1	81.232	0	323.31	2642200000	36	197	8.51491	3.22364e-07	7.53111	7.22632	7.52721	7.33804	7.24066	7.50755	7.39616	7.3713	7.57717	9.19237	8.78618	9.1004	8.90091	8.8748	8.8996	8.82582	9.01995
+	3.372	-3.59174	P17315	P17315	Colicin I receptor	cirA	1137	Color2 [A=255, R=0, G=0, B=255]	1	20		-1	89	89	89	sp|P17315|CIRA_ECOLI Colicin I receptor OS=Escherichia coli (strain K12) OX=83333 GN=cirA PE=1 SV=2	1	+	89	89	89	76.2	76.2	76.2	73.895	0	323.31	404630000000	37	1608	9.20223	1.0616e-07	6.5874	7.61716	6.98725	7.14871	6.36581	6.84669	7.1198	7.34907	6.80988	10.9365	10.4359	10.5946	10.6952	10.7101	10.7478	10.5462	10.6838
+	1.80938	-1.17958	P21888	P21888	Cysteine--tRNA ligase	cysS	1175	Color2 [A=255, R=0, G=0, B=255]	1	20		-1	16	16	16	sp|P21888|SYC_ECOLI Cysteine--tRNA ligase OS=Escherichia coli (strain K12) OX=83333 GN=cysS PE=1 SV=2	1	+	16	16	16	41.4	41.4	41.4	52.202	0	117.25	1287500000	23	53	2.30367	0.0100463	7.0329	6.99937	7.00934	7.16826	7.44683	8.16224	8.0032	8.24112	8.55445	7.71698	8.72197	8.14139	7.67476	7.34128	7.21934	7.29846	7.62447
+	3.36382	-0.690929	P23827	P23827	Ecotin	eco	1194	Color2 [A=255, R=0, G=0, B=255]	1	20		-1	9	9	9	sp|P23827|ECOT_ECOLI Ecotin OS=Escherichia coli (strain K12) OX=83333 GN=eco PE=1 SV=1	1	+	9	9	9	36.4	36.4	36.4	18.192	0	38.375	1665600000	9	85	3.03774	0.00288716	8.3138	8.41572	8.21748	6.96035	7.10587	8.24147	8.405	7.52992	8.40236	9.05061	8.94945	9.01974	8.84364	9.22619	9.09198	8.83806	8.86097
+	2.75722	-2.34236	P23843	P23843	Periplasmic oligopeptide-binding protein	oppA	1199	Color2 [A=255, R=0, G=0, B=255]	1	20		-1	43	43	43	sp|P23843|OPPA_ECOLI Periplasmic oligopeptide-binding protein OS=Escherichia coli (strain K12) OX=83333 GN=oppA PE=1 SV=2	1	+	43	43	43	81	81	81	60.898	0	323.31	16100000000	31	422	5.49432	4.97072e-05	7.03678	8.05846	7.31622	6.99326	7.43004	8.20235	8.22776	7.36573	8.12966	9.90068	9.88427	9.65358	9.7607	9.91004	9.79993	9.68468	9.77395
+	5.12386	-2.58896	P23847	P23847	Periplasmic dipeptide transport protein	dppA	1201	Color2 [A=255, R=0, G=0, B=255]	1	20		-1	34	34	34	sp|P23847|DPPA_ECOLI Dipeptide-binding protein OS=Escherichia coli (strain K12) OX=83333 GN=dppA PE=1 SV=1	1	+	34	34	34	60.2	60.2	60.2	60.293	0	323.31	9927600000	27	325	9.26806	1.0616e-07	7.15874	7.14619	7.03698	7.14743	7.67948	7.83536	7.64557	7.43546	7.30335	9.85263	9.59202	9.66412	9.56322	9.68316	9.64315	9.27124	9.56052
+	2.98391	-1.65527	P23869	P23869	Peptidyl-prolyl cis-trans isomerase B	ppiB	1203	Color2 [A=255, R=0, G=0, B=255]	1	20		-1	9	9	9	sp|P23869|PPIB_ECOLI Peptidyl-prolyl cis-trans isomerase B OS=Escherichia coli (strain K12) OX=83333 GN=ppiB PE=1 SV=2	1	+	9	9	9	54.9	54.9	54.9	18.153	0	167.18	5516400000	8	190	6.9811	5.50968e-06	7.11221	7.42401	7.19723	8.48833	8.59033	8.39839	8.81205	8.77065	8.56297	8.82261	9.22572	8.65093	9.1929	9.34171	8.9745	9.28201	9.16578
+	1.62763	-1.16381	P25665	P25665	5-methyltetrahydropteroyltriglutamate--homocysteine methyltransferase	metE	1246	Color2 [A=255, R=0, G=0, B=255]	1	20		-1	26	26	26	sp|P25665|METE_ECOLI 5-methyltetrahydropteroyltriglutamate--homocysteine methyltransferase OS=Escherichia coli (strain K12) OX=83333 GN=metE PE=1 SV=6	1	+	26	26	26	33.6	33.6	33.6	84.672	0	266.6	1180800000	36	114	1.50171	0.0442493	8.10816	7.33922	7.33745	8.07759	7.30445	8.1035	7.22579	7.08644	7.75059	8.59357	8.52122	9.16146	8.29726	8.74244	7.22707	8.2265	8.20531
+	2.50976	-0.691821	P31063	P31063	Uncharacterized lipoprotein YedD	yedD	1332	Color2 [A=255, R=0, G=0, B=255]	1	20		-1	16	16	16	sp|P31063|YEDD_ECOLI Uncharacterized lipoprotein YedD OS=Escherichia coli (strain K12) OX=83333 GN=yedD PE=3 SV=1	1	+	16	16	16	80.3	80.3	80.3	14.983	0	323.31	6712800000	10	185	2.5232	0.00693565	8.70274	8.78008	8.82591	7.97695	7.88205	8.80352	9.00424	7.55897	8.53164	9.59994	9.26183	9.52242	9.34735	9.45773	9.55546	9.40737	9.38166
+	1.84781	-1.02925	P33362	P33362	Putative osmoprotectant uptake system substrate-binding protein OsmF	osmF	1393	Color2 [A=255, R=0, G=0, B=255]	1	20		-1	9	9	9	sp|P33362|YEHZ_ECOLI Glycine betaine-binding protein YehZ OS=Escherichia coli (strain K12) OX=83333 GN=yehZ PE=1 SV=1	1	+	9	9	9	36.4	36.4	36.4	32.609	0	76.732	338620000	16	45	5.11483	8.85057e-05	7.49097	7.93531	7.22346	7.41594	7.13873	7.56968	7.28605	7.1755	7.5353	8.79988	8.60378	8.33383	8.43371	8.54314	8.68397	8.51821	8.41779
+	2.43851	-0.966848	P33363	P33363	Periplasmic beta-glucosidase	bglX	1394	Color2 [A=255, R=0, G=0, B=255]	1	20		-1	20	20	20	sp|P33363|BGLX_ECOLI Periplasmic beta-glucosidase OS=Escherichia coli (strain K12) OX=83333 GN=bglX PE=3 SV=2	1	+	20	20	20	34.1	34.1	34.1	83.459	0	54.872	247020000	43	54	2.18179	0.0125755	7.27898	7.12278	7.50163	7.50308	7.72723	7.86084	7.16982	7.52944	7.21355	8.47579	8.08279	8.24536	7.58584	7.34157	7.53223	7.54269	8.54883
+	4.33685	-1.82869	P37146	P37146	Ribonucleoside-diphosphate reductase 2 subunit beta	nrdF	1439	Color2 [A=255, R=0, G=0, B=255]	1	20		-1	12	12	12	sp|P37146|RIR4_ECOLI Ribonucleoside-diphosphate reductase 2 subunit beta OS=Escherichia coli (strain K12) OX=83333 GN=nrdF PE=1 SV=2	1	+	12	12	12	32.3	32.3	32.3	36.443	0	170	1718000000	12	92	8.37104	4.08153e-07	6.9627	7.1094	7.17107	7.50822	7.76919	7.46248	7.67562	7.44933	7.51081	8.7635	8.9594	9.00634	9.04883	8.82218	8.7498	9.33963	8.90051
+	3.3772	-1.83116	P37329	P37329	Molybdate-binding periplasmic protein	modA	1447	Color2 [A=255, R=0, G=0, B=255]	1	20		-1	31	31	31	sp|P37329|MODA_ECOLI Molybdate-binding protein ModA OS=Escherichia coli (strain K12) OX=83333 GN=modA PE=1 SV=1	1	+	31	31	31	73.5	73.5	73.5	27.364	0	323.31	26726000000	18	424	4.90302	0.000124432	8.06867	8.27049	7.78855	7.49443	7.62519	8.14934	8.86439	7.15503	8.04548	10.0648	9.80232	9.75412	9.86453	10.0117	10.05	9.8385	9.80657
+	2.70244	-1.38567	P37648	P37648	Protein YhjJ	yhjJ	1467	Color2 [A=255, R=0, G=0, B=255]	1	20		-1	30	30	30	sp|P37648|YHJJ_ECOLI Protein YhjJ OS=Escherichia coli (strain K12) OX=83333 GN=yhjJ PE=1 SV=1	1	+	30	30	30	67.5	67.5	67.5	55.527	0	323.31	2987600000	25	186	5.11249	8.85057e-05	8.08611	8.00436	7.62144	6.98768	7.50889	7.95062	8.0548	7.26223	7.27238	9.52488	9.26385	9.08019	8.99704	9.06236	9.22326	9.1514	9.2029
+	2.45917	-1.60232	P37650	P37650	Cellulose synthase operon protein C	bcsC	1468	Color2 [A=255, R=0, G=0, B=255]	1	20		-1	48	48	48	sp|P37650|BCSC_ECOLI Cellulose synthase operon protein C OS=Escherichia coli (strain K12) OX=83333 GN=bcsC PE=1 SV=3	1	+	48	48	48	40.4	40.4	40.4	127.72	0	323.31	4707000000	70	348	5.89357	2.69593e-05	7.71748	6.85288	7.21203	7.26921	6.41676	7.29265	7.18653	7.38544	6.89735	8.85715	8.75343	8.97876	8.95269	8.92075	9.10735	9.00715	9.16723
+	3.31012	-1.07039	P39099	P39099	Periplasmic pH-dependent serine endoprotease DegQ	degQ	1505	Color2 [A=255, R=0, G=0, B=255]	1	20		-1	26	26	26	sp|P39099|DEGQ_ECOLI Periplasmic pH-dependent serine endoprotease DegQ OS=Escherichia coli (strain K12) OX=83333 GN=degQ PE=1 SV=1	1	+	26	26	26	51.9	51.9	51.9	47.204	0	323.31	2627500000	21	184	3.31909	0.00184485	7.50129	7.61698	7.30321	7.90877	7.8708	7.94608	8.99825	8.00126	8.12646	8.63965	8.49856	8.49445	8.29844	8.36389	8.30597	8.67382	8.56578
+	5.14681	-3.13263	P39172	P39172	High-affinity zinc uptake system protein ZnuA	znuA	1508	Color2 [A=255, R=0, G=0, B=255]	1	20		-1	27	27	27	sp|P39172|ZNUA_ECOLI High-affinity zinc uptake system protein ZnuA OS=Escherichia coli (strain K12) OX=83333 GN=znuA PE=1 SV=4	1	+	27	27	27	64.5	64.5	64.5	33.777	0	323.31	60958000000	15	336	11.275	5.60036e-09	7.15298	7.36749	7.15663	7.58657	7.20467	7.48836	7.0977	7.30868	7.50789	10.5079	10.3025	10.2646	10.5364	10.8216	10.6296	10.5633	10.1966
+	4.29285	-1.08389	P40120	P40120	Glucans biosynthesis protein D	mdoD	1543	Color2 [A=255, R=0, G=0, B=255]	1	20		-1	12	12	12	sp|P40120|OPGD_ECOLI Glucans biosynthesis protein D OS=Escherichia coli (strain K12) OX=83333 GN=mdoD PE=1 SV=3	1	+	12	12	12	28.3	28.3	28.3	62.757	0	114.16	411630000	31	60	4.26069	0.00038334	7.64061	7.52536	7.5569	7.11998	7.15194	7.84424	7.54013	7.52893	7.40061	8.67984	8.56691	8.72781	8.01013	8.09653	8.14457	8.0479	8.7051
+	2.73286	-0.785684	P40710	P40710	Lipoprotein NlpE	nlpE	1545	Color2 [A=255, R=0, G=0, B=255]	1	20		-1	14	14	14	sp|P40710|NLPE_ECOLI Lipoprotein NlpE OS=Escherichia coli (strain K12) OX=83333 GN=nlpE PE=1 SV=1	1	+	14	14	14	61.9	61.9	61.9	25.844	0	282.17	5494200000	14	161	3.26108	0.00200471	8.35224	8.45065	8.62552	7.47613	7.18882	8.49414	8.61665	7.51571	8.23348	9.35266	9.12057	9.31222	9.21115	9.29596	9.41777	9.21556	9.32307
+	2.93126	-1.13242	P45464	P45464	Penicillin-binding protein activator LpoA	lpoA	1565	Color2 [A=255, R=0, G=0, B=255]	1	20		-1	40	40	40	sp|P45464|LPOA_ECOLI Penicillin-binding protein activator LpoA OS=Escherichia coli (strain K12) OX=83333 GN=lpoA PE=1 SV=1	1	+	40	40	40	53.8	53.8	53.8	72.824	0	323.31	63330000000	31	629	4.29756	0.000369259	8.80955	8.94336	9.03675	8.28115	8.39723	8.91813	9.22629	7.93429	8.93057	10.2289	9.82896	10.129	10.1231	10.1425	10.3088	10.1234	10.2525
+	2.40256	-0.800791	P45523	P45523	FKBP-type peptidyl-prolyl cis-trans isomerase FkpA	fkpA	1568	Color2 [A=255, R=0, G=0, B=255]	1	20		-1	25	25	25	sp|P45523|FKBA_ECOLI FKBP-type peptidyl-prolyl cis-trans isomerase FkpA OS=Escherichia coli (strain K12) OX=83333 GN=fkpA PE=1 SV=1	1	+	25	25	25	79.3	79.3	79.3	28.882	0	323.31	7816900000	15	315	2.9673	0.00323156	8.49539	8.54699	8.79945	7.67913	7.60186	8.75845	8.72122	7.71261	8.5853	9.57742	9.24578	9.42099	9.2929	9.47062	9.50319	9.28921	9.3915
+	3.31916	-1.79258	P45955	P45955	Uncharacterized protein YbgF	ybgF	1576	Color2 [A=255, R=0, G=0, B=255]	1	20		-1	18	18	18	sp|P45955|CPOB_ECOLI Cell division coordinator CpoB OS=Escherichia coli (strain K12) OX=83333 GN=cpoB PE=1 SV=2	1	+	18	18	18	44.1	44.1	44.1	28.231	0	323.31	13427000000	10	264	3.31772	0.00184485	7.92441	8.19499	7.97321	7.40442	7.54312	8.57607	8.87445	6.94519	8.341	10.0223	9.52814	9.91984	9.67664	9.64916	9.79496	9.51075	9.65843
+	1.68546	-1.10454	P46122	P46122	Uncharacterized lipoprotein YajI	yajI	1579	Color2 [A=255, R=0, G=0, B=255]	1	20		-1	5	5	5	sp|P46122|YAJI_ECOLI Uncharacterized lipoprotein YajI OS=Escherichia coli (strain K12) OX=83333 GN=yajI PE=1 SV=3	1	+	5	5	5	25.1	25.1	25.1	19.56	0	35.257	1571700000	8	67	3.11946	0.00251805	8.15002	8.1529	7.30717	7.38103	7.21641	8.19371	8.4416	7.44489	7.93466	9.00303	8.79446	9.12623	8.92931	8.94207	9.09861	8.84044	9.04809
+	2.50026	-0.693648	P46130	P46130	Putative acyl-CoA thioester hydrolase YbhC	ybhC	1580	Color2 [A=255, R=0, G=0, B=255]	1	20		-1	22	22	22	sp|P46130|YBHC_ECOLI Putative acyl-CoA thioester hydrolase YbhC OS=Escherichia coli (strain K12) OX=83333 GN=ybhC PE=1 SV=2	1	+	22	22	22	47.5	47.5	47.5	46.082	0	323.31	22056000000	17	341	1.65026	0.033106	9.0966	9.21384	9.35089	8.47571	8.79205	9.272	9.5242	7.82189	9.08632	10.0236	9.75607	9.96261	9.80695	9.74607	9.95311	9.46722	9.99147
+	2.10783	-0.802479	P52644	P52644	Heat shock protein HslJ	hslJ	1598	Color2 [A=255, R=0, G=0, B=255]	1	20		-1	9	9	9	sp|P52644|HSLJ_ECOLI Heat shock protein HslJ OS=Escherichia coli (strain K12) OX=83333 GN=hslJ PE=1 SV=1	1	+	9	9	9	80	80	80	15.165	0	152.06	2834700000	8	119	3.09184	0.00261936	8.2927	8.37565	8.35338	7.3489	7.22171	8.34276	8.49037	7.07147	7.93976	9.29691	8.82224	9.31001	9.15263	9.30473	9.17032	9.16122	9.16507
+	2.23685	-0.810626	P61320	P61320	Outer-membrane lipoprotein LolB	lolB	1629	Color2 [A=255, R=0, G=0, B=255]	1	20		-1	20	20	20	sp|P61320|LOLB_ECOLI Outer-membrane lipoprotein LolB OS=Escherichia coli (strain K12) OX=83333 GN=lolB PE=1 SV=1	1	+	20	20	20	82.1	82.1	82.1	23.55	0	323.31	9678500000	15	331	2.21575	0.011866	8.75515	8.93606	8.62643	7.90658	8.21503	8.82638	9.02407	7.24274	8.64269	9.74295	9.34533	9.66123	9.55571	9.62249	9.68977	9.36603	9.53995
+	2.98321	-2.42549	P62707	P62707	2,3-bisphosphoglycerate-dependent phosphoglycerate mutase	gpmA	1640	Color2 [A=255, R=0, G=0, B=255]	1	20		-1	42	42	42	sp|P62707|GPMA_ECOLI 2,3-bisphosphoglycerate-dependent phosphoglycerate mutase OS=Escherichia coli (strain K12) OX=83333 GN=gpmA PE=1 SV=2	1	+	42	42	42	85.6	85.6	85.6	28.556	0	323.31	88629000000	14	506	7.61294	1.54295e-06	7.91666	7.20749	7.33888	7.3824	7.87787	7.38879	8.64326	8.09265	8.34743	9.96144	10.2034	9.57466	10.3402	10.6916	10.1965	10.9397	10.3396
+	2.74301	-1.06072	P64451	P64451	Uncharacterized lipoprotein YdcL	ydcL	1657	Color2 [A=255, R=0, G=0, B=255]	1	20		-1	22	22	22	sp|P64451|YDCL_ECOLI Uncharacterized lipoprotein YdcL OS=Escherichia coli (strain K12) OX=83333 GN=ydcL PE=3 SV=1	1	+	22	22	22	86.9	86.9	86.9	24.427	0	323.31	9116600000	13	264	3.12592	0.00249045	8.58046	8.53541	8.62784	7.68394	7.3895	8.69427	8.85537	7.10653	8.2164	9.8444	9.36961	9.71187	9.65924	9.78961	9.75354	9.60603	9.71284
+	2.54563	-1.04234	P65290	P65290	Uncharacterized lipoprotein YfgH	yfgH	1680	Color2 [A=255, R=0, G=0, B=255]	1	20		-1	4	4	4	sp|P65290|YFGH_ECOLI Uncharacterized lipoprotein YfgH OS=Escherichia coli (strain K12) OX=83333 GN=yfgH PE=3 SV=1	1	+	4	4	4	24.4	24.4	24.4	17.705	0	8.4911	87137000	5	20	1.92192	0.0203677	7.41989	7.22338	7.15616	7.25571	7.37375	7.45497	7.33061	7.68786	7.31186	8.47764	8.0337	8.41511	8.13004	7.57133	8.09142	6.74964	7.4942
+	2.13968	-0.685912	P68066	P68066	Autonomous glycyl radical cofactor	grcA	1691	Color2 [A=255, R=0, G=0, B=255]	1	20		-1	17	15	15	sp|P68066|GRCA_ECOLI Autonomous glycyl radical cofactor OS=Escherichia coli (strain K12) OX=83333 GN=grcA PE=1 SV=1	1	+	17	15	15	81.1	75.6	75.6	14.284	0	323.31	26798000000	10	285	3.55072	0.00123174	8.77867	8.58061	8.64351	9.10343	9.15549	9.34363	9.2804	9.36961	9.16236	9.26512	9.596	9.1994	9.19926	9.3471	9.20049	9.20238	9.14563
+	2.75943	-0.734269	P69411	P69411	Outer membrane lipoprotein RcsF	rcsF	1704	Color2 [A=255, R=0, G=0, B=255]	1	20		-1	9	9	9	sp|P69411|RCSF_ECOLI Outer membrane lipoprotein RcsF OS=Escherichia coli (strain K12) OX=83333 GN=rcsF PE=1 SV=1	1	+	9	9	9	76.9	76.9	76.9	14.163	0	323.31	17447000000	7	178	2.74315	0.00489949	9.26644	9.40483	9.35774	8.70075	8.93655	9.40651	9.65488	8.1769	9.39231	10.1944	9.90057	10.1369	10.1898	10.2806	10.2985	10.2397	10.2312
+	2.20031	-1.18712	P69783	P69783	Glucose-specific phosphotransferase enzyme IIA component	crr	1717	Color2 [A=255, R=0, G=0, B=255]	1	20		-1	12	12	12	sp|P69783|PTGA_ECOLI PTS system glucose-specific EIIA component OS=Escherichia coli (strain K12) OX=83333 GN=crr PE=1 SV=2	1	+	12	12	12	55.6	55.6	55.6	18.251	0	165.4	2694800000	9	110	4.65944	0.000200963	7.82886	7.59852	7.54504	7.59946	7.50857	7.98663	8.25	7.51267	7.98351	8.94242	9.14721	8.44415	9.11797	9.17754	8.68643	9.75283	9.08711
+	3.35578	-2.41837	P75780	P75780	Catecholate siderophore receptor Fiu	fiu	1744	Color2 [A=255, R=0, G=0, B=255]	1	20		-1	37	37	37	sp|P75780|FIU_ECOLI Catecholate siderophore receptor Fiu OS=Escherichia coli (strain K12) OX=83333 GN=fiu PE=1 SV=1	1	+	37	37	37	46.3	46.3	46.3	81.959	0	323.31	20286000000	32	350	9.25794	1.0616e-07	7.35468	7.54628	7.33381	7.11098	7.15213	7.0297	7.4095	7.40762	7.14887	10.1045	9.4019	9.98352	9.89034	10.0717	9.60652	9.9306	9.55105
+	1.91092	-0.998006	P75820	P75820	N-acetylmuramoyl-L-alanine amidase AmiD	amiD	1752	Color2 [A=255, R=0, G=0, B=255]	1	20		-1	9	9	9	sp|P75820|AMID_ECOLI N-acetylmuramoyl-L-alanine amidase AmiD OS=Escherichia coli (strain K12) OX=83333 GN=amiD PE=1 SV=1	1	+	9	9	9	27.9	27.9	27.9	31.072	0	49.397	501360000	14	54	1.61318	0.0355083	7.37191	7.83456	7.06455	7.50991	7.30665	7.60246	7.79405	7.54683	7.09725	8.52196	8.33935	8.40372	8.407	8.24988	8.55727	7.80859	8.82042
+	1.96615	-1.49535	P75906	P75906	Poly-beta-1,6-N-acetyl-D-glucosamine N-deacetylase	pgaB	1764	Color2 [A=255, R=0, G=0, B=255]	1	20		-1	21	21	21	sp|P75906|PGAB_ECOLI Poly-beta-1,6-N-acetyl-D-glucosamine N-deacetylase OS=Escherichia coli (strain K12) OX=83333 GN=pgaB PE=1 SV=1	1	+	21	21	21	22.9	22.9	22.9	77.412	0	274.27	1860700000	33	108	3.82534	0.000783307	7.46958	8.02526	7.39427	7.38842	7.53928	7.49672	7.20791	7.31993	7.38331	9.38591	8.59306	9.3962	8.81563	8.63303	8.69598	7.28633	8.29618
+	2.31851	-2.01785	P76002	P76002	Inhibitor of g-type lysozyme	pliG	1775	Color2 [A=255, R=0, G=0, B=255]	1	20		-1	17	17	17	sp|P76002|PLIG_ECOLI Inhibitor of g-type lysozyme OS=Escherichia coli (strain K12) OX=83333 GN=pliG PE=1 SV=1	1	+	17	17	17	75.9	75.9	75.9	14.906	0	323.31	55580000000	7	272	6.33833	1.42377e-05	8.2078	8.36579	7.23559	6.8391	7.16364	7.9824	8.21987	7.59532	7.55908	10.0458	9.92881	9.88808	10.2969	10.286	10.3145	10.6351	10.2172
+	3.85033	-2.92921	P76116	P76116	Uncharacterized protein YncE	yncE	1789	Color2 [A=255, R=0, G=0, B=255]	1	20		-1	34	34	34	sp|P76116|YNCE_ECOLI Uncharacterized protein YncE OS=Escherichia coli (strain K12) OX=83333 GN=yncE PE=1 SV=1	1	+	34	34	34	50.4	50.4	50.4	38.612	0	323.31	67382000000	19	370	8.32575	4.1526e-07	7.31481	7.97346	7.67906	7.74337	7.23184	8.02202	7.6864	7.60456	7.99561	10.7113	10.4439	10.5998	10.4939	10.647	10.7412	9.8083	10.5086
+	2.61794	-0.939397	P76177	P76177	Protein YdgH	ydgH	1793	Color2 [A=255, R=0, G=0, B=255]	1	20		-1	39	39	39	sp|P76177|YDGH_ECOLI Protein YdgH OS=Escherichia coli (strain K12) OX=83333 GN=ydgH PE=1 SV=1	1	+	39	39	39	84.4	84.4	84.4	33.903	0	323.31	29231000000	18	488	5.38223	5.79692e-05	8.9354	9.02514	8.73081	8.64561	8.81665	8.86904	9.32879	8.73106	8.90887	10.0022	9.63752	9.86981	9.92018	9.88576	10.0545	9.60304	9.77237
+	3.92632	-2.97057	P76344	P76344	Metal-binding protein ZinT	zinT	1818	Color2 [A=255, R=0, G=0, B=255]	1	20		-1	20	20	20	sp|P76344|ZINT_ECOLI Metal-binding protein ZinT OS=Escherichia coli (strain K12) OX=83333 GN=zinT PE=1 SV=1	1	+	20	20	20	50.5	50.5	50.5	24.762	0	323.31	96703000000	9	308	10.5725	9.41027e-09	7.6784	7.82625	7.31063	7.70808	7.2666	7.29408	7.21805	7.53919	7.37703	10.8074	10.3669	10.5527	10.807	11.0561	10.9826	10.9566	10.5169
+	2.8233	-0.949617	P76537	P76537	Uncharacterized protein YfeY	yfeY	1831	Color2 [A=255, R=0, G=0, B=255]	1	20		-1	10	10	10	sp|P76537|YFEY_ECOLI Uncharacterized protein YfeY OS=Escherichia coli (strain K12) OX=83333 GN=yfeY PE=1 SV=1	1	+	10	10	10	51.8	51.8	51.8	20.897	0	253.51	6491400000	9	84	3.319	0.00184485	8.53832	8.69571	8.49636	7.68938	7.51573	8.88176	8.7572	7.72317	8.63494	9.64811	9.31382	9.61732	9.55497	9.71683	9.7098	9.68764	9.64616
+	2.05819	-0.864438	P77202	P77202	Thiol:disulfide interchange protein DsbG	dsbG	1843	Color2 [A=255, R=0, G=0, B=255]	1	20		-1	15	15	15	sp|P77202|DSBG_ECOLI Thiol:disulfide interchange protein DsbG OS=Escherichia coli (strain K12) OX=83333 GN=dsbG PE=1 SV=2	1	+	15	15	15	70.2	70.2	70.2	27.495	0	323.31	1792100000	19	74	3.21045	0.0021589	7.51352	7.63302	7.06994	8.0106	7.98584	7.90779	8.87482	8.33977	8.24566	8.35875	8.28872	8.16233	7.95797	7.38923	8.00996	7.46258	7.5207
+	2.16518	-0.98512	P77348	P77348	Periplasmic murein peptide-binding protein	mppA	1856	Color2 [A=255, R=0, G=0, B=255]	1	20		-1	7	7	7	sp|P77348|MPPA_ECOLI Periplasmic murein peptide-binding protein OS=Escherichia coli (strain K12) OX=83333 GN=mppA PE=1 SV=2	1	+	7	7	7	17.1	17.1	17.1	59.899	0	15.231	154630000	30	20	1.8944	0.0213554	7.15139	7.6998	7.47063	7.25793	7.6094	7.33543	7.27357	7.66228	7.49922	8.47372	8.58343	8.22003	8.01962	7.18035	7.5584	7.5726	8.17053
+	2.30972	-1.0313	P78067	P78067	Thiosulfate sulfurtransferase YnjE	ynjE	1906	Color2 [A=255, R=0, G=0, B=255]	1	20		-1	7	7	7	sp|P78067|YNJE_ECOLI Thiosulfate sulfurtransferase YnjE OS=Escherichia coli (strain K12) OX=83333 GN=ynjE PE=1 SV=2	1	+	7	7	7	17.7	17.7	17.7	48.228	0	17.994	143760000	24	28	2.1208	0.014039	7.53582	7.13985	7.0167	7.46561	7.46996	7.34434	7.65987	7.35201	7.74161	8.2292	8.4408	8.11628	7.96004	7.46191	8.20439	7.46512	8.12447
+	1.77619	-0.896632	Q47534	Q47534	Uncharacterized protein YaiO	yaiO	1935	Color2 [A=255, R=0, G=0, B=255]	1	20		-1	7	7	7	sp|Q47534|YAIO_ECOLI Outer membrane protein YaiO OS=Escherichia coli (strain K12) OX=83333 GN=yaiO PE=3 SV=1	1	+	7	7	7	30.4	30.4	30.4	29.04	0	140.09	637540000	14	66	4.76414	0.000166602	7.60166	7.82291	7.15448	7.6425	7.48041	7.43584	7.86897	7.37033	7.60232	8.45962	8.21179	8.59753	8.45785	8.72023	8.66951	8.4877	8.48913
[truncated: 1 more columns]

## Sheet: LB_8 high (RPMI vs LB)
Significant	-LOG(P-value)	Difference	Protein IDs	Majority protein IDs	Protein names	Gene names	id	Symbol color	Symbol type	Symbol size	Show label	Taxonomy IDs	Peptide counts (all)	Peptide counts (razor+unique)	Peptide counts (unique)	Fasta headers	Number of proteins	ANOVA Significant	Peptides	Razor + unique peptides	Unique peptides	Sequence coverage [%]	Unique + razor sequence coverage [%]	Unique sequence coverage [%]	Mol. weight [kDa]	Q-value	Score	Intensity	iBAQ peptides	MS/MS count	#NAME?	ANOVA q-value	LFQ intensity Ecoli_UC_LB_H008_1	LFQ intensity Ecoli_UC_LB_H008_2	LFQ intensity Ecoli_UC_LB_H008_3	LFQ intensity Ecoli_UC_LB_H054_1	LFQ intensity Ecoli_UC_LB_H054_2	LFQ intensity Ecoli_UC_LB_H054_3	LFQ intensity Ecoli_UC_LB_H168_1	LFQ intensity Ecoli_UC_LB_H168_2	LFQ intensity Ecoli_UC_LB_H168_3	LFQ intensity Ecoli_UC_RPMI_H008_1	LFQ intensity Ecoli_UC_RPMI_H008_2	LFQ intensity Ecoli_UC_RPMI_H008_3	LFQ intensity Ecoli_UC_RPMI_H054_1	LFQ intensity Ecoli_UC_RPMI_H054_2	LFQ intensity Ecoli_UC_RPMI_H054_3	LFQ intensity Ecoli_UC_RPMI_H168_1	LFQ intensity Ecoli_UC_RPMI_H168_2
+	3.01474	2.08408	P00363	P00363	Fumarate reductase flavoprotein subunit	frdA	109	Color2 [A=255, R=255, G=0, B=0]	1	20		-1	45	45	45	sp|P00363|FRDA_ECOLI Fumarate reductase flavoprotein subunit OS=Escherichia coli (strain K12) OX=83333 GN=frdA PE=1 SV=3	1	+	45	45	45	76.6	76.6	76.6	65.971	0	323.31	28421000000	33	372	7.60445	1.54295e-06	9.53513	9.48976	8.98522	9.20901	9.23162	9.15682	9.03399	9.12254	8.97374	6.95557	7.51656	7.28574	7.16373	7.06999	7.65876	7.43184	7.49402
+	1.89322	0.949504	P00393	P00393	NADH dehydrogenase	ndh	110	Color2 [A=255, R=255, G=0, B=0]	1	20		-1	17	17	17	sp|P00393|NDH_ECOLI Type II NADH:quinone oxidoreductase OS=Escherichia coli (strain K12) OX=83333 GN=ndh PE=1 SV=2	1	+	17	17	17	56	56	56	47.358	0	157.31	1373700000	27	76	2.47245	0.00755807	8.31748	8.52355	7.9025	7.98289	8.20219	8.20145	7.2786	7.93272	7.74937	7.05825	7.4812	7.35557	6.93125	7.5887	7.52049	7.20133	7.43147
+	2.2199	1.43277	P00803	P00803	Signal peptidase I	lepB	122	Color2 [A=255, R=255, G=0, B=0]	1	20		-1	8	8	8	sp|P00803|LEP_ECOLI Signal peptidase I OS=Escherichia coli (strain K12) OX=83333 GN=lepB PE=1 SV=2	1	+	8	8	8	31.2	31.2	31.2	35.96	0	20.159	414270000	14	35	1.5034	0.0441361	8.58198	8.67875	8.18176	7.54186	7.37132	8.35069	8.5505	7.70096	7.07309	6.64794	7.41703	7.07922	7.11866	7.03759	7.59774	7.44229	6.8916
+	3.5093	1.00402	P00805	P00805	L-asparaginase 2	ansB	123	Color2 [A=255, R=255, G=0, B=0]	1	20		-1	22	22	22	sp|P00805|ASPG2_ECOLI L-asparaginase 2 OS=Escherichia coli (strain K12) OX=83333 GN=ansB PE=1 SV=2	1	+	22	22	22	48	48	48	36.85	0	323.31	3108400000	19	119	2.95708	0.00328053	8.69493	8.66507	8.43117	8.21714	8.25847	8.5918	9.17135	7.74457	8.4097	7.59958	7.62663	7.5529	7.10771	7.31664	7.29354	7.32175	7.86426
+	2.19326	0.654035	P02925	P02925	D-ribose-binding periplasmic protein	rbsB	153	Color2 [A=255, R=255, G=0, B=0]	1	20		-1	18	18	18	sp|P02925|RBSB_ECOLI Ribose import binding protein RbsB OS=Escherichia coli (strain K12) OX=83333 GN=rbsB PE=1 SV=1	1		18	18	18	68.2	68.2	68.2	30.95	0	156.55	1794400000	15	127	1.06867	0.104733	8.89298	8.68968	8.82116	7.7433	7.88615	8.26224	8.73831	7.3646	8.03882	8.36751	8.03727	8.03695	8.1295	8.43082	8.39758	8.05219	8.25741
+	2.41172	0.957485	P02943	P02943	Maltoporin	lamB	157	Color2 [A=255, R=255, G=0, B=0]	1	20		-1	26	26	26	sp|P02943|LAMB_ECOLI Maltoporin OS=Escherichia coli (strain K12) OX=83333 GN=lamB PE=1 SV=1	1		26	26	26	57	57	57	49.912	0	323.31	19223000000	23	346	1.22547	0.0762744	9.44301	9.56996	9.89849	8.70628	8.79716	9.31167	9.45093	7.93287	9.20333	8.70805	8.80853	8.52243	8.51037	8.67451	8.76607	8.32062	8.93577
+	1.98999	1.01696	P04805	P04805	Glutamate--tRNA ligase	gltX	170	Color2 [A=255, R=255, G=0, B=0]	1	20		-1	29	29	29	sp|P04805|SYE_ECOLI Glutamate--tRNA ligase OS=Escherichia coli (strain K12) OX=83333 GN=gltX PE=1 SV=1	1	+	29	29	29	56.3	56.3	56.3	53.815	0	323.31	5931700000	24	182	4.09335	0.000518874	8.93268	8.80737	8.21397	8.84075	8.44271	9.05258	8.30801	8.39811	8.99191	7.63881	7.60183	7.66249	7.2737	7.26919	7.4555	7.56885	8.00156
+	2.46463	1.08681	P06129	P06129	Vitamin B12 transporter BtuB	btuB	196	Color2 [A=255, R=255, G=0, B=0]	1	20		-1	39	39	39	sp|P06129|BTUB_ECOLI Vitamin B12 transporter BtuB OS=Escherichia coli (strain K12) OX=83333 GN=btuB PE=1 SV=2	1	+	39	39	39	62.7	62.7	62.7	68.406	0	323.31	13138000000	33	386	2.30357	0.0100463	9.1707	9.39876	9.38794	8.69184	8.81765	9.08037	9.53743	8.12047	8.99496	8.46608	7.92975	8.30114	8.11388	8.05751	8.05972	7.97019	8.5118
+	3.01541	1.0646	P07014	P07014	Succinate dehydrogenase iron-sulfur subunit	sdhB	225	Color2 [A=255, R=255, G=0, B=0]	1	20		-1	14	14	14	sp|P07014|SDHB_ECOLI Succinate dehydrogenase iron-sulfur subunit OS=Escherichia coli (strain K12) OX=83333 GN=sdhB PE=1 SV=1	1	+	14	14	14	61.8	61.8	61.8	26.77	0	198.87	2652600000	16	116	5.97372	2.38472e-05	8.43419	8.64669	8.37621	8.31014	8.41527	8.73792	8.77173	8.31528	8.62849	7.24146	7.53414	7.48768	7.17444	7.58191	7.30355	7.30892	7.30031
+	1.99743	1.33513	P08194	P08194	Glycerol-3-phosphate transporter	glpT	249	Color2 [A=255, R=255, G=0, B=0]	1	20		-1	16	16	16	sp|P08194|GLPT_ECOLI Glycerol-3-phosphate transporter OS=Escherichia coli (strain K12) OX=83333 GN=glpT PE=1 SV=1	1	+	16	16	16	29.6	29.6	29.6	50.31	0	129.41	2149000000	14	90	4.31898	0.000353945	9.03798	9.24765	8.43498	8.20868	8.08899	8.58607	8.443	7.9798	7.98716	7.42026	7.88817	7.40679	7.40792	7.44154	7.30078	6.99879	7.39616
+	2.29094	1.20629	P08506	P08506	D-alanyl-D-alanine carboxypeptidase DacC	dacC	259	Color2 [A=255, R=255, G=0, B=0]	1	20		-1	25	24	24	sp|P08506|DACC_ECOLI D-alanyl-D-alanine carboxypeptidase DacC OS=Escherichia coli (strain K12) OX=83333 GN=dacC PE=1 SV=2	1	+	25	24	24	69	67.2	67.2	43.608	0	323.31	4816300000	24	163	5.13158	8.75556e-05	8.76874	8.83906	8.19546	8.4488	8.4822	8.64614	8.81141	8.45877	8.66881	7.54189	7.30512	7.33739	7.10805	7.53534	7.71726	7.24895	7.58171
+	2.04342	1.04123	P09127	P09127	Putative uroporphyrinogen-III C-methyltransferase	hemX	271	Color2 [A=255, R=255, G=0, B=0]	1	20		-1	14	14	14	sp|P09127|HEMX_ECOLI Protein HemX OS=Escherichia coli (strain K12) OX=83333 GN=hemX PE=1 SV=1	1		14	14	14	39.2	39.2	39.2	42.962	0	152.92	867260000	24	53	1.31665	0.0638428	8.54099	8.68194	7.99618	7.82149	7.9754	8.21437	8.82394	7.13983	8.06774	7.44053	7.42463	7.23026	7.34544	7.20305	7.51021	7.56435	7.09274
+	2.0696	1.15618	P09394	P09394	Glycerophosphoryl diester phosphodiesterase	glpQ	282	Color2 [A=255, R=255, G=0, B=0]	1	20		-1	19	19	19	sp|P09394|GLPQ_ECOLI Glycerophosphodiester phosphodiesterase, periplasmic OS=Escherichia coli (strain K12) OX=83333 GN=glpQ PE=1 SV=2	1	+	19	19	19	54.5	54.5	54.5	40.843	0	157.77	2679200000	19	131	1.50881	0.043706	8.59365	8.58651	9.07817	7.23312	7.95532	8.7449	8.45901	7.31326	8.53041	7.93476	7.51343	7.34159	7.35229	7.26603	7.36472	7.48247	7.83659
+	2.67175	1.84878	P0A6F3	P0A6F3	Glycerol kinase	glpK	305	Color2 [A=255, R=255, G=0, B=0]	1	20		-1	46	46	46	sp|P0A6F3|GLPK_ECOLI Glycerol kinase OS=Escherichia coli (strain K12) OX=83333 GN=glpK PE=1 SV=2	1	+	46	46	46	75.3	75.3	75.3	56.23	0	323.31	59328000000	29	416	6.90898	5.96383e-06	9.46253	9.51038	8.7613	9.35516	9.46079	9.47047	8.79352	9.35255	9.29046	7.58925	7.25273	7.34589	7.20999	7.45818	7.74729	7.0925	7.02488
+	2.00001	1.40157	P0A6L4	P0A6L4	N-acetylneuraminate lyase	nanA	324	Color2 [A=255, R=255, G=0, B=0]	1	20		-1	19	19	19	sp|P0A6L4|NANA_ECOLI N-acetylneuraminate lyase OS=Escherichia coli (strain K12) OX=83333 GN=nanA PE=1 SV=2	1	+	19	19	19	79.5	79.5	79.5	32.593	0	323.31	2548500000	14	105	3.73048	0.000916977	9.18949	8.97459	8.21232	8.59121	8.2184	8.02991	7.4004	7.81882	7.78145	7.4934	7.41911	7.2592	6.85035	7.6071	7.01071	7.36491	7.1299
+	1.71622	1.69881	P0A799	P0A799	Phosphoglycerate kinase	pgk	382	Color2 [A=255, R=255, G=0, B=0]	1	20		-1	41	41	41	sp|P0A799|PGK_ECOLI Phosphoglycerate kinase OS=Escherichia coli (strain K12) OX=83333 GN=pgk PE=1 SV=2	1	+	41	41	41	93.3	93.3	93.3	41.118	0	323.31	54673000000	20	513	3.25769	0.00200471	9.89367	9.57201	9.156	9.7739	9.38645	9.85828	9.56013	9.14348	9.87292	7.07446	8.37869	8.0721	8.85355	8.58285	8.7269	8.9815	9.28686
+	2.19773	1.85146	P0A7G6	P0A7G6	Protein RecA	recA	402	Color2 [A=255, R=255, G=0, B=0]	1	20		-1	32	32	32	sp|P0A7G6|RECA_ECOLI Protein RecA OS=Escherichia coli (strain K12) OX=83333 GN=recA PE=1 SV=2	1	+	32	32	32	81.6	81.6	81.6	37.973	0	323.31	134270000000	18	451	5.58441	4.29204e-05	9.96611	9.65234	9.30003	10.1288	10.1467	9.92725	9.51663	10.0364	9.75698	7.19955	8.1442	8.02036	8.50746	8.3325	8.07878	8.47769	8.75779
+	4.14332	2.7454	P0A7L3	P0A7L3	50S ribosomal protein L20	rplT	413	Color2 [A=255, R=255, G=0, B=0]	1	20		-1	13	13	13	sp|P0A7L3|RL20_ECOLI 50S ribosomal protein L20 OS=Escherichia coli (strain K12) OX=83333 GN=rplT PE=1 SV=2	1	+	13	13	13	52.5	52.5	52.5	13.497	0	72.654	10532000000	6	112	4.74769	0.000169918	9.62696	9.98716	9.71354	9.27697	9.41003	9.53108	9.31112	9.15079	9.0003	6.80825	7.22401	7.05919	8.86798	8.71672	8.82476	8.97413	8.88184
+	2.08356	1.10033	P0A7V3	P0A7V3	30S ribosomal protein S3	rpsC	431	Color2 [A=255, R=255, G=0, B=0]	1	20		-1	25	25	25	sp|P0A7V3|RS3_ECOLI 30S ribosomal protein S3 OS=Escherichia coli (strain K12) OX=83333 GN=rpsC PE=1 SV=2	1	+	25	25	25	75.5	75.5	75.5	25.983	0	323.31	90666000000	12	405	4.59145	0.00022523	9.61023	10.2909	9.68828	9.56538	10.0806	9.95178	9.7227	9.93041	9.87979	8.64164	8.76281	8.88401	9.02588	8.85267	8.83846	9.21492	9.08008
+	2.02466	0.779337	P0A7V8	P0A7V8	30S ribosomal protein S4	rpsD	432	Color2 [A=255, R=255, G=0, B=0]	1	20		-1	23	23	23	sp|P0A7V8|RS4_ECOLI 30S ribosomal protein S4 OS=Escherichia coli (strain K12) OX=83333 GN=rpsD PE=1 SV=2	1	+	23	23	23	72.3	72.3	72.3	23.469	0	323.31	84177000000	12	427	3.93326	0.000699533	9.61367	10.1452	9.69083	9.68726	9.86542	9.81152	9.66616	9.78196	9.62754	9.00788	9.059	9.04485	9.3129	9.06941	9.3924	9.11491	9.30539
+	2.90889	2.0521	P0A853	P0A853	Tryptophanase	tnaA	453	Color2 [A=255, R=255, G=0, B=0]	1	20		-1	46	46	46	sp|P0A853|TNAA_ECOLI Tryptophanase OS=Escherichia coli (strain K12) OX=83333 GN=tnaA PE=1 SV=1	1	+	46	46	46	81.1	81.1	81.1	52.773	0	323.31	276460000000	23	744	7.68498	1.45271e-06	9.2168	9.88924	9.10047	9.79994	10.2043	9.96706	9.40353	9.99911	9.876	7.43817	7.36133	7.25072	7.28049	7.70076	7.65892	7.5741	7.74696
+	3.39996	1.41813	P0A8J8	P0A8J8	ATP-dependent RNA helicase RhlB	rhlB	488	Color2 [A=255, R=255, G=0, B=0]	1	20		-1	29	29	29	sp|P0A8J8|RHLB_ECOLI ATP-dependent RNA helicase RhlB OS=Escherichia coli (strain K12) OX=83333 GN=rhlB PE=1 SV=2	1	+	29	29	29	82.4	82.4	82.4	47.125	0	323.31	5368000000	24	163	6.88422	5.98826e-06	8.68478	8.90228	8.6231	8.71901	8.68889	8.77923	8.20265	8.58323	8.72779	7.51287	7.19503	7.24787	7.34654	7.35801	7.66772	7.31305	7.55646
+	2.74451	0.948114	P0A8K1	P0A8K1	Phosphatidylserine decarboxylase proenzyme;Phosphatidylserine decarboxylase alpha chain;Phosphatidylserine decarboxylase beta chain	psd	489	Color2 [A=255, R=255, G=0, B=0]	1	20		-1	7	7	7	sp|P0A8K1|PSD_ECOLI Phosphatidylserine decarboxylase proenzyme OS=Escherichia coli (strain K12) OX=83333 GN=psd PE=1 SV=1	1	+	7	7	7	27	27	27	35.934	0	28.979	341280000	13	38	4.11955	0.000500708	8.4447	8.64962	8.24917	7.76139	7.90008	8.14351	7.00756	7.21291	7.72707	7.46074	7.42791	7.61051	6.98866	7.19961	6.96231	7.26451	7.70551
+	2.31116	1.66774	P0A8Q0	P0A8Q0	Fumarate reductase subunit C	frdC	499	Color2 [A=255, R=255, G=0, B=0]	1	20		-1	6	6	6	sp|P0A8Q0|FRDC_ECOLI Fumarate reductase subunit C OS=Escherichia coli (strain K12) OX=83333 GN=frdC PE=1 SV=1	1	+	6	6	6	29.8	29.8	29.8	15.015	0	10.855	2560100000	6	40	2.40902	0.00841246	9.06491	9.23315	8.44919	8.31494	8.53084	8.80436	9.27839	7.60074	8.62784	6.90243	7.36612	7.47549	7.31651	7.98142	7.39622	7.78152	7.2716
+	1.5607	1.35338	P0A993	P0A993	Fructose-1,6-bisphosphatase class 1	fbp	548	Color2 [A=255, R=255, G=0, B=0]	1	20		-1	26	26	26	sp|P0A993|F16PA_ECOLI Fructose-1,6-bisphosphatase class 1 OS=Escherichia coli (strain K12) OX=83333 GN=fbp PE=1 SV=1	1	+	26	26	26	68.7	68.7	68.7	36.833	0	323.31	21445000000	14	227	4.98888	0.000111583	9.16268	9.03719	7.95492	9.20355	9.40661	9.49525	8.99215	9.23626	9.48585	7.31608	7.57649	7.2021	7.1285	7.31648	7.83722	6.92973	7.36055
+	1.64926	1.35573	P0A9M0	P0A9M0	Lon protease	lon	583	Color2 [A=255, R=255, G=0, B=0]	1	20		-1	58	58	58	sp|P0A9M0|LON_ECOLI Lon protease OS=Escherichia coli (strain K12) OX=83333 GN=lon PE=1 SV=1	1	+	58	58	58	65.4	65.4	65.4	87.437	0	323.31	20995000000	40	437	3.5341	0.00124902	9.15128	9.19173	8.22546	9.10721	9.13197	9.10387	8.64548	9.01799	9.03471	7.56215	7.12318	7.81594	7.18015	7.79886	7.85179	8.3498	7.46176
+	2.95437	1.31834	P0A9P6	P0A9P6	ATP-dependent RNA helicase DeaD	deaD	591	Color2 [A=255, R=255, G=0, B=0]	1	20		-1	25	25	25	sp|P0A9P6|DEAD_ECOLI ATP-dependent RNA helicase DeaD OS=Escherichia coli (strain K12) OX=83333 GN=deaD PE=1 SV=2	1	+	25	25	25	52.9	52.9	52.9	70.545	0	197.75	1249700000	29	91	3.90872	0.000726369	8.79573	8.71887	8.45195	8.23165	7.93693	8.20496	7.33394	7.57491	7.85907	7.5676	7.17809	7.26585	7.54017	7.37672	6.89456	6.97884	7.66724
+	2.5471	1.02933	P0AA53	P0AA53	Protein QmcA	qmcA	617	Color2 [A=255, R=255, G=0, B=0]	1	20		-1	8	8	8	sp|P0AA53|QMCA_ECOLI Protein QmcA OS=Escherichia coli (strain K12) OX=83333 GN=qmcA PE=1 SV=1	1	+	8	8	8	39.7	39.7	39.7	33.743	0	314.42	368110000	15	38	2.73579	0.0049705	8.40152	8.42493	8.05808	7.82712	7.98659	8.10044	8.14579	7.11252	7.86202	7.2132	7.46562	7.11773	7.13316	7.30273	7.42629	7.30736	7.27163
+	1.99542	0.981316	P0AAA1	P0AAA1	Inner membrane protein YagU	yagU	622	Color2 [A=255, R=255, G=0, B=0]	1	20		-1	5	5	5	sp|P0AAA1|YAGU_ECOLI Inner membrane protein YagU OS=Escherichia coli (strain K12) OX=83333 GN=yagU PE=1 SV=1	1	+	5	5	5	31.4	31.4	31.4	22.967	0	29.887	785010000	7	57	2.24869	0.0112439	8.8213	8.95397	8.5118	8.14888	8.31074	8.66102	8.88964	7.28856	8.31511	7.66567	8.11378	7.56368	6.84389	7.13458	7.14806	8.1813	7.27631
+	1.78706	0.862104	P0AAD6	P0AAD6	Serine transporter	sdaC	630	Color2 [A=255, R=255, G=0, B=0]	1	20		-1	8	8	8	sp|P0AAD6|SDAC_ECOLI Serine transporter SdaC OS=Escherichia coli (strain K12) OX=83333 GN=sdaC PE=1 SV=1	1	+	8	8	8	17	17	17	46.906	0	68.386	1015100000	8	75	1.90932	0.0208785	8.83938	8.61493	8.5238	7.80606	8.13764	8.47016	8.15275	7.88328	8.0535	7.41656	8.06043	7.9148	7.64682	8.23338	8.00178	7.9659	7.11111
+	2.12694	1.41036	P0AAD8	P0AAD8	Threonine/serine transporter TdcC	tdcC	631	Color2 [A=255, R=255, G=0, B=0]	1	20		-1	5	5	5	sp|P0AAD8|TDCC_ECOLI Threonine/serine transporter TdcC OS=Escherichia coli (strain K12) OX=83333 GN=tdcC PE=1 SV=1	1	+	5	5	5	14.7	14.7	14.7	48.878	0	42.807	555630000	11	22	2.87357	0.00385655	8.99157	9.1002	8.32298	7.4402	8.2704	8.15746	8.14712	7.24431	7.46054	7.13266	7.62377	7.42725	7.41741	7.21849	7.33167	7.47167	7.48445
+	4.09878	1.00712	P0AAF1	P0AAF1	Putrescine-ornithine antiporter	potE	633	Color2 [A=255, R=255, G=0, B=0]	1	20		-1	2	2	2	sp|P0AAF1|POTE_ECOLI Putrescine transporter PotE OS=Escherichia coli (strain K12) OX=83333 GN=potE PE=1 SV=1	1	+	2	2	2	5.5	5.5	5.5	46.494	0.0011299	3.7818	65372000	6	8	3.95734	0.000672771	8.32976	8.33692	8.41865	7.53153	7.41396	7.43459	7.21205	7.40428	7.8564	7.3218	7.28178	7.46039	7.53656	7.3905	7.36364	7.65616	7.32727
+	2.2148	1.32191	P0AAJ5	P0AAJ5	Formate dehydrogenase-O iron-sulfur subunit	fdoH	642	Color2 [A=255, R=255, G=0, B=0]	1	20		-1	15	15	13	sp|P0AAJ5|FDOH_ECOLI Formate dehydrogenase-O iron-sulfur subunit OS=Escherichia coli (strain K12) OX=83333 GN=fdoH PE=1 SV=1	1	+	15	15	13	41.3	41.3	37.3	33.1	0	210.01	1245200000	16	75	2.62625	0.00586963	8.61121	8.73111	8.15634	7.93338	8.13181	8.38209	8.79048	7.64874	8.13181	6.82512	7.39478	7.31302	7.49666	7.48214	7.20032	7.2813	6.94676
+	1.88627	1.14186	P0ABA0	P0ABA0	ATP synthase subunit b	atpF	679	Color2 [A=255, R=255, G=0, B=0]	1	20		-1	18	18	18	sp|P0ABA0|ATPF_ECOLI ATP synthase subunit b OS=Escherichia coli (strain K12) OX=83333 GN=atpF PE=1 SV=1	1		18	18	18	71.8	71.8	71.8	17.264	0	323.31	3022200000	10	157	0.734892	0.205338	8.97425	9.1625	8.5608	8.08099	8.2876	8.68963	9.11227	7.30807	8.19479	7.56076	8.15767	7.55354	7.9843	8.48725	8.32199	8.72256	7.98257
+	3.27926	1.86923	P0ABC7	P0ABC7	Modulator of FtsH protease HflK	hflK	686	Color2 [A=255, R=255, G=0, B=0]	1	20		-1	21	21	21	sp|P0ABC7|HFLK_ECOLI Modulator of FtsH protease HflK OS=Escherichia coli (strain K12) OX=83333 GN=hflK PE=1 SV=1	1	+	21	21	21	51.1	51.1	51.1	45.544	0	203.54	3633700000	27	111	2.14859	0.0133567	9.32642	9.43793	9.17179	8.42542	8.72131	9.02202	9.43786	7.94151	8.63416	7.37387	7.75985	7.19473	7.18555	8.64974	8.60196	7.22612	8.14928
+	1.81561	1.57159	P0ABD5	P0ABD5	Acetyl-coenzyme A carboxylase carboxyl transferase subunit alpha	accA	688	Color2 [A=255, R=255, G=0, B=0]	1	20		-1	30	30	30	sp|P0ABD5|ACCA_ECOLI Acetyl-coenzyme A carboxylase carboxyl transferase subunit alpha OS=Escherichia coli (strain K12) OX=83333 GN=accA PE=1 SV=2	1	+	30	30	30	73.7	73.7	73.7	35.241	0	323.31	23618000000	19	300	5.0661	9.53727e-05	9.09468	9.06277	8.01519	9.31226	9.09321	8.91848	9.37996	9.44671	9.17603	6.87374	7.17869	7.40545	7.3364	7.48068	7.36354	8.07328	7.89622
+	2.29868	1.02069	P0ABI8	P0ABI8	Cytochrome bo(3) ubiquinol oxidase subunit 1	cyoB	698	Color2 [A=255, R=255, G=0, B=0]	1	20		-1	9	9	9	sp|P0ABI8|CYOB_ECOLI Cytochrome bo(3) ubiquinol oxidase subunit 1 OS=Escherichia coli (strain K12) OX=83333 GN=cyoB PE=1 SV=1	1	+	9	9	9	13.9	13.9	13.9	74.367	0	63.579	963830000	13	44	3.96635	0.000666201	8.53107	8.70332	8.35031	7.97703	8.21632	8.49992	8.59391	7.9646	8.34557	7.23456	7.75804	7.53004	6.962	7.45518	7.45634	7.37458	7.42439
+	2.26529	0.955186	P0ABJ1	P0ABJ1	Cytochrome bo(3) ubiquinol oxidase subunit 2	cyoA	699	Color2 [A=255, R=255, G=0, B=0]	1	20		-1	10	10	10	sp|P0ABJ1|CYOA_ECOLI Cytochrome bo(3) ubiquinol oxidase subunit 2 OS=Escherichia coli (strain K12) OX=83333 GN=cyoA PE=1 SV=1	1	+	10	10	10	38.7	38.7	38.7	34.911	0	141.69	1746000000	18	85	2.84271	0.00406291	8.49386	8.58642	8.40526	7.8807	8.08304	8.40708	8.94287	7.68528	8.58804	7.22774	7.59564	7.7966	7.53142	6.95999	6.58516	7.2621	7.19514
+	3.46514	2.12862	P0ABJ9	P0ABJ9	Cytochrome bd-I ubiquinol oxidase subunit 1	cydA	701	Color2 [A=255, R=255, G=0, B=0]	1	20		-1	24	24	24	sp|P0ABJ9|CYDA_ECOLI Cytochrome bd-I ubiquinol oxidase subunit 1 OS=Escherichia coli (strain K12) OX=83333 GN=cydA PE=1 SV=1	1	+	24	24	24	35.4	35.4	35.4	58.204	0	323.31	14094000000	16	204	5.84341	2.90963e-05	9.87652	9.91628	9.42604	9.19011	9.15351	9.56071	9.53607	8.85053	8.92544	7.70679	7.71913	7.40704	6.7171	7.77018	7.44236	7.31527	7.52426
+	2.78938	1.60901	P0ABK2	P0ABK2	Cytochrome bd-I ubiquinol oxidase subunit 2	cydB	702	Color2 [A=255, R=255, G=0, B=0]	1	20		-1	8	8	8	sp|P0ABK2|CYDB_ECOLI Cytochrome bd-I ubiquinol oxidase subunit 2 OS=Escherichia coli (strain K12) OX=83333 GN=cydB PE=1 SV=1	1	+	8	8	8	17.2	17.2	17.2	42.453	0	79.757	4102000000	5	51	2.67251	0.00545635	9.29543	9.35585	8.8611	8.56828	8.79142	8.85024	9.55117	8.17138	8.72876	7.29256	7.6072	7.78559	7.16014	7.00581	8.16773	8.16864	6.95133
+	3.16328	1.94457	P0ABN5	P0ABN5	Anaerobic C4-dicarboxylate transporter DcuA	dcuA	706	Color2 [A=255, R=255, G=0, B=0]	1	20		-1	8	8	8	sp|P0ABN5|DCUA_ECOLI C4-dicarboxylate transporter DcuA OS=Escherichia coli (strain K12) OX=83333 GN=dcuA PE=1 SV=1	1	+	8	8	8	8.1	8.1	8.1	45.75	0	98.874	3772900000	9	56	3.6519	0.00100493	9.37521	9.50834	9.04214	8.66989	8.79793	8.93632	9.0683	8.49333	7.33888	7.0628	7.50359	7.5256	7.17884	7.28394	7.54772	7.47366	7.72726
+	3.14803	1.72303	P0AC38	P0AC38	Aspartate ammonia-lyase	aspA	732	Color2 [A=255, R=255, G=0, B=0]	1	20		-1	31	31	31	sp|P0AC38|ASPA_ECOLI Aspartate ammonia-lyase OS=Escherichia coli (strain K12) OX=83333 GN=aspA PE=1 SV=1	1	+	31	31	31	73	73	73	52.356	0	323.31	23693000000	23	231	7.68927	1.45271e-06	9.13008	8.78606	8.64498	9.04155	9.27404	9.19207	8.81995	9.04072	8.90026	6.91176	7.28914	7.19113	7.13271	7.59893	7.32776	7.60004	7.38637
+	2.84035	1.47211	P0AC41	P0AC41	Succinate dehydrogenase flavoprotein subunit	sdhA	733	Color2 [A=255, R=255, G=0, B=0]	1	20		-1	28	28	28	sp|P0AC41|SDHA_ECOLI Succinate dehydrogenase flavoprotein subunit OS=Escherichia coli (strain K12) OX=83333 GN=sdhA PE=1 SV=1	1	+	28	28	28	63.9	63.9	63.9	64.421	0	323.31	7731300000	31	205	6.98567	5.50968e-06	8.82353	8.9789	8.597	8.78888	8.76148	8.99192	8.66734	8.68787	8.7835	7.48949	7.47003	7.02357	7.3821	7.33475	7.55471	7.3046	7.03972
+	2.5377	1.00562	P0AC47	P0AC47	Fumarate reductase iron-sulfur subunit	frdB	735	Color2 [A=255, R=255, G=0, B=0]	1	20		-1	14	14	14	sp|P0AC47|FRDB_ECOLI Fumarate reductase iron-sulfur subunit OS=Escherichia coli (strain K12) OX=83333 GN=frdB PE=1 SV=2	1	+	14	14	14	66	66	66	27.123	0	323.31	3999800000	10	112	6.64258	9.61017e-06	8.78696	8.73939	8.48239	8.48097	8.54906	8.59587	9.03234	8.58977	8.55465	7.62463	7.89321	7.47405	6.93661	7.06337	7.15403	7.57145	7.52251
+	2.26219	0.839024	P0ADW3	P0ADW3	Inner membrane protein YhcB	yhcB	854	Color2 [A=255, R=255, G=0, B=0]	1	20		-1	8	8	8	sp|P0ADW3|YHCB_ECOLI Inner membrane protein YhcB OS=Escherichia coli (strain K12) OX=83333 GN=yhcB PE=1 SV=2	1	+	8	8	8	72	72	72	14.961	0	71.69	635510000	9	52	1.57615	0.0382986	8.47792	8.52388	8.04242	7.71167	7.80377	8.11207	8.53235	7.45552	7.82991	7.49169	7.51635	7.5191	7.88772	7.17155	7.08174	7.04533	7.30284
+	1.80505	0.918657	P0AE06;P24180	P0AE06	Multidrug efflux pump subunit AcrA	acrA	865	Color2 [A=255, R=255, G=0, B=0]	1	20		-1	1;21	1;21	1;21	sp|P0AE06|ACRA_ECOLI Multidrug efflux pump subunit AcrA OS=Escherichia coli (strain K12) OX=83333 GN=acrA PE=1 SV=1	2		21	21	21	60.2	60.2	60.2	42.196	0	323.31	3783400000	21	178	0.999922	0.119908	9.05812	9.14092	8.69381	8.0923	8.37142	8.6596	9.08923	7.69812	8.2938	7.73203	8.36101	8.04383	8.14301	8.34408	8.41404	8.36269	7.77712
+	1.70253	1.16392	P0AEB2	P0AEB2	D-alanyl-D-alanine carboxypeptidase DacA	dacA	880	Color2 [A=255, R=255, G=0, B=0]	1	20		-1	26	26	25	sp|P0AEB2|DACA_ECOLI D-alanyl-D-alanine carboxypeptidase DacA OS=Escherichia coli (strain K12) OX=83333 GN=dacA PE=1 SV=1	1	+	26	26	25	66.3	66.3	64.5	44.443	0	272.63	5143700000	25	183	3.19059	0.00223021	8.84593	8.97426	8.2183	8.45395	8.44089	8.59867	9.11126	8.74626	8.75517	7.187	7.47154	7.8882	8.28661	8.69929	8.11049	8.08586	8.02873
+	3.43651	1.72841	P0AFF2	P0AFF2	Nucleoside permease NupC	nupC	961	Color2 [A=255, R=255, G=0, B=0]	1	20		-1	8	8	8	sp|P0AFF2|NUPC_ECOLI Nucleoside permease NupC OS=Escherichia coli (strain K12) OX=83333 GN=nupC PE=1 SV=1	1	+	8	8	8	24.5	24.5	24.5	43.475	0	90.117	1351100000	15	38	6.29201	1.53877e-05	9.10961	9.16593	8.91089	8.32174	8.48063	8.69047	8.58936	8.10853	8.21307	7.06619	7.48273	7.45227	7.44458	7.28573	7.48661	7.42424	7.24712
+	2.09572	1.56997	P0AG30	P0AG30	Transcription termination factor Rho	rho	1002	Color2 [A=255, R=255, G=0, B=0]	1	20		-1	38	38	38	sp|P0AG30|RHO_ECOLI Transcription termination factor Rho OS=Escherichia coli (strain K12) OX=83333 GN=rho PE=1 SV=1	1	+	38	38	38	86.4	86.4	86.4	47.004	0	323.31	29588000000	25	329	6.04592	2.25988e-05	9.43497	9.4372	8.54481	9.36723	9.26446	9.25861	8.676	9.14597	9.26446	7.73235	7.33669	7.63801	7.56013	7.41509	7.17872	7.39433	7.33702
+	1.78155	1.64871	P0AG48	P0AG48	50S ribosomal protein L21	rplU	1005	Color2 [A=255, R=255, G=0, B=0]	1	20		-1	9	9	9	sp|P0AG48|RL21_ECOLI 50S ribosomal protein L21 OS=Escherichia coli (strain K12) OX=83333 GN=rplU PE=1 SV=1	1	+	9	9	9	78.6	78.6	78.6	11.564	0	89.878	21014000000	6	109	4.12313	0.000499719	9.1447	9.6269	9.1837	9.10924	9.59108	9.33175	9.24202	9.50066	9.11431	7.23588	8.43842	7.33486	8.17673	7.26853	7.88756	8.00724	7.51575
+	3.68146	1.51719	P0AG90	P0AG90	Protein translocase subunit SecD	secD	1016	Color2 [A=255, R=255, G=0, B=0]	1	20		-1	29	29	29	sp|P0AG90|SECD_ECOLI Protein translocase subunit SecD OS=Escherichia coli (strain K12) OX=83333 GN=secD PE=1 SV=1	1	+	29	29	29	48.1	48.1	48.1	66.631	0	200.33	2837800000	31	145	5.85243	2.90572e-05	8.95389	9.06956	8.82297	8.27279	8.33764	8.572	8.4734	8.18879	8.22991	7.6175	7.31976	7.35757	7.10489	7.2639	7.76367	7.40759	6.97618
+	2.21678	1.25644	P0AG93	P0AG93	Protein translocase subunit SecF	secF	1017	Color2 [A=255, R=255, G=0, B=0]	1	20		-1	6	6	6	sp|P0AG93|SECF_ECOLI Protein translocase subunit SecF OS=Escherichia coli (strain K12) OX=83333 GN=secF PE=1 SV=1	1	+	6	6	6	25.7	25.7	25.7	35.382	0	95.367	525210000	10	34	2.19974	0.0121989	8.78921	8.92159	8.20612	7.93337	7.21938	8.42641	8.06002	7.90534	7.9557	7.54568	7.35992	7.24201	7.69965	8.02809	7.43218	7.05994	7.5679
+	1.66941	1.14698	P0AG96	P0AG96	Protein translocase subunit SecE	secE	1018	Color2 [A=255, R=255, G=0, B=0]	1	20		-1	5	5	5	sp|P0AG96|SECE_ECOLI Protein translocase subunit SecE OS=Escherichia coli (strain K12) OX=83333 GN=secE PE=1 SV=1	1	+	5	5	5	20.5	20.5	20.5	13.643	0	8.6037	266430000	7	30	1.76475	0.0265902	8.36633	8.45346	8.21943	7.36917	7.75188	8.08239	8.12966	7.38363	7.69067	7.39868	7.5992	6.60039	7.43902	7.63419	7.40462	7.25163	7.6969
+	1.73148	1.27525	P0AGF6	P0AGF6	L-threonine dehydratase catabolic TdcB	tdcB	1029	Color2 [A=255, R=255, G=0, B=0]	1	20		-1	29	29	29	sp|P0AGF6|TDCB_ECOLI L-threonine dehydratase catabolic TdcB OS=Escherichia coli (strain K12) OX=83333 GN=tdcB PE=1 SV=1	1	+	29	29	29	77.2	77.2	77.2	35.232	0	323.31	19165000000	17	191	4.52413	0.00025247	9.12483	9.00134	8.0854	9.09482	9.32629	8.96252	8.51009	9.17906	8.77402	7.38276	7.57078	7.43227	7.55416	7.42462	7.4053	7.37748	7.93825
+	1.70162	1.12013	P13035	P13035	Aerobic glycerol-3-phosphate dehydrogenase	glpD	1096	Color2 [A=255, R=255, G=0, B=0]	1	20		-1	31	31	31	sp|P13035|GLPD_ECOLI Aerobic glycerol-3-phosphate dehydrogenase OS=Escherichia coli (strain K12) OX=83333 GN=glpD PE=1 SV=3	1	+	31	31	31	65.1	65.1	65.1	56.75	0	323.31	4568000000	31	159	1.89002	0.0214698	8.50158	8.84918	8.25515	8.09747	8.59103	8.7603	7.16456	8.25246	8.59954	7.15581	7.90204	7.18768	7.23493	7.20942	7.78132	7.14962	7.30097
+	2.40218	1.43416	P24169	P24169	Ornithine decarboxylase, inducible	speF	1214	Color2 [A=255, R=255, G=0, B=0]	1	20		-1	35	35	33	sp|P24169|DCOS_ECOLI Inducible ornithine decarboxylase OS=Escherichia coli (strain K12) OX=83333 GN=speF PE=1 SV=1	1	+	35	35	33	58.3	58.3	56.4	82.415	0	323.31	26821000000	39	264	5.98601	2.38472e-05	9.22235	9.25076	8.69569	9.21656	9.24829	9.20017	8.33149	8.97507	9.03342	7.32692	7.66858	7.87081	7.62634	7.4593	7.72902	7.49318	7.35628
+	2.93158	1.38319	P25714	P25714	Membrane protein insertase YidC	yidC	1247	Color2 [A=255, R=255, G=0, B=0]	1	20		-1	12	12	12	sp|P25714|YIDC_ECOLI Membrane protein insertase YidC OS=Escherichia coli (strain K12) OX=83333 GN=yidC PE=1 SV=2	1		12	12	12	29	29	29	61.525	0	189.29	1544300000	19	107	1.04974	0.108767	8.88659	9.04076	8.53053	7.65055	8.16215	8.50166	8.90304	7.15763	8.22704	7.30026	7.54589	7.46217	7.26989	8.32094	8.09847	8.23774	7.42435
+	2.62084	1.91243	P29131	P29131	Cell division protein FtsN	ftsN	1303	Color2 [A=255, R=255, G=0, B=0]	1	20		-1	18	18	18	sp|P29131|FTSN_ECOLI Cell division protein FtsN OS=Escherichia coli (strain K12) OX=83333 GN=ftsN PE=1 SV=3	1	+	18	18	18	52	52	52	35.793	0	196.34	2345800000	19	105	2.14174	0.0135151	9.19474	9.68634	8.98157	8.28975	8.49725	8.6743	9.2447	7.41621	8.32758	7.00722	7.60988	7.50825	7.47904	8.05162	8.37641	8.05339	7.75102
+	3.13863	1.55702	P31224;P24181	P31224	Multidrug efflux pump subunit AcrB	acrB	1339	Color2 [A=255, R=255, G=0, B=0]	1	20		-1	1;22	1;22	1;22	sp|P31224|ACRB_ECOLI Multidrug efflux pump subunit AcrB OS=Escherichia coli (strain K12) OX=83333 GN=acrB PE=1 SV=1	2	+	22	22	22	27.7	27.7	27.7	113.57	0	270.28	1154500000	44	92	3.77009	0.000852983	8.9199	8.89707	8.47038	7.83243	7.93559	8.30619	8.36519	7.52449	7.88009	7.07259	7.3476	7.19611	7.66546	7.62834	7.59853	7.06872	7.67293
+	1.64619	1.37552	P39396	P39396	Inner membrane protein YjiY	yjiY	1532	Color2 [A=255, R=255, G=0, B=0]	1	20		-1	13	13	13	sp|P39396|BTST_ECOLI Pyruvate/proton symporter BtsT OS=Escherichia coli (strain K12) OX=83333 GN=btsT PE=1 SV=2	1		13	13	13	20.7	20.7	20.7	77.323	0	292.98	1476700000	20	61	1.24779	0.0732684	9.1602	9.1829	8.72023	8.18058	8.38648	8.34036	8.61146	7.96044	8.02169	7.14476	8.31996	7.47205	7.18609	8.65341	7.40535	7.64496	7.1982
+	3.08802	1.38282	P60422	P60422	50S ribosomal protein L2	rplB	1609	Color2 [A=255, R=255, G=0, B=0]	1	20		-1	27	27	27	sp|P60422|RL2_ECOLI 50S ribosomal protein L2 OS=Escherichia coli (strain K12) OX=83333 GN=rplB PE=1 SV=2	1	+	27	27	27	73.3	73.3	73.3	29.86	0	323.31	113820000000	14	447	4.74797	0.000169918	9.94563	10.2257	10.0138	9.7991	9.83994	10.0335	9.32691	9.63706	9.56522	8.42697	8.83133	8.7783	8.85253	8.48055	8.93342	8.75149	8.86728
+	1.99237	1.05776	P60752	P60752	Lipid A export ATP-binding/permease protein MsbA	msbA	1622	Color2 [A=255, R=255, G=0, B=0]	1	20		-1	15	15	15	sp|P60752|MSBA_ECOLI ATP-dependent lipid A-core flippase OS=Escherichia coli (strain K12) OX=83333 GN=msbA PE=1 SV=1	1	+	15	15	15	30.4	30.4	30.4	64.46	0	124.14	292460000	29	37	1.74921	0.0273981	8.27756	8.60626	7.85794	7.61811	7.32986	8.02247	7.59285	7.90719	7.23591	7.34276	7.15356	7.07216	7.48619	7.90158	7.50557	7.70193	7.31043
+	2.69586	1.6683	P63235	P63235	Probable glutamate/gamma-aminobutyrate antiporter	gadC	1646	Color2 [A=255, R=255, G=0, B=0]	1	20		-1	9	9	9	sp|P63235|GADC_ECOLI Glutamate/gamma-aminobutyrate antiporter OS=Escherichia coli (strain K12) OX=83333 GN=gadC PE=1 SV=1	1	+	9	9	9	14.3	14.3	14.3	55.076	0	140.66	1710500000	11	55	3.54715	0.00123343	8.99898	8.88914	8.78256	8.13624	8.27133	8.9416	8.81874	7.92347	8.59505	7.13485	7.6469	6.88402	7.39444	7.18998	7.08382	8.12778	7.29686
+	2.31405	1.24608	P64604	P64604	Probable phospholipid ABC transporter-binding protein MlaD	mlaD	1674	Color2 [A=255, R=255, G=0, B=0]	1	20		-1	7	7	7	sp|P64604|MLAD_ECOLI Intermembrane phospholipid transport system binding protein MlaD OS=Escherichia coli (strain K12) OX=83333 GN=mlaD PE=1 SV=1	1	+	7	7	7	47.5	47.5	47.5	19.576	0	31.379	614500000	11	36	1.46793	0.0475122	8.82385	8.98051	8.31431	7.32906	8.23601	8.65232	8.9486	7.25895	8.19571	7.37023	7.64233	7.36787	7.23771	7.60689	7.42657	7.55015	7.3553
+	2.27233	1.42339	P69786	P69786	PTS system glucose-specific EIICB component;Glucose permease IIC component;Glucose-specific phosphotransferase enzyme IIB component	ptsG	1718	Color2 [A=255, R=255, G=0, B=0]	1	20		-1	22	22	22	sp|P69786|PTGCB_ECOLI PTS system glucose-specific EIICB component OS=Escherichia coli (strain K12) OX=83333 GN=ptsG PE=1 SV=1	1	+	22	22	22	49.1	49.1	49.1	50.676	0	293.36	6007100000	16	198	5.48209	5.03869e-05	9.36625	9.46123	9.03084	8.59314	8.62065	8.89265	8.96525	8.46315	8.39669	7.57545	8.30333	7.70938	7.25002	7.35902	7.25212	7.30869	7.7785
+	2.55071	1.6363	P69801	P69801	Mannose permease IIC component	manY	1721	Color2 [A=255, R=255, G=0, B=0]	1	20		-1	3	3	3	sp|P69801|PTNC_ECOLI PTS system mannose-specific EIIC component OS=Escherichia coli (strain K12) OX=83333 GN=manY PE=1 SV=1	1	+	3	3	3	20.7	20.7	20.7	27.635	0	93.777	1350300000	4	36	4.33856	0.000350605	8.92519	9.09251	8.64266	8.21914	8.4142	8.59342	8.59893	7.95116	8.05285	6.85346	7.5812	7.31681	7.11679	7.53229	7.22953	7.51361	7.31383
+	2.30564	1.32238	P69805	P69805	Mannose permease IID component	manZ	1722	Color2 [A=255, R=255, G=0, B=0]	1	20		-1	19	19	19	sp|P69805|PTND_ECOLI PTS system mannose-specific EIID component OS=Escherichia coli (strain K12) OX=83333 GN=manZ PE=1 SV=2	1		19	19	19	54.1	54.1	54.1	30.955	0	323.31	13874000000	15	219	1.39837	0.0544684	9.63019	9.74119	9.42734	8.81729	9.06348	9.29863	9.75599	8.17534	9.08171	7.91123	8.66186	8.25849	8.73876	9.13033	9.00212	9.17327	8.69693
+	3.09588	0.423946	P69811	P69811	Multiphosphoryl transfer protein;Phosphocarrier protein HPr;Fructose-specific phosphotransferase enzyme IIA component	fruB	1723	Color2 [A=255, R=255, G=0, B=0]	1	20		-1	15	15	15	sp|P69811|PTFAH_ECOLI Multiphosphoryl transfer protein OS=Escherichia coli (strain K12) OX=83333 GN=fruB PE=1 SV=1	1	+	15	15	15	54.5	54.5	54.5	39.647	0	323.31	2815100000	19	72	2.68014	0.00540571	7.54662	7.56224	7.57765	8.54355	8.65641	7.75278	8.41809	8.55255	7.69261	7.09438	7.09086	7.22943	7.66532	7.62533	7.36396	7.3785	7.58061
+	1.92671	0.860948	P75691	P75691	Aldehyde reductase YahK	yahK	1733	Color2 [A=255, R=255, G=0, B=0]	1	20		-1	15	15	15	sp|P75691|YAHK_ECOLI Aldehyde reductase YahK OS=Escherichia coli (strain K12) OX=83333 GN=yahK PE=1 SV=1	1	+	15	15	15	53.6	53.6	53.6	37.978	0	323.31	13963000000	17	111	5.57628	4.30582e-05	8.43786	8.09153	7.84248	9.21115	9.21192	9.13363	8.672	9.3275	9.0461	7.13463	7.20915	7.44525	7.30186	6.99604	7.84996	7.56087	7.10097
+	1.88593	0.815683	P75777	P75777	UPF0194 membrane protein YbhG	ybhG	1743	Color2 [A=255, R=255, G=0, B=0]	1	20		-1	11	11	11	sp|P75777|YBHG_ECOLI UPF0194 membrane protein YbhG OS=Escherichia coli (strain K12) OX=83333 GN=ybhG PE=2 SV=1	1		11	11	11	35.2	35.2	35.2	36.415	0	77.11	366780000	19	43	1.31349	0.0641531	8.23343	8.41385	8.12607	7.37029	7.6981	8.38851	8.33506	7.19758	7.91309	7.22621	7.78163	7.31846	6.64369	7.28297	7.57833	7.23993	7.30637
+	2.37413	0.905059	P77318	P77318	Uncharacterized sulfatase YdeN	ydeN	1853	Color2 [A=255, R=255, G=0, B=0]	1	20		-1	12	12	12	sp|P77318|YDEN_ECOLI Uncharacterized sulfatase YdeN OS=Escherichia coli (strain K12) OX=83333 GN=ydeN PE=3 SV=2	1	+	12	12	12	31.6	31.6	31.6	62.801	0	284.62	684350000	26	61	4.46056	0.000283208	8.15703	8.21131	7.94743	7.97202	8.00966	8.13767	8.22157	7.81907	8.04088	7.29882	7.36251	6.93927	6.7846	7.3622	7.31256	7.2054	7.09849
[truncated: 1 more columns]

[truncated: 4 more sheets: RPMI_54 high (RPMI vs LB), LB_54 high (RPMI vs LB), RPMI_168 high (RPMI vs LB), LB_168 high (RPMI vs LB)]
