# Supplementary material for: The proteome of bacterial membrane vesicles in Escherichia coli—a time course comparison study in two different media
Source: Front Microbiol. 2024 Mar 6;15:1361270. doi: 10.3389/fmicb.2024.1361270 (PMC10954253; doi:10.3389/fmicb.2024.1361270)
Supplement: Supplementary file 9 [file Table_8.XLSX]

## Sheet: (LB8) 54 vs 8
C: Selection column	C: Selection value	C: Category column	C: Category value	N: Category size	N: P value	N: Benj. Hoch. FDR
ANOVA Significant	+	GOBP name	cellular process	18	1.085e-22	2.5498e-20
ANOVA Significant	+	GOMF name	catalytic activity	6	5.3468e-11	1.1152e-09
ANOVA Significant	+	GOCC name	plasma membrane	6	5.3468e-11	1.9011e-10
ANOVA Significant	+	GOBP name	establishment of localization	17	2.1284e-18	1.6673e-16
ANOVA Significant	+	GOBP name	transport	17	2.1284e-18	1.6673e-16
ANOVA Significant	+	GOBP name	response to stimulus	10	7.2077e-07	1.4115e-05
ANOVA Significant	+	GOBP name	transmembrane transport	9	1.1736e-13	6.8947e-12
ANOVA Significant	+	GOBP name	ion transport	8	1.449e-09	4.8644e-08
ANOVA Significant	+	GOBP name	organic substance transport	8	1.1226e-05	8.7937e-05
ANOVA Significant	+	GOBP name	metabolic process	6	5.3468e-11	2.0942e-09
ANOVA Significant	+	GOBP name	cellular component organization or biogenesis	6	5.3468e-11	2.0942e-09
ANOVA Significant	+	GOBP name	primary metabolic process	5	3.119e-09	7.3296e-08
ANOVA Significant	+	GOBP name	nitrogen compound metabolic process	5	3.119e-09	7.3296e-08
ANOVA Significant	+	GOBP name	cellular component organization or biogenesis at cellular level	5	3.119e-09	7.3296e-08
ANOVA Significant	+	GOBP name	macromolecule metabolic process	4	1.7253e-07	3.6859e-06
ANOVA Significant	+	GOBP name	amine metabolic process	3	9.075e-06	7.3539e-05
ANOVA Significant	+	GOBP name	polysaccharide metabolic process	3	9.075e-06	7.3539e-05
ANOVA Significant	+	GOBP name	peptidoglycan metabolic process	3	9.075e-06	7.3539e-05
ANOVA Significant	+	GOBP name	glycosaminoglycan metabolic process	3	9.075e-06	7.3539e-05
ANOVA Significant	+	GOBP name	cellular metabolic process	3	9.075e-06	7.3539e-05
ANOVA Significant	+	GOBP name	cellular macromolecule metabolic process	3	9.075e-06	7.3539e-05
ANOVA Significant	+	GOBP name	cellular component organization at cellular level	3	9.075e-06	7.3539e-05
ANOVA Significant	+	GOBP name	cellular component organization	3	9.075e-06	7.3539e-05
ANOVA Significant	+	GOBP name	cellular component assembly at cellular level	3	9.075e-06	7.3539e-05
ANOVA Significant	+	GOBP name	cellular component assembly	3	9.075e-06	7.3539e-05
ANOVA Significant	+	GOMF name	antiporter activity	3	9.075e-06	6.9734e-05
ANOVA Significant	+	GOMF name	active transmembrane transporter activity	8	1.3229e-14	3.8629e-13
ANOVA Significant	+	GOMF name	protein binding	4	1.7253e-07	2.2899e-06
ANOVA Significant	+	GOMF name	secondary active transmembrane transporter activity	4	1.7253e-07	2.2899e-06
ANOVA Significant	+	GOMF name	hydrolase activity	3	9.075e-06	6.9734e-05
ANOVA Significant	+	GOMF name	identical protein binding	3	9.075e-06	6.9734e-05
ANOVA Significant	+	GOMF name	transferase activity	4	1.7253e-07	2.2899e-06
ANOVA Significant	+	GOMF name	ion transmembrane transporter activity	4	1.7253e-07	2.2899e-06
ANOVA Significant	+	GOMF name	solute:solute antiporter activity	3	9.075e-06	6.9734e-05
ANOVA Significant	+	GOMF name	substrate-specific transporter activity	10	1.8699e-15	6.8252e-14
ANOVA Significant	+	GOMF name	substrate-specific transmembrane transporter activity	10	1.8699e-15	6.8252e-14
ANOVA Significant	+	GOBP name	cell wall organization or biogenesis	3	9.075e-06	7.3539e-05
ANOVA Significant	+	GOMF name	binding	8	6.8262e-12	1.661e-10
ANOVA Significant	+	GOCC name	integral to plasma membrane	7	3.6821e-10	9.819e-10
ANOVA Significant	+	GOCC name	plasma membrane part	7	3.6821e-10	9.819e-10
ANOVA Significant	+	GOCC name	intrinsic to plasma membrane	7	3.6821e-10	9.819e-10
ANOVA Significant	+	GOMF name	transmembrane transporter activity	13	2.4052e-18	3.5115e-16
ANOVA Significant	+	GOCC name	membrane	18	2.5306e-25	2.6993e-24
ANOVA Significant	+	GOCC name	cell outer membrane	11	1.0147e-14	4.0587e-14
ANOVA Significant	+	GOCC name	outer membrane	11	1.0147e-14	4.0587e-14
ANOVA Significant	+	GOCC name	membrane part	20	1.1513e-26	1.8421e-25
ANOVA Significant	+	GOCC name	cell part	29	4.5635e-42	1.4603e-40
ANOVA Significant	+	GOMF name	transporter activity	14	1.1095e-17	8.0992e-16
ANOVA Significant	+	GOCC name	intrinsic to membrane	18	1.085e-22	6.9441e-22
ANOVA Significant	+	GOCC name	integral to membrane	18	1.085e-22	6.9441e-22
ANOVA Significant	+	GOBP name	cell wall macromolecule metabolic process	3	9.075e-06	7.3539e-05
ANOVA Significant	+	GOCC name	external encapsulating structure part	13	6.9873e-16	3.7266e-15
ANOVA Significant	+	GOBP name	cation transport	3	9.075e-06	7.3539e-05
ANOVA Significant	+	GOBP name	catabolic process	3	9.075e-06	7.3539e-05
ANOVA Significant	+	GOBP name	carbohydrate metabolic process	3	9.075e-06	7.3539e-05
ANOVA Significant	+	GOMF name	wide pore channel activity	6	2.4952e-06	2.4286e-05
ANOVA Significant	+	GOMF name	porin activity	6	2.4952e-06	2.4286e-05
ANOVA Significant	+	GOMF name	passive transmembrane transporter activity	6	2.4952e-06	2.4286e-05
ANOVA Significant	+	GOMF name	channel activity	6	2.4952e-06	2.4286e-05
ANOVA Significant	+	GOBP name	biological regulation	3	9.075e-06	7.3539e-05
ANOVA Significant	+	GOBP name	aminoglycan metabolic process	3	9.075e-06	7.3539e-05

## Sheet: (LB54) 54 vs 8
C: Selection column	C: Selection value	C: Category column	C: Category value	N: Category size	N: P value	N: Benj. Hoch. FDR
ANOVA Significant	+	GOBP name	cellular process	165	9.407e-128	7.2775e-125
ANOVA Significant	+	GOBP name	metabolic process	163	1.7557e-127	7.2775e-125
ANOVA Significant	+	GOBP name	cellular metabolic process	152	1.4016e-113	3.873e-111
ANOVA Significant	+	GOBP name	primary metabolic process	133	7.2019e-92	1.4926e-89
ANOVA Significant	+	GOBP name	nitrogen compound metabolic process	99	1.1025e-63	1.8279e-61
ANOVA Significant	+	GOBP name	small molecule metabolic process	95	7.7176e-62	1.0663e-59
ANOVA Significant	+	GOBP name	cellular nitrogen compound metabolic process	93	3.6323e-58	4.3017e-56
ANOVA Significant	+	GOBP name	biosynthetic process	87	2.0887e-56	2.1644e-54
ANOVA Significant	+	GOBP name	cellular biosynthetic process	84	1.0124e-53	9.3252e-52
ANOVA Significant	+	GOBP name	macromolecule metabolic process	68	2.9342e-47	2.4325e-45
ANOVA Significant	+	GOBP name	nucleobase-containing compound metabolic process	66	2.4638e-38	1.7021e-36
ANOVA Significant	+	GOBP name	cellular macromolecule metabolic process	64	8.3058e-44	6.2596e-42
ANOVA Significant	+	GOBP name	cellular ketone metabolic process	50	2.0951e-30	1.1579e-28
ANOVA Significant	+	GOBP name	nucleic acid metabolic process	46	9.8204e-31	5.8151e-29
ANOVA Significant	+	GOBP name	carboxylic acid metabolic process	46	3.0322e-27	1.3965e-25
ANOVA Significant	+	GOBP name	organic acid metabolic process	46	3.0322e-27	1.3965e-25
ANOVA Significant	+	GOBP name	oxoacid metabolic process	46	3.0322e-27	1.3965e-25
ANOVA Significant	+	GOBP name	response to stimulus	45	7.4868e-32	4.7743e-30
ANOVA Significant	+	GOBP name	RNA metabolic process	39	3.7901e-25	1.6537e-23
ANOVA Significant	+	GOBP name	catabolic process	38	1.1256e-22	4.2413e-21
ANOVA Significant	+	GOBP name	cellular nitrogen compound biosynthetic process	35	2.1831e-20	6.4634e-19
ANOVA Significant	+	GOBP name	cofactor metabolic process	34	5.5666e-25	2.3073e-23
ANOVA Significant	+	GOBP name	small molecule biosynthetic process	34	5.0604e-23	1.9977e-21
ANOVA Significant	+	GOBP name	cellular macromolecule biosynthetic process	33	1.7299e-20	5.3113e-19
ANOVA Significant	+	GOBP name	macromolecule biosynthetic process	33	1.7299e-20	5.3113e-19
ANOVA Significant	+	GOBP name	heterocycle metabolic process	33	6.9978e-19	1.9337e-17
ANOVA Significant	+	GOBP name	carbohydrate metabolic process	32	1.862e-21	6.4317e-20
ANOVA Significant	+	GOBP name	amine metabolic process	32	1.862e-21	6.4317e-20
ANOVA Significant	+	GOBP name	response to stress	31	1.1172e-20	3.7046e-19
ANOVA Significant	+	GOBP name	biological regulation	31	2.1612e-17	5.1189e-16
ANOVA Significant	+	GOBP name	cellular catabolic process	29	1.8763e-17	4.5749e-16
ANOVA Significant	+	GOBP name	regulation of biological process	29	6.4178e-16	1.4001e-14
ANOVA Significant	+	GOBP name	coenzyme metabolic process	28	3.2205e-20	9.2061e-19
ANOVA Significant	+	GOBP name	cellular amino acid metabolic process	28	2.3072e-18	5.9771e-17
ANOVA Significant	+	GOBP name	cellular amine metabolic process	28	2.3072e-18	5.9771e-17
ANOVA Significant	+	GOBP name	regulation of cellular process	27	5.86e-16	1.313e-14
ANOVA Significant	+	GOBP name	cellular carbohydrate metabolic process	25	4.4414e-16	1.0228e-14
ANOVA Significant	+	GOBP name	nucleobase-containing small molecule metabolic process	24	2.5506e-12	4.4051e-11
ANOVA Significant	+	GOBP name	small molecule catabolic process	23	5.0835e-13	9.5777e-12
ANOVA Significant	+	GOBP name	cellular response to stimulus	22	1.3007e-17	3.2676e-16
ANOVA Significant	+	GOBP name	alcohol metabolic process	22	7.9276e-14	1.5647e-12
ANOVA Significant	+	GOBP name	regulation of metabolic process	22	6.439e-11	1.0072e-09
ANOVA Significant	+	GOBP name	response to chemical stimulus	21	8.6149e-15	1.7854e-13
ANOVA Significant	+	GOBP name	regulation of gene expression	21	3.1671e-10	4.3042e-09
ANOVA Significant	+	GOBP name	regulation of macromolecule metabolic process	21	3.1671e-10	4.3042e-09
ANOVA Significant	+	GOBP name	carboxylic acid biosynthetic process	20	2.4005e-12	4.234e-11
ANOVA Significant	+	GOBP name	organic acid biosynthetic process	20	2.4005e-12	4.234e-11
ANOVA Significant	+	GOBP name	RNA biosynthetic process	20	7.2349e-11	1.0166e-09
ANOVA Significant	+	GOBP name	regulation of primary metabolic process	20	7.2349e-11	1.0166e-09
ANOVA Significant	+	GOBP name	regulation of cellular metabolic process	20	7.2349e-11	1.0166e-09
ANOVA Significant	+	GOBP name	transcription, DNA-dependent	20	7.2349e-11	1.0166e-09
ANOVA Significant	+	GOBP name	heterocycle biosynthetic process	20	7.2349e-11	1.0166e-09
ANOVA Significant	+	GOBP name	nucleotide metabolic process	20	1.5339e-09	1.7183e-08
ANOVA Significant	+	GOBP name	nucleoside phosphate metabolic process	20	1.5339e-09	1.7183e-08
ANOVA Significant	+	GOBP name	ncRNA metabolic process	19	2.9879e-15	6.3512e-14
ANOVA Significant	+	GOBP name	cofactor biosynthetic process	19	2.875e-13	5.5428e-12
ANOVA Significant	+	GOBP name	regulation of macromolecule biosynthetic process	19	3.6827e-10	4.5567e-09
ANOVA Significant	+	GOBP name	regulation of cellular macromolecule biosynthetic process	19	3.6827e-10	4.5567e-09
ANOVA Significant	+	GOBP name	regulation of cellular biosynthetic process	19	3.6827e-10	4.5567e-09
ANOVA Significant	+	GOBP name	regulation of nucleobase-containing compound metabolic process	19	3.6827e-10	4.5567e-09
ANOVA Significant	+	GOBP name	regulation of nitrogen compound metabolic process	19	3.6827e-10	4.5567e-09
ANOVA Significant	+	GOBP name	regulation of biosynthetic process	19	3.6827e-10	4.5567e-09
ANOVA Significant	+	GOBP name	cellular response to stress	18	1.812e-14	3.6637e-13
ANOVA Significant	+	GOBP name	macromolecule modification	18	1.6421e-12	3.0252e-11
ANOVA Significant	+	GOBP name	monosaccharide metabolic process	18	6.9791e-11	1.0166e-09
ANOVA Significant	+	GOBP name	regulation of transcription, DNA-dependent	18	1.8483e-09	1.9644e-08
ANOVA Significant	+	GOBP name	regulation of RNA metabolic process	18	1.8483e-09	1.9644e-08
ANOVA Significant	+	GOBP name	protein metabolic process	16	5.2297e-11	8.3373e-10
ANOVA Significant	+	GOBP name	RNA processing	14	2.335e-11	3.7955e-10
ANOVA Significant	+	GOBP name	vitamin metabolic process	14	2.335e-11	3.7955e-10
ANOVA Significant	+	GOBP name	ncRNA processing	14	2.335e-11	3.7955e-10
ANOVA Significant	+	GOBP name	cellular amino acid biosynthetic process	14	1.6085e-09	1.7545e-08
ANOVA Significant	+	GOBP name	amine biosynthetic process	14	1.6085e-09	1.7545e-08
ANOVA Significant	+	GOBP name	nucleobase-containing compound biosynthetic process	14	9.9203e-07	8.0627e-06
ANOVA Significant	+	GOBP name	oxidation-reduction process	13	8.7928e-09	8.999e-08
ANOVA Significant	+	GOBP name	carbohydrate catabolic process	13	8.7928e-09	8.999e-08
ANOVA Significant	+	GOBP name	coenzyme biosynthetic process	13	8.7928e-09	8.999e-08
ANOVA Significant	+	GOBP name	nucleotide biosynthetic process	13	4.5374e-06	3.4829e-05
ANOVA Significant	+	GOBP name	response to DNA damage stimulus	12	8.1461e-10	9.3793e-09
ANOVA Significant	+	GOBP name	RNA modification	12	8.1461e-10	9.3793e-09
ANOVA Significant	+	GOBP name	tRNA metabolic process	12	8.1461e-10	9.3793e-09
ANOVA Significant	+	GOBP name	vitamin biosynthetic process	12	8.1461e-10	9.3793e-09
ANOVA Significant	+	GOBP name	water-soluble vitamin metabolic process	12	8.1461e-10	9.3793e-09
ANOVA Significant	+	GOBP name	monosaccharide catabolic process	12	4.7559e-08	4.4802e-07
ANOVA Significant	+	GOBP name	monocarboxylic acid metabolic process	12	4.7559e-08	4.4802e-07
ANOVA Significant	+	GOBP name	cellular carbohydrate catabolic process	12	4.7559e-08	4.4802e-07
ANOVA Significant	+	GOBP name	alcohol catabolic process	12	4.7559e-08	4.4802e-07
ANOVA Significant	+	GOBP name	cellular protein metabolic process	11	2.5427e-07	2.2188e-06
ANOVA Significant	+	GOBP name	lipid metabolic process	11	2.5427e-07	2.2188e-06
ANOVA Significant	+	GOBP name	carbohydrate biosynthetic process	11	2.5427e-07	2.2188e-06
ANOVA Significant	+	GOBP name	cellular component organization or biogenesis at cellular level	11	6.1094e-06	4.1514e-05
ANOVA Significant	+	GOBP name	carboxylic acid catabolic process	11	6.1094e-06	4.1514e-05
ANOVA Significant	+	GOBP name	purine-containing compound metabolic process	11	6.1094e-06	4.1514e-05
ANOVA Significant	+	GOBP name	organic acid catabolic process	11	6.1094e-06	4.1514e-05
ANOVA Significant	+	GOBP name	water-soluble vitamin biosynthetic process	10	2.7893e-08	2.7528e-07
ANOVA Significant	+	GOBP name	generation of precursor metabolites and energy	10	2.7893e-08	2.7528e-07
ANOVA Significant	+	GOBP name	hexose metabolic process	10	2.7893e-08	2.7528e-07
ANOVA Significant	+	GOBP name	response to oxidative stress	10	1.342e-06	1.0397e-05
ANOVA Significant	+	GOBP name	regulation of biological quality	10	1.342e-06	1.0397e-05
ANOVA Significant	+	GOBP name	cellular lipid metabolic process	10	1.342e-06	1.0397e-05
ANOVA Significant	+	GOBP name	response to abiotic stimulus	10	1.342e-06	1.0397e-05
ANOVA Significant	+	GOBP name	cellular aromatic compound metabolic process	10	1.342e-06	1.0397e-05
ANOVA Significant	+	GOBP name	one-carbon metabolic process	9	1.6209e-07	1.4606e-06
ANOVA Significant	+	GOBP name	methylation	9	1.6209e-07	1.4606e-06
ANOVA Significant	+	GOBP name	glucose metabolic process	9	1.6209e-07	1.4606e-06
ANOVA Significant	+	GOBP name	hexose catabolic process	9	1.6209e-07	1.4606e-06
ANOVA Significant	+	GOBP name	RNA methylation	8	9.3761e-07	7.6958e-06
ANOVA Significant	+	GOBP name	coenzyme catabolic process	8	9.3761e-07	7.6958e-06
ANOVA Significant	+	GOBP name	cofactor catabolic process	8	9.3761e-07	7.6958e-06
ANOVA Significant	+	GOBP name	DNA metabolic process	8	9.3761e-07	7.6958e-06
ANOVA Significant	+	GOBP name	glucose catabolic process	8	9.3761e-07	7.6958e-06
ANOVA Significant	+	GOBP name	macromolecule methylation	8	9.3761e-07	7.6958e-06
ANOVA Significant	+	GOBP name	rRNA processing	7	5.399e-06	3.793e-05
ANOVA Significant	+	GOBP name	response to antibiotic	7	5.399e-06	3.793e-05
ANOVA Significant	+	GOBP name	rRNA metabolic process	7	5.399e-06	3.793e-05
ANOVA Significant	+	GOBP name	tricarboxylic acid cycle	7	5.399e-06	3.793e-05
ANOVA Significant	+	GOBP name	tRNA processing	7	5.399e-06	3.793e-05
ANOVA Significant	+	GOBP name	acetyl-CoA metabolic process	7	5.399e-06	3.793e-05
ANOVA Significant	+	GOBP name	cellular aldehyde metabolic process	7	5.399e-06	3.793e-05
ANOVA Significant	+	GOBP name	cellular modified amino acid metabolic process	7	5.399e-06	3.793e-05
ANOVA Significant	+	GOBP name	lipid biosynthetic process	7	5.399e-06	3.793e-05
ANOVA Significant	+	GOBP name	acetyl-CoA catabolic process	7	5.399e-06	3.793e-05
ANOVA Significant	+	GOCC name	protein complex	15	3.9253e-12	3.0841e-11
ANOVA Significant	+	GOCC name	membrane part	7	5.399e-06	3.2994e-05
ANOVA Significant	+	GOCC name	membrane	14	2.335e-11	1.6053e-10
ANOVA Significant	+	GOCC name	macromolecular complex	18	1.812e-14	1.661e-13
ANOVA Significant	+	GOCC name	cytoplasm	76	2.6344e-52	4.8297e-51
ANOVA Significant	+	GOCC name	cell part	118	2.7101e-84	1.4905e-82
ANOVA Significant	+	GOCC name	intracellular part	109	3.2722e-75	8.9986e-74
ANOVA Significant	+	GOCC name	cytoplasmic part	38	1.1256e-22	1.5477e-21
ANOVA Significant	+	GOCC name	cytosol	32	3.9075e-18	4.2982e-17
ANOVA Significant	+	GOMF name	iron ion binding	8	9.3761e-07	9.5357e-06
ANOVA Significant	+	GOMF name	carbon-oxygen lyase activity	8	9.3761e-07	9.5357e-06
ANOVA Significant	+	GOMF name	FMN binding	7	5.399e-06	5.2667e-05
ANOVA Significant	+	GOMF name	peptidase activity	8	9.3761e-07	9.5357e-06
ANOVA Significant	+	GOMF name	S-adenosylmethionine-dependent methyltransferase activity	10	2.7893e-08	3.6035e-07
ANOVA Significant	+	GOMF name	transferase activity, transferring acyl groups	10	2.7893e-08	3.6035e-07
ANOVA Significant	+	GOMF name	transferase activity, transferring acyl groups other than amino-acyl groups	7	5.399e-06	5.2667e-05
ANOVA Significant	+	GOMF name	RNA methyltransferase activity	8	9.3761e-07	9.5357e-06
ANOVA Significant	+	GOMF name	peptidase activity, acting on L-amino acid peptides	8	9.3761e-07	9.5357e-06
ANOVA Significant	+	GOMF name	oxidoreductase activity, acting on the CH-OH group of donors, NAD or NADP as acceptor	14	2.335e-11	4.1338e-10
ANOVA Significant	+	GOMF name	oxidoreductase activity, acting on CH-OH group of donors	14	2.335e-11	4.1338e-10
ANOVA Significant	+	GOMF name	methyltransferase activity	12	8.1461e-10	1.2979e-08
ANOVA Significant	+	GOMF name	nucleoside-triphosphatase activity	8	9.3761e-07	9.5357e-06
ANOVA Significant	+	GOMF name	ligase activity	13	1.3824e-10	2.2786e-09
ANOVA Significant	+	GOMF name	lyase activity	15	3.9253e-12	7.8178e-11
ANOVA Significant	+	GOMF name	coenzyme binding	17	9.3055e-12	1.7792e-10
ANOVA Significant	+	GOMF name	nucleotide binding	49	3.5477e-33	2.8263e-31
ANOVA Significant	+	GOMF name	purine ribonucleotide binding	32	1.862e-21	6.3574e-20
ANOVA Significant	+	GOMF name	purine nucleotide binding	32	1.862e-21	6.3574e-20
ANOVA Significant	+	GOMF name	RNA binding	16	5.2297e-11	8.9278e-10
ANOVA Significant	+	GOMF name	purine ribonucleoside triphosphate binding	32	1.862e-21	6.3574e-20
ANOVA Significant	+	GOMF name	ribonucleotide binding	32	1.862e-21	6.3574e-20
ANOVA Significant	+	GOMF name	hydrolase activity	46	9.8204e-31	6.7059e-29
ANOVA Significant	+	GOMF name	catalytic activity	163	2.4221e-132	1.1577e-129
ANOVA Significant	+	GOMF name	adenyl ribonucleotide binding	29	3.9331e-19	1.0445e-17
ANOVA Significant	+	GOMF name	ATP binding	29	3.9331e-19	1.0445e-17
ANOVA Significant	+	GOMF name	adenyl nucleotide binding	29	3.9331e-19	1.0445e-17
ANOVA Significant	+	GOMF name	oxidoreductase activity	43	2.545e-28	1.5207e-26
ANOVA Significant	+	GOMF name	isomerase activity	14	1.6085e-09	2.3299e-08
ANOVA Significant	+	GOMF name	hydrolase activity, acting on acid anhydrides	14	1.6085e-09	2.3299e-08
ANOVA Significant	+	GOMF name	transferase activity, transferring one-carbon groups	14	1.6085e-09	2.3299e-08
ANOVA Significant	+	GOMF name	nucleic acid binding	42	1.5988e-27	7.6424e-26
ANOVA Significant	+	GOMF name	identical protein binding	26	7.7545e-17	1.8533e-15
ANOVA Significant	+	GOMF name	pyrophosphatase activity	13	8.7928e-09	1.2008e-07
ANOVA Significant	+	GOMF name	hydrolase activity, acting on acid anhydrides, in phosphorus-containing anhydrides	13	8.7928e-09	1.2008e-07
ANOVA Significant	+	GOMF name	DNA binding	25	4.4414e-16	1.011e-14
ANOVA Significant	+	GOMF name	binding	147	8.0778e-110	1.9306e-107
ANOVA Significant	+	GOMF name	cofactor binding	24	2.5226e-15	5.481e-14
ANOVA Significant	+	GOMF name	transition metal ion binding	34	2.9517e-21	9.4061e-20
ANOVA Significant	+	GOMF name	zinc ion binding	20	2.4005e-12	4.9888e-11
ANOVA Significant	+	GOMF name	protein binding	29	1.8763e-17	4.7204e-16
ANOVA Significant	+	GOMF name	transferase activity	47	4.9771e-28	2.6434e-26
ANOVA Significant	+	GOMF name	ion binding	62	4.4136e-35	5.2743e-33
ANOVA Significant	+	GOMF name	cation binding	62	4.4136e-35	5.2743e-33
ANOVA Significant	+	GOMF name	metal ion binding	61	2.8096e-34	2.686e-32
ANOVA Significant	+	GOMF name	sequence-specific DNA binding transcription factor activity	14	5.1094e-08	6.2623e-07
ANOVA Significant	+	GOMF name	nucleic acid binding transcription factor activity	14	5.1094e-08	6.2623e-07
ANOVA Significant	+	GOMF name	hydrolase activity, acting on ester bonds	13	2.5637e-07	2.9889e-06
ANOVA Significant	+	GOMF name	magnesium ion binding	15	2.1203e-07	2.5338e-06

## Sheet: (LB8) 168 vs 8
C: Selection column	C: Selection value	C: Category column	C: Category value	N: Category size	N: P value	N: Benj. Hoch. FDR
ANOVA Significant	+	GOBP name	cellular process	13	2.1477e-23	4.9828e-21
ANOVA Significant	+	GOBP name	metabolic process	9	5.6381e-18	6.5402e-16
ANOVA Significant	+	GOBP name	primary metabolic process	8	6.559e-16	5.0723e-14
ANOVA Significant	+	GOBP name	cellular metabolic process	7	6.8739e-14	3.9868e-12
ANOVA Significant	+	GOBP name	establishment of localization	6	6.5552e-12	2.1726e-10
ANOVA Significant	+	GOBP name	transport	6	6.5552e-12	2.1726e-10
ANOVA Significant	+	GOBP name	macromolecule metabolic process	6	6.5552e-12	2.1726e-10
ANOVA Significant	+	GOBP name	nitrogen compound metabolic process	5	5.7358e-10	1.0236e-08
ANOVA Significant	+	GOBP name	cellular macromolecule metabolic process	5	5.7358e-10	1.0236e-08
ANOVA Significant	+	GOBP name	cellular component organization or biogenesis at cellular level	5	5.7358e-10	1.0236e-08
ANOVA Significant	+	GOBP name	cellular component organization or biogenesis	5	5.7358e-10	1.0236e-08
ANOVA Significant	+	GOBP name	cellular biosynthetic process	5	5.7358e-10	1.0236e-08
ANOVA Significant	+	GOBP name	biosynthetic process	5	5.7358e-10	1.0236e-08
ANOVA Significant	+	GOBP name	macromolecule biosynthetic process	4	4.6371e-08	7.1721e-07
ANOVA Significant	+	GOBP name	cellular macromolecule biosynthetic process	4	4.6371e-08	7.1721e-07
ANOVA Significant	+	GOBP name	amine metabolic process	3	3.4845e-06	3.2336e-05
ANOVA Significant	+	GOBP name	transmembrane transport	3	3.4845e-06	3.2336e-05
ANOVA Significant	+	GOBP name	protein metabolic process	3	3.4845e-06	3.2336e-05
ANOVA Significant	+	GOBP name	nitrogen compound transport	3	3.4845e-06	3.2336e-05
ANOVA Significant	+	GOBP name	ion transport	3	3.4845e-06	3.2336e-05
ANOVA Significant	+	GOBP name	cellular component organization at cellular level	3	3.4845e-06	3.2336e-05
ANOVA Significant	+	GOBP name	cellular component organization	3	3.4845e-06	3.2336e-05
ANOVA Significant	+	GOBP name	cellular component assembly at cellular level	3	3.4845e-06	3.2336e-05
ANOVA Significant	+	GOBP name	cellular component assembly	3	3.4845e-06	3.2336e-05
ANOVA Significant	+	GOBP name	carbohydrate metabolic process	3	3.4845e-06	3.2336e-05
ANOVA Significant	+	GOCC name	plasma membrane	5	5.7358e-10	1.7781e-09
ANOVA Significant	+	GOCC name	macromolecular complex	3	3.4845e-06	6.7512e-06
ANOVA Significant	+	GOCC name	intracellular part	4	4.6371e-08	1.1058e-07
ANOVA Significant	+	GOCC name	intracellular organelle part	3	3.4845e-06	6.7512e-06
ANOVA Significant	+	GOCC name	organelle part	3	3.4845e-06	6.7512e-06
ANOVA Significant	+	GOCC name	outer membrane	4	4.6371e-08	1.1058e-07
ANOVA Significant	+	GOCC name	external encapsulating structure part	5	5.7358e-10	1.7781e-09
ANOVA Significant	+	GOCC name	cell outer membrane	4	4.6371e-08	1.1058e-07
ANOVA Significant	+	GOCC name	membrane	10	4.3121e-20	6.6838e-19
ANOVA Significant	+	GOCC name	cell part	18	2.9331e-36	9.0926e-35
ANOVA Significant	+	GOCC name	membrane part	10	5.595e-17	5.7815e-16
ANOVA Significant	+	GOCC name	intrinsic to membrane	9	5.8524e-15	3.6285e-14
ANOVA Significant	+	GOCC name	integral to membrane	9	5.8524e-15	3.6285e-14
ANOVA Significant	+	GOCC name	intrinsic to plasma membrane	7	4.5405e-11	1.7594e-10
ANOVA Significant	+	GOCC name	integral to plasma membrane	7	4.5405e-11	1.7594e-10
ANOVA Significant	+	GOCC name	plasma membrane part	7	4.5405e-11	1.7594e-10
ANOVA Significant	+	GOMF name	active transmembrane transporter activity	5	5.7358e-10	1.0802e-08
ANOVA Significant	+	GOMF name	binding	4	4.6371e-08	5.8222e-07
ANOVA Significant	+	GOMF name	catalytic activity	6	6.5552e-12	1.4815e-10
ANOVA Significant	+	GOMF name	ion transmembrane transporter activity	3	3.4845e-06	2.8125e-05
ANOVA Significant	+	GOMF name	lyase activity	4	4.6371e-08	5.8222e-07
ANOVA Significant	+	GOMF name	transporter activity	7	6.8739e-14	7.7675e-12
ANOVA Significant	+	GOMF name	transmembrane transporter activity	6	6.5552e-12	1.4815e-10
ANOVA Significant	+	GOMF name	transferase activity	3	3.4845e-06	2.8125e-05
ANOVA Significant	+	GOMF name	symporter activity	3	3.4845e-06	2.8125e-05
ANOVA Significant	+	GOMF name	substrate-specific transporter activity	6	6.5552e-12	1.4815e-10
ANOVA Significant	+	GOMF name	substrate-specific transmembrane transporter activity	6	6.5552e-12	1.4815e-10
ANOVA Significant	+	GOMF name	secondary active transmembrane transporter activity	4	4.6371e-08	5.8222e-07
ANOVA Significant	+	GOMF name	RNA binding	3	3.4845e-06	2.8125e-05
ANOVA Significant	+	GOMF name	nucleic acid binding	3	3.4845e-06	2.8125e-05

## Sheet: (LB168) 168 vs 8
C: Selection column	C: Selection value	C: Category column	C: Category value	N: Category size	N: P value	N: Benj. Hoch. FDR
ANOVA Significant	+	GOBP name	acetyl-CoA catabolic process	8	4.7755e-07	3.9541e-06
ANOVA Significant	+	GOBP name	cellular response to stimulus	17	2.5096e-14	4.9475e-13
ANOVA Significant	+	GOBP name	response to chemical stimulus	14	7.0232e-12	9.8562e-11
ANOVA Significant	+	GOBP name	response to DNA damage stimulus	9	7.5714e-08	6.9657e-07
ANOVA Significant	+	GOBP name	response to oxidative stress	8	4.7755e-07	3.9541e-06
ANOVA Significant	+	GOBP name	response to stimulus	35	1.8144e-29	8.8372e-28
ANOVA Significant	+	GOBP name	response to stress	27	1.2259e-22	4.6138e-21
ANOVA Significant	+	GOBP name	coenzyme catabolic process	8	4.7755e-07	3.9541e-06
ANOVA Significant	+	GOBP name	coenzyme biosynthetic process	9	7.5714e-08	6.9657e-07
ANOVA Significant	+	GOBP name	cellular response to stress	14	7.0232e-12	9.8562e-11
ANOVA Significant	+	GOBP name	small molecule biosynthetic process	27	1.2259e-22	4.6138e-21
ANOVA Significant	+	GOMF name	cofactor binding	23	2.7677e-19	7.017e-18
ANOVA Significant	+	GOBP name	cellular protein metabolic process	14	7.0232e-12	9.8562e-11
ANOVA Significant	+	GOBP name	tricarboxylic acid cycle	8	4.7755e-07	3.9541e-06
ANOVA Significant	+	GOBP name	vitamin biosynthetic process	10	1.1943e-08	1.2843e-07
ANOVA Significant	+	GOBP name	vitamin metabolic process	10	1.1943e-08	1.2843e-07
ANOVA Significant	+	GOBP name	water-soluble vitamin biosynthetic process	9	7.5714e-08	6.9657e-07
ANOVA Significant	+	GOBP name	water-soluble vitamin metabolic process	9	7.5714e-08	6.9657e-07
ANOVA Significant	+	GOBP name	cellular lipid metabolic process	7	2.9968e-06	2.2355e-05
ANOVA Significant	+	GOMF name	carbon-oxygen lyase activity	8	4.7755e-07	5.7173e-06
ANOVA Significant	+	GOBP name	response to abiotic stimulus	9	7.5714e-08	6.9657e-07
ANOVA Significant	+	GOBP name	coenzyme metabolic process	24	4.0497e-20	1.1562e-18
ANOVA Significant	+	GOBP name	cofactor biosynthetic process	11	1.8744e-09	2.1555e-08
ANOVA Significant	+	GOBP name	cofactor catabolic process	8	4.7755e-07	3.9541e-06
ANOVA Significant	+	GOBP name	methylation	7	2.9968e-06	2.2355e-05
ANOVA Significant	+	GOBP name	one-carbon metabolic process	7	2.9968e-06	2.2355e-05
ANOVA Significant	+	GOBP name	organic acid biosynthetic process	18	3.7959e-15	8.0589e-14
ANOVA Significant	+	GOBP name	organic acid catabolic process	9	7.5714e-08	6.9657e-07
ANOVA Significant	+	GOBP name	oxidation-reduction process	13	4.5454e-11	5.7902e-10
ANOVA Significant	+	GOBP name	oxidoreduction coenzyme metabolic process	7	2.9968e-06	2.2355e-05
ANOVA Significant	+	GOBP name	protein metabolic process	16	1.6503e-13	3.1056e-12
ANOVA Significant	+	GOBP name	lipid metabolic process	8	4.7755e-07	3.9541e-06
ANOVA Significant	+	GOBP name	hexose metabolic process	8	4.7755e-07	3.9541e-06
ANOVA Significant	+	GOBP name	hexose catabolic process	7	2.9968e-06	2.2355e-05
ANOVA Significant	+	GOBP name	glucose metabolic process	7	2.9968e-06	2.2355e-05
ANOVA Significant	+	GOBP name	generation of precursor metabolites and energy	11	1.8744e-09	2.1555e-08
ANOVA Significant	+	KEGG name	Methane metabolism	7	2.9968e-06	7.0925e-05
ANOVA Significant	+	GOBP name	energy derivation by oxidation of organic compounds	7	2.9968e-06	2.2355e-05
ANOVA Significant	+	GOBP name	DNA metabolic process	7	2.9968e-06	2.2355e-05
ANOVA Significant	+	GOBP name	dicarboxylic acid metabolic process	8	4.7755e-07	3.9541e-06
ANOVA Significant	+	GOBP name	cofactor metabolic process	26	8.5232e-22	2.7143e-20
ANOVA Significant	+	GOMF name	coenzyme binding	17	2.5096e-14	4.9166e-13
ANOVA Significant	+	GOBP name	monocarboxylic acid metabolic process	11	1.8744e-09	2.1555e-08
ANOVA Significant	+	GOMF name	NAD binding	8	4.7755e-07	5.7173e-06
ANOVA Significant	+	GOBP name	carboxylic acid biosynthetic process	18	3.7959e-15	8.0589e-14
ANOVA Significant	+	GOBP name	cellular amino acid biosynthetic process	15	1.0794e-12	1.7876e-11
ANOVA Significant	+	GOBP name	amine biosynthetic process	15	1.0794e-12	1.7876e-11
ANOVA Significant	+	GOCC name	macromolecular complex	15	1.0794e-12	6.4767e-12
ANOVA Significant	+	GOMF name	methyltransferase activity	8	4.7755e-07	5.7173e-06
ANOVA Significant	+	GOCC name	membrane	18	3.7959e-15	2.6571e-14
ANOVA Significant	+	GOMF name	oxidoreductase activity, acting on the CH-OH group of donors, NAD or NADP as acceptor	16	1.6503e-13	2.9637e-12
ANOVA Significant	+	GOBP name	acetyl-CoA metabolic process	8	4.7755e-07	3.9541e-06
ANOVA Significant	+	GOMF name	lyase activity	14	7.0232e-12	1.1642e-10
ANOVA Significant	+	GOBP name	carboxylic acid catabolic process	9	7.5714e-08	6.9657e-07
ANOVA Significant	+	GOMF name	oxidoreductase activity, acting on a sulfur group of donors	7	2.9968e-06	3.1503e-05
ANOVA Significant	+	GOMF name	kinase activity	7	2.9968e-06	3.1503e-05
ANOVA Significant	+	GOCC name	plasma membrane	8	4.7755e-07	2.2285e-06
ANOVA Significant	+	GOMF name	isomerase activity	13	4.5454e-11	6.9967e-10
ANOVA Significant	+	GOMF name	iron ion binding	7	2.9968e-06	3.1503e-05
ANOVA Significant	+	GOMF name	transferase activity, transferring acyl groups	7	2.9968e-06	3.1503e-05
ANOVA Significant	+	GOCC name	protein complex	14	7.0232e-12	3.6872e-11
ANOVA Significant	+	GOMF name	transferase activity, transferring one-carbon groups	9	7.5714e-08	9.8887e-07
ANOVA Significant	+	GOMF name	transferase activity, transferring phosphorus-containing groups	9	7.5714e-08	9.8887e-07
ANOVA Significant	+	KEGG name	Citrate cycle (TCA cycle)	7	2.9968e-06	7.0925e-05
ANOVA Significant	+	GOMF name	oxidoreductase activity, acting on CH-OH group of donors	16	1.6503e-13	2.9637e-12
ANOVA Significant	+	GOMF name	transferase activity	38	1.1012e-29	5.9327e-28
ANOVA Significant	+	GOCC name	cytoplasmic part	38	1.1012e-29	1.1563e-28
ANOVA Significant	+	GOCC name	cytosol	32	1.3622e-24	1.1442e-23
ANOVA Significant	+	GOBP name	cellular catabolic process	29	4.3609e-22	1.4443e-20
ANOVA Significant	+	GOBP name	amine metabolic process	29	4.3609e-22	1.4443e-20
ANOVA Significant	+	GOBP name	cellular amino acid metabolic process	28	2.9416e-21	8.6988e-20
ANOVA Significant	+	GOBP name	cellular amine metabolic process	28	2.9416e-21	8.6988e-20
ANOVA Significant	+	GOBP name	carbohydrate metabolic process	26	1.3103e-19	3.6164e-18
ANOVA Significant	+	GOBP name	macromolecule biosynthetic process	25	8.6512e-19	2.1707e-17
ANOVA Significant	+	GOBP name	cellular macromolecule biosynthetic process	25	8.6512e-19	2.1707e-17
ANOVA Significant	+	GOBP name	metabolic process	144	1.1048e-129	4.5737e-127
ANOVA Significant	+	GOBP name	biological regulation	24	5.6706e-18	1.381e-16
ANOVA Significant	+	GOMF name	protein binding	24	5.6706e-18	1.222e-16
ANOVA Significant	+	GOMF name	catalytic activity	144	1.1048e-129	4.7615e-127
ANOVA Significant	+	GOBP name	cellular ketone metabolic process	46	1.8379e-34	1.1706e-32
ANOVA Significant	+	GOMF name	identical protein binding	23	3.6896e-17	7.5725e-16
ANOVA Significant	+	GOBP name	regulation of biological process	23	3.6896e-17	8.7286e-16
ANOVA Significant	+	GOBP name	cellular metabolic process	136	5.38e-119	1.4849e-116
ANOVA Significant	+	GOBP name	biosynthetic process	67	3.1104e-51	3.2192e-49
ANOVA Significant	+	GOBP name	cellular biosynthetic process	66	2.6472e-50	2.4355e-48
ANOVA Significant	+	GOBP name	regulation of cellular process	22	2.3828e-16	5.3323e-15
ANOVA Significant	+	GOBP name	cellular carbohydrate metabolic process	22	2.3828e-16	5.3323e-15
ANOVA Significant	+	GOBP name	organic acid metabolic process	43	7.2048e-32	3.7285e-30
ANOVA Significant	+	GOBP name	oxoacid metabolic process	43	7.2048e-32	3.7285e-30
ANOVA Significant	+	GOBP name	carboxylic acid metabolic process	43	7.2048e-32	3.7285e-30
ANOVA Significant	+	GOBP name	cellular process	148	1.4513e-132	1.2017e-129
ANOVA Significant	+	GOMF name	oxidoreductase activity	42	5.1933e-31	3.1976e-29
ANOVA Significant	+	GOBP name	primary metabolic process	120	2.3957e-99	4.959e-97
ANOVA Significant	+	GOBP name	macromolecule metabolic process	60	8.4028e-45	6.9575e-43
ANOVA Significant	+	GOBP name	alcohol metabolic process	20	9.7118e-15	2.0104e-13
ANOVA Significant	+	GOBP name	cellular macromolecule metabolic process	58	5.3581e-43	4.0332e-41
ANOVA Significant	+	GOBP name	small molecule catabolic process	19	6.1272e-14	1.1798e-12
ANOVA Significant	+	GOMF name	cation binding	56	3.3051e-41	3.5613e-39
ANOVA Significant	+	GOMF name	ion binding	56	3.3051e-41	3.5613e-39
ANOVA Significant	+	GOMF name	metal ion binding	55	2.564e-40	2.2102e-38
ANOVA Significant	+	GOBP name	regulation of metabolic process	18	3.8341e-13	7.0547e-12
ANOVA Significant	+	GOBP name	cellular nitrogen compound biosynthetic process	36	6.2059e-26	2.5692e-24
ANOVA Significant	+	GOBP name	catabolic process	36	6.2059e-26	2.5692e-24
ANOVA Significant	+	GOMF name	zinc ion binding	18	3.8341e-13	6.6099e-12
ANOVA Significant	+	GOMF name	hydrolase activity	35	4.2399e-25	2.0305e-23
ANOVA Significant	+	GOBP name	small molecule metabolic process	86	3.579e-65	5.9268e-63
ANOVA Significant	+	GOBP name	nitrogen compound metabolic process	85	3.4785e-64	4.8003e-62
ANOVA Significant	+	GOBP name	macromolecule modification	17	2.3789e-12	3.5813e-11
ANOVA Significant	+	GOBP name	regulation of gene expression	17	2.3789e-12	3.5813e-11
ANOVA Significant	+	GOBP name	regulation of primary metabolic process	17	2.3789e-12	3.5813e-11
ANOVA Significant	+	GOBP name	regulation of macromolecule metabolic process	17	2.3789e-12	3.5813e-11
ANOVA Significant	+	GOBP name	regulation of cellular metabolic process	17	2.3789e-12	3.5813e-11
ANOVA Significant	+	GOBP name	cellular nitrogen compound metabolic process	83	3.1864e-62	3.7691e-60
ANOVA Significant	+	GOMF name	transition metal ion binding	33	1.9334e-23	8.3331e-22
ANOVA Significant	+	GOMF name	binding	131	1.0341e-107	2.2285e-105
ANOVA Significant	+	GOCC name	intracellular part	98	3.603e-75	7.5663e-74
ANOVA Significant	+	GOMF name	DNA binding	16	1.4631e-11	2.3355e-10
ANOVA Significant	+	GOBP name	regulation of macromolecule biosynthetic process	16	1.4631e-11	1.8928e-10
ANOVA Significant	+	GOBP name	regulation of cellular macromolecule biosynthetic process	16	1.4631e-11	1.8928e-10
ANOVA Significant	+	GOBP name	regulation of cellular biosynthetic process	16	1.4631e-11	1.8928e-10
ANOVA Significant	+	GOBP name	regulation of biosynthetic process	16	1.4631e-11	1.8928e-10
ANOVA Significant	+	GOBP name	monosaccharide metabolic process	16	1.4631e-11	1.8928e-10
ANOVA Significant	+	GOMF name	nucleotide binding	47	2.5084e-33	1.8018e-31
ANOVA Significant	+	GOCC name	cell part	108	1.4448e-83	6.0684e-82
ANOVA Significant	+	GOBP name	nucleotide biosynthetic process	15	8.9156e-11	1.1185e-09
ANOVA Significant	+	GOMF name	purine nucleotide binding	30	5.6105e-21	2.0151e-19
ANOVA Significant	+	GOMF name	purine ribonucleoside triphosphate binding	29	3.6548e-20	1.0502e-18
ANOVA Significant	+	GOMF name	purine ribonucleotide binding	29	3.6548e-20	1.0502e-18
ANOVA Significant	+	GOMF name	ribonucleotide binding	29	3.6548e-20	1.0502e-18
ANOVA Significant	+	GOMF name	magnesium ion binding	14	5.3804e-10	7.9963e-09
ANOVA Significant	+	GOMF name	adenyl nucleotide binding	28	2.3613e-19	6.3606e-18
ANOVA Significant	+	GOBP name	RNA biosynthetic process	14	5.3804e-10	6.6491e-09
ANOVA Significant	+	GOBP name	nucleic acid metabolic process	41	3.1214e-28	1.4358e-26
ANOVA Significant	+	GOMF name	ATP binding	27	1.5127e-18	3.4315e-17
ANOVA Significant	+	GOMF name	adenyl ribonucleotide binding	27	1.5127e-18	3.4315e-17
ANOVA Significant	+	GOMF name	ligase activity	13	3.2135e-09	4.4678e-08
ANOVA Significant	+	GOCC name	cytoplasm	65	2.5247e-45	3.5346e-44
ANOVA Significant	+	GOBP name	transcription, DNA-dependent	13	3.2135e-09	3.5477e-08
ANOVA Significant	+	GOBP name	regulation of nucleobase-containing compound metabolic process	13	3.2135e-09	3.5477e-08
ANOVA Significant	+	GOBP name	regulation of nitrogen compound metabolic process	13	3.2135e-09	3.5477e-08
ANOVA Significant	+	GOBP name	RNA modification	12	1.8981e-08	1.8935e-07
ANOVA Significant	+	GOBP name	RNA processing	12	1.8981e-08	1.8935e-07
ANOVA Significant	+	GOBP name	regulation of transcription, DNA-dependent	12	1.8981e-08	1.8935e-07
ANOVA Significant	+	GOBP name	regulation of RNA metabolic process	12	1.8981e-08	1.8935e-07
ANOVA Significant	+	GOBP name	carbohydrate catabolic process	12	1.8981e-08	1.8935e-07
ANOVA Significant	+	GOBP name	ncRNA processing	12	1.8981e-08	1.8935e-07
ANOVA Significant	+	GOBP name	nucleobase-containing compound metabolic process	59	5.5951e-40	3.8606e-38
ANOVA Significant	+	GOMF name	nucleic acid binding	34	1.8846e-22	7.3843e-21
ANOVA Significant	+	GOBP name	RNA metabolic process	34	1.8846e-22	6.7847e-21
ANOVA Significant	+	GOBP name	cellular carbohydrate catabolic process	11	1.1076e-07	1.0078e-06
ANOVA Significant	+	GOMF name	hydrolase activity, acting on ester bonds	10	6.3771e-07	7.4284e-06
ANOVA Significant	+	GOBP name	nucleotide metabolic process	20	5.2045e-13	8.9778e-12
ANOVA Significant	+	GOBP name	nucleoside phosphate metabolic process	20	5.2045e-13	8.9778e-12
ANOVA Significant	+	GOBP name	alcohol catabolic process	10	6.3771e-07	5.1264e-06
ANOVA Significant	+	GOCC name	membrane part	10	6.3771e-07	2.6784e-06
ANOVA Significant	+	GOBP name	monosaccharide catabolic process	10	6.3771e-07	5.1264e-06
ANOVA Significant	+	GOBP name	heterocycle metabolic process	30	3.1312e-19	8.3633e-18
ANOVA Significant	+	GOBP name	heterocycle biosynthetic process	20	5.2045e-13	8.9778e-12
ANOVA Significant	+	GOBP name	ncRNA metabolic process	19	3.0909e-12	4.5701e-11
ANOVA Significant	+	GOMF name	hydrolase activity, acting on acid anhydrides	9	3.6165e-06	3.6249e-05
ANOVA Significant	+	GOBP name	purine nucleotide metabolic process	9	3.6165e-06	2.6039e-05
ANOVA Significant	+	GOBP name	cellular aromatic compound metabolic process	9	3.6165e-06	2.6039e-05
ANOVA Significant	+	GOBP name	nucleoside monophosphate biosynthetic process	9	3.6165e-06	2.6039e-05
ANOVA Significant	+	GOMF name	oxidoreductase activity, acting on NADH or NADPH	9	3.6165e-06	3.6249e-05
ANOVA Significant	+	GOBP name	tRNA processing	9	3.6165e-06	2.6039e-05
ANOVA Significant	+	GOBP name	nucleobase-containing compound biosynthetic process	16	6.0352e-10	7.2422e-09
ANOVA Significant	+	GOMF name	RNA binding	16	6.0352e-10	8.6705e-09
ANOVA Significant	+	GOBP name	tRNA metabolic process	16	6.0352e-10	7.2422e-09
ANOVA Significant	+	GOBP name	nucleobase-containing small molecule metabolic process	24	1.5906e-14	3.2123e-13
ANOVA Significant	+	GOBP name	purine-containing compound metabolic process	12	5.6016e-07	4.5922e-06
ANOVA Significant	+	KEGG name	Purine metabolism	11	2.9536e-06	7.0925e-05

## Sheet: (RPMI8) 54 vs 8
C: Selection column	C: Selection value	C: Category column	C: Category value	N: Category size	N: P value	N: Benj. Hoch. FDR
ANOVA Significant	+	GOMF name	catalytic activity	3	2.0497e-08	4.7143e-07
ANOVA Significant	+	GOBP name	metabolic process	3	2.0497e-08	2.5006e-07
ANOVA Significant	+	GOBP name	cellular process	3	2.0497e-08	2.5006e-07
ANOVA Significant	+	GOBP name	cellular metabolic process	3	2.0497e-08	2.5006e-07
ANOVA Significant	+	GOBP name	cellular biosynthetic process	3	2.0497e-08	2.5006e-07
ANOVA Significant	+	GOBP name	biosynthetic process	3	2.0497e-08	2.5006e-07
ANOVA Significant	+	GOBP name	small molecule metabolic process	2	1.0792e-05	9.4042e-05
ANOVA Significant	+	GOBP name	primary metabolic process	2	1.0792e-05	9.4042e-05

## Sheet: (RPMI54) 54 vs 8
C: Selection column	C: Selection value	C: Category column	C: Category value	N: Category size	N: P value	N: Benj. Hoch. FDR
ANOVA Significant	+	GOCC name	intracellular part	2	1.0792e-05	8.0937e-05
ANOVA Significant	+	GOBP name	negative regulation of macromolecule metabolic process	3	2.0497e-08	8.0036e-08
ANOVA Significant	+	GOBP name	regulation of cellular biosynthetic process	3	2.0497e-08	8.0036e-08
ANOVA Significant	+	GOBP name	regulation of biosynthetic process	3	2.0497e-08	8.0036e-08
ANOVA Significant	+	GOBP name	regulation of biological process	3	2.0497e-08	8.0036e-08
ANOVA Significant	+	GOBP name	negative regulation of metabolic process	3	2.0497e-08	8.0036e-08
ANOVA Significant	+	GOBP name	negative regulation of macromolecule biosynthetic process	3	2.0497e-08	8.0036e-08
ANOVA Significant	+	GOBP name	negative regulation of cellular process	3	2.0497e-08	8.0036e-08
ANOVA Significant	+	GOBP name	negative regulation of cellular metabolic process	3	2.0497e-08	8.0036e-08
ANOVA Significant	+	GOBP name	negative regulation of cellular macromolecule biosynthetic process	3	2.0497e-08	8.0036e-08
ANOVA Significant	+	GOCC name	cell part	3	2.0497e-08	3.0745e-07
ANOVA Significant	+	GOBP name	negative regulation of cellular biosynthetic process	3	2.0497e-08	8.0036e-08
ANOVA Significant	+	GOBP name	negative regulation of biosynthetic process	3	2.0497e-08	8.0036e-08
ANOVA Significant	+	GOBP name	negative regulation of biological process	3	2.0497e-08	8.0036e-08
ANOVA Significant	+	GOBP name	regulation of cellular macromolecule biosynthetic process	3	2.0497e-08	8.0036e-08
ANOVA Significant	+	GOBP name	regulation of cellular metabolic process	3	2.0497e-08	8.0036e-08
ANOVA Significant	+	GOBP name	regulation of cellular process	3	2.0497e-08	8.0036e-08
ANOVA Significant	+	GOBP name	regulation of primary metabolic process	3	2.0497e-08	8.0036e-08
ANOVA Significant	+	GOBP name	regulation of metabolic process	3	2.0497e-08	8.0036e-08
ANOVA Significant	+	GOBP name	regulation of macromolecule metabolic process	3	2.0497e-08	8.0036e-08
ANOVA Significant	+	GOBP name	regulation of macromolecule biosynthetic process	3	2.0497e-08	8.0036e-08
ANOVA Significant	+	GOBP name	regulation of gene expression	3	2.0497e-08	8.0036e-08
ANOVA Significant	+	GOMF name	RNA binding	2	1.0792e-05	4.5865e-05
ANOVA Significant	+	GOMF name	nucleic acid binding	3	2.0497e-08	1.7422e-07
ANOVA Significant	+	GOMF name	DNA binding	2	1.0792e-05	4.5865e-05
ANOVA Significant	+	GOMF name	binding	4	1.9484e-11	3.3122e-10
ANOVA Significant	+	GOBP name	biological regulation	3	2.0497e-08	8.0036e-08
ANOVA Significant	+	GOBP name	posttranscriptional regulation of gene expression	2	1.0792e-05	2.7654e-05
ANOVA Significant	+	GOBP name	negative regulation of translation	2	1.0792e-05	2.7654e-05
ANOVA Significant	+	GOBP name	negative regulation of protein metabolic process	2	1.0792e-05	2.7654e-05
ANOVA Significant	+	GOBP name	negative regulation of cellular protein metabolic process	2	1.0792e-05	2.7654e-05
ANOVA Significant	+	GOBP name	regulation of cellular protein metabolic process	2	1.0792e-05	2.7654e-05
ANOVA Significant	+	GOBP name	regulation of translation	2	1.0792e-05	2.7654e-05
ANOVA Significant	+	GOBP name	regulation of transcription, DNA-dependent	2	1.0792e-05	2.7654e-05
ANOVA Significant	+	GOBP name	regulation of RNA metabolic process	2	1.0792e-05	2.7654e-05
ANOVA Significant	+	GOBP name	regulation of protein metabolic process	2	1.0792e-05	2.7654e-05
ANOVA Significant	+	GOBP name	regulation of nucleobase-containing compound metabolic process	2	1.0792e-05	2.7654e-05
ANOVA Significant	+	GOBP name	regulation of nitrogen compound metabolic process	2	1.0792e-05	2.7654e-05

## Sheet: (RPMI8) 168 vs 8
C: Selection column	C: Selection value	C: Category column	C: Category value	N: Category size	N: P value	N: Benj. Hoch. FDR
ANOVA Significant	+	GOMF name	catalytic activity	3	1.0248e-07	1.7422e-06
ANOVA Significant	+	GOBP name	metabolic process	6	3.3337e-12	8.3343e-11
ANOVA Significant	+	GOBP name	cellular process	6	3.3337e-12	8.3343e-11
ANOVA Significant	+	GOBP name	cellular metabolic process	6	3.3337e-12	8.3343e-11
ANOVA Significant	+	GOMF name	binding	5	1.4585e-09	4.9589e-08
ANOVA Significant	+	GOBP name	primary metabolic process	5	1.4585e-09	1.8231e-08
ANOVA Significant	+	GOBP name	cellular biosynthetic process	5	1.4585e-09	1.8231e-08
ANOVA Significant	+	GOBP name	biosynthetic process	5	1.4585e-09	1.8231e-08
ANOVA Significant	+	GOCC name	cell part	4	4.0877e-07	4.4965e-06
ANOVA Significant	+	GOBP name	protein metabolic process	4	4.0877e-07	3.0658e-06
ANOVA Significant	+	GOBP name	macromolecule metabolic process	4	4.0877e-07	3.0658e-06
ANOVA Significant	+	GOBP name	cellular protein metabolic process	4	4.0877e-07	3.0658e-06
ANOVA Significant	+	GOBP name	cellular macromolecule metabolic process	4	4.0877e-07	3.0658e-06

## Sheet: (RPMI168) 168 vs 8
C: Selection column	C: Selection value	C: Category column	C: Category value	N: Category size	N: P value	N: Benj. Hoch. FDR
ANOVA Significant	+	GOBP name	biological regulation	8	1.3229e-14	3.8695e-13
ANOVA Significant	+	GOBP name	negative regulation of nitrogen compound metabolic process	3	9.075e-06	4.1638e-05
ANOVA Significant	+	GOBP name	regulation of metabolic process	6	5.3468e-11	5.9579e-10
ANOVA Significant	+	GOBP name	regulation of macromolecule metabolic process	6	5.3468e-11	5.9579e-10
ANOVA Significant	+	GOBP name	regulation of macromolecule biosynthetic process	6	5.3468e-11	5.9579e-10
ANOVA Significant	+	GOBP name	regulation of cellular process	8	1.3229e-14	3.8695e-13
ANOVA Significant	+	GOBP name	regulation of cellular metabolic process	6	5.3468e-11	5.9579e-10
ANOVA Significant	+	GOBP name	regulation of cellular macromolecule biosynthetic process	6	5.3468e-11	5.9579e-10
ANOVA Significant	+	GOBP name	regulation of cellular biosynthetic process	6	5.3468e-11	5.9579e-10
ANOVA Significant	+	GOBP name	regulation of biosynthetic process	6	5.3468e-11	5.9579e-10
ANOVA Significant	+	GOBP name	regulation of biological process	8	1.3229e-14	3.8695e-13
ANOVA Significant	+	GOBP name	nucleobase-containing compound metabolic process	6	5.3468e-11	5.9579e-10
ANOVA Significant	+	GOBP name	nucleic acid metabolic process	4	1.7253e-07	9.3888e-07
ANOVA Significant	+	GOBP name	negative regulation of nucleobase-containing compound metabolic process	3	9.075e-06	4.1638e-05
ANOVA Significant	+	GOBP name	negative regulation of metabolic process	5	3.119e-09	1.9206e-08
ANOVA Significant	+	GOBP name	regulation of nucleobase-containing compound metabolic process	5	3.119e-09	1.9206e-08
ANOVA Significant	+	GOBP name	negative regulation of macromolecule metabolic process	5	3.119e-09	1.9206e-08
ANOVA Significant	+	GOBP name	negative regulation of macromolecule biosynthetic process	5	3.119e-09	1.9206e-08
ANOVA Significant	+	GOBP name	negative regulation of cellular process	5	3.119e-09	1.9206e-08
ANOVA Significant	+	GOBP name	negative regulation of cellular metabolic process	5	3.119e-09	1.9206e-08
ANOVA Significant	+	GOBP name	negative regulation of cellular macromolecule biosynthetic process	5	3.119e-09	1.9206e-08
ANOVA Significant	+	GOBP name	negative regulation of cellular biosynthetic process	5	3.119e-09	1.9206e-08
ANOVA Significant	+	GOBP name	negative regulation of biosynthetic process	5	3.119e-09	1.9206e-08
ANOVA Significant	+	GOBP name	negative regulation of biological process	5	3.119e-09	1.9206e-08
ANOVA Significant	+	GOBP name	macromolecule metabolic process	6	5.3468e-11	5.9579e-10
ANOVA Significant	+	GOBP name	macromolecule biosynthetic process	4	1.7253e-07	9.3888e-07
ANOVA Significant	+	GOBP name	cellular macromolecule metabolic process	6	5.3468e-11	5.9579e-10
ANOVA Significant	+	GOBP name	cellular macromolecule biosynthetic process	4	1.7253e-07	9.3888e-07
ANOVA Significant	+	GOBP name	regulation of nitrogen compound metabolic process	5	3.119e-09	1.9206e-08
ANOVA Significant	+	GOBP name	regulation of gene expression	6	5.3468e-11	5.9579e-10
ANOVA Significant	+	GOBP name	regulation of primary metabolic process	6	5.3468e-11	5.9579e-10
ANOVA Significant	+	GOMF name	adenyl nucleotide binding	3	9.075e-06	6.8711e-05
ANOVA Significant	+	GOCC name	cytoplasm	8	1.3229e-14	8.8194e-14
ANOVA Significant	+	GOMF name	RNA binding	3	9.075e-06	6.8711e-05
ANOVA Significant	+	GOMF name	ribonucleotide binding	3	9.075e-06	6.8711e-05
ANOVA Significant	+	GOMF name	ribonucleoprotein binding	3	9.075e-06	6.8711e-05
ANOVA Significant	+	GOMF name	purine ribonucleotide binding	3	9.075e-06	6.8711e-05
ANOVA Significant	+	GOMF name	purine nucleotide binding	3	9.075e-06	6.8711e-05
ANOVA Significant	+	GOMF name	protein binding	5	3.119e-09	4.723e-08
ANOVA Significant	+	GOMF name	nucleic acid binding	8	1.3229e-14	7.0114e-13
ANOVA Significant	+	GOBP name	regulation of RNA metabolic process	5	3.119e-09	1.9206e-08
ANOVA Significant	+	GOMF name	DNA binding	5	3.119e-09	4.723e-08
ANOVA Significant	+	GOMF name	adenyl ribonucleotide binding	3	9.075e-06	6.8711e-05
ANOVA Significant	+	GOMF name	identical protein binding	5	3.119e-09	4.723e-08
ANOVA Significant	+	GOBP name	response to abiotic stimulus	3	9.075e-06	4.1638e-05
ANOVA Significant	+	GOBP name	RNA metabolic process	4	1.7253e-07	9.3888e-07
ANOVA Significant	+	GOBP name	RNA biosynthetic process	3	9.075e-06	4.1638e-05
ANOVA Significant	+	GOBP name	regulation of transcription, DNA-dependent	5	3.119e-09	1.9206e-08
ANOVA Significant	+	GOBP name	response to temperature stimulus	3	9.075e-06	4.1638e-05
ANOVA Significant	+	GOBP name	response to chemical stimulus	3	9.075e-06	4.1638e-05
ANOVA Significant	+	GOBP name	transcription, DNA-dependent	3	9.075e-06	4.1638e-05
ANOVA Significant	+	GOMF name	binding	18	2.9438e-31	3.1204e-29
ANOVA Significant	+	GOCC name	intracellular part	13	4.6657e-21	4.6657e-20
ANOVA Significant	+	GOBP name	metabolic process	12	3.7433e-19	4.3797e-17
ANOVA Significant	+	GOBP name	cellular metabolic process	11	2.7557e-17	2.1494e-15
ANOVA Significant	+	GOBP name	primary metabolic process	10	1.8699e-15	8.7512e-14
ANOVA Significant	+	GOBP name	response to stimulus	10	1.8699e-15	8.7512e-14
ANOVA Significant	+	GOCC name	cell part	18	3.6854e-28	7.3708e-27
ANOVA Significant	+	GOBP name	response to stress	8	6.8262e-12	1.7748e-10
ANOVA Significant	+	GOBP name	cellular process	16	4.3297e-24	1.0131e-21
ANOVA Significant	+	GOBP name	cellular biosynthetic process	7	3.6821e-10	3.4465e-09
ANOVA Significant	+	GOBP name	biosynthetic process	7	3.6821e-10	3.4465e-09
ANOVA Significant	+	GOBP name	nitrogen compound metabolic process	7	3.6821e-10	3.4465e-09
ANOVA Significant	+	GOBP name	cellular nitrogen compound metabolic process	7	3.6821e-10	3.4465e-09
ANOVA Significant	+	GOMF name	nucleotide binding	7	3.6821e-10	9.7576e-09
ANOVA Significant	+	GOBP name	cellular response to stimulus	6	1.8393e-08	1.1036e-07
ANOVA Significant	+	GOCC name	membrane	6	1.8393e-08	9.1966e-08
ANOVA Significant	+	GOBP name	cellular response to stress	5	8.4705e-07	4.5048e-06
ANOVA Significant	+	GOMF name	catalytic activity	10	5.7836e-13	2.0436e-11

## Sheet: (LB8) LB vs RPMI
C: Selection column	C: Selection value	C: Category column	C: Category value	N: Category size	N: P value	N: Benj. Hoch. FDR
ANOVA Significant	+	KEGG name	Toluene degradation	5	5.9981e-07	4.2986e-06
ANOVA Significant	+	GOBP name	cellular process	55	1.5049e-62	6.7418e-60
ANOVA Significant	+	GOBP name	metabolic process	42	3.2919e-51	7.3739e-49
ANOVA Significant	+	GOBP name	cellular metabolic process	41	1.2915e-49	1.9286e-47
ANOVA Significant	+	GOBP name	primary metabolic process	29	3.8018e-34	4.258e-32
ANOVA Significant	+	GOBP name	establishment of localization	24	5.4183e-19	4.0457e-17
ANOVA Significant	+	GOBP name	transport	24	5.4183e-19	4.0457e-17
ANOVA Significant	+	GOBP name	macromolecule metabolic process	15	1.8692e-17	1.1963e-15
ANOVA Significant	+	GOBP name	nitrogen compound metabolic process	16	1.4264e-16	7.1002e-15
ANOVA Significant	+	GOBP name	small molecule metabolic process	16	1.4264e-16	7.1002e-15
ANOVA Significant	+	GOBP name	cellular macromolecule metabolic process	14	3.7064e-16	1.6605e-14
ANOVA Significant	+	GOBP name	cellular biosynthetic process	15	2.649e-15	8.4767e-14
ANOVA Significant	+	GOBP name	biosynthetic process	15	2.649e-15	8.4767e-14
ANOVA Significant	+	GOBP name	catabolic process	12	5.7951e-16	2.1635e-14
ANOVA Significant	+	GOBP name	generation of precursor metabolites and energy	12	5.7951e-16	2.1635e-14
ANOVA Significant	+	GOBP name	cellular nitrogen compound metabolic process	14	4.7798e-14	1.1896e-12
ANOVA Significant	+	GOBP name	oxidation-reduction process	11	1.1863e-14	3.1262e-13
ANOVA Significant	+	GOBP name	cellular respiration	11	1.1863e-14	3.1262e-13
ANOVA Significant	+	GOBP name	energy derivation by oxidation of organic compounds	11	1.1863e-14	3.1262e-13
ANOVA Significant	+	GOBP name	transmembrane transport	15	1.3249e-11	2.698e-10
ANOVA Significant	+	GOBP name	organic substance transport	14	1.9451e-10	3.1121e-09
ANOVA Significant	+	GOBP name	response to stimulus	14	1.9451e-10	3.1121e-09
ANOVA Significant	+	GOBP name	amine metabolic process	9	4.705e-12	1.0037e-10
ANOVA Significant	+	GOBP name	biological regulation	9	4.705e-12	1.0037e-10
ANOVA Significant	+	GOBP name	carbohydrate metabolic process	9	4.705e-12	1.0037e-10
ANOVA Significant	+	KEGG name	Ribosome	5	5.9981e-07	4.2986e-06
ANOVA Significant	+	GOBP name	macromolecule biosynthetic process	8	9.1225e-11	1.5719e-09
ANOVA Significant	+	GOMF name	adenyl nucleotide binding	10	2.384e-13	3.0017e-12
ANOVA Significant	+	GOMF name	adenyl ribonucleotide binding	10	2.384e-13	3.0017e-12
ANOVA Significant	+	GOMF name	antiporter activity	4	1.0869e-05	5.2819e-05
ANOVA Significant	+	GOMF name	ATP binding	10	2.384e-13	3.0017e-12
ANOVA Significant	+	GOMF name	carbon-carbon lyase activity	5	5.9981e-07	4.0524e-06
ANOVA Significant	+	GOBP name	alcohol metabolic process	8	9.1225e-11	1.5719e-09
ANOVA Significant	+	GOBP name	cellular catabolic process	8	9.1225e-11	1.5719e-09
ANOVA Significant	+	GOMF name	cation binding	16	2.7223e-21	1.5081e-19
ANOVA Significant	+	GOBP name	cellular macromolecule biosynthetic process	8	9.1225e-11	1.5719e-09
ANOVA Significant	+	GOBP name	organic acid metabolic process	7	1.7382e-09	2.1047e-08
ANOVA Significant	+	GOBP name	oxoacid metabolic process	7	1.7382e-09	2.1047e-08
ANOVA Significant	+	GOBP name	regulation of biological process	7	1.7382e-09	2.1047e-08
ANOVA Significant	+	GOBP name	cellular amine metabolic process	7	1.7382e-09	2.1047e-08
ANOVA Significant	+	GOBP name	aerobic respiration	7	1.7382e-09	2.1047e-08
ANOVA Significant	+	GOBP name	carboxylic acid metabolic process	7	1.7382e-09	2.1047e-08
ANOVA Significant	+	GOBP name	cellular carbohydrate metabolic process	7	1.7382e-09	2.1047e-08
ANOVA Significant	+	GOBP name	cellular ketone metabolic process	7	1.7382e-09	2.1047e-08
ANOVA Significant	+	GOBP name	electron transport chain	7	1.7382e-09	2.1047e-08
ANOVA Significant	+	GOBP name	protein metabolic process	8	1.3176e-08	1.5534e-07
ANOVA Significant	+	GOBP name	regulation of cellular process	6	3.2561e-08	3.5579e-07
ANOVA Significant	+	GOBP name	small molecule catabolic process	6	3.2561e-08	3.5579e-07
ANOVA Significant	+	GOBP name	nucleic acid metabolic process	6	3.2561e-08	3.5579e-07
ANOVA Significant	+	GOBP name	nucleobase-containing compound metabolic process	7	2.1576e-07	2.2479e-06
ANOVA Significant	+	GOBP name	cellular protein metabolic process	7	2.1576e-07	2.2479e-06
ANOVA Significant	+	GOBP name	response to stress	8	8.1692e-07	6.6542e-06
ANOVA Significant	+	GOBP name	phosphate-containing compound metabolic process	5	5.9981e-07	4.9762e-06
ANOVA Significant	+	GOBP name	phosphorus metabolic process	5	5.9981e-07	4.9762e-06
ANOVA Significant	+	GOBP name	regulation of biological quality	5	5.9981e-07	4.9762e-06
ANOVA Significant	+	GOBP name	regulation of metabolic process	5	5.9981e-07	4.9762e-06
ANOVA Significant	+	GOBP name	respiratory electron transport chain	5	5.9981e-07	4.9762e-06
ANOVA Significant	+	GOBP name	response to abiotic stimulus	5	5.9981e-07	4.9762e-06
ANOVA Significant	+	GOBP name	RNA metabolic process	5	5.9981e-07	4.9762e-06
ANOVA Significant	+	GOBP name	translation	5	5.9981e-07	4.9762e-06
ANOVA Significant	+	GOBP name	aerobic electron transport chain	5	5.9981e-07	4.9762e-06
ANOVA Significant	+	GOBP name	cellular amino acid metabolic process	5	5.9981e-07	4.9762e-06
ANOVA Significant	+	GOBP name	cellular component organization or biogenesis at cellular level	5	5.9981e-07	4.9762e-06
ANOVA Significant	+	GOBP name	cellular component organization or biogenesis	6	3.4035e-06	2.7228e-05
ANOVA Significant	+	GOBP name	cellular response to stress	7	1.1265e-05	6.0803e-05
ANOVA Significant	+	GOBP name	ion transport	7	1.1265e-05	6.0803e-05
ANOVA Significant	+	GOMF name	carboxylic acid transmembrane transporter activity	4	1.0869e-05	5.2819e-05
ANOVA Significant	+	GOBP name	cellular response to stimulus	7	1.1265e-05	6.0803e-05
ANOVA Significant	+	GOCC name	cytoplasmic part	7	1.7382e-09	5.9752e-09
ANOVA Significant	+	KEGG name	Carbon fixation pathways in prokaryotes	6	3.2561e-08	7.0006e-07
ANOVA Significant	+	GOMF name	serine-type peptidase activity	4	1.0869e-05	5.2819e-05
ANOVA Significant	+	GOMF name	nucleotide binding	12	5.7951e-16	1.2348e-14
ANOVA Significant	+	GOMF name	organic acid transmembrane transporter activity	4	1.0869e-05	5.2819e-05
ANOVA Significant	+	GOMF name	oxidoreductase activity	12	5.7951e-16	1.2348e-14
ANOVA Significant	+	GOMF name	oxidoreductase activity, acting on diphenols and related substances as donors	4	1.0869e-05	5.2819e-05
ANOVA Significant	+	GOMF name	oxidoreductase activity, acting on diphenols and related substances as donors, oxygen as acceptor	4	1.0869e-05	5.2819e-05
ANOVA Significant	+	GOMF name	oxidoreductase activity, acting on the CH-CH group of donors	4	1.0869e-05	5.2819e-05
ANOVA Significant	+	GOMF name	peptidase activity	4	1.0869e-05	5.2819e-05
ANOVA Significant	+	GOMF name	peptidase activity, acting on L-amino acid peptides	4	1.0869e-05	5.2819e-05
ANOVA Significant	+	GOMF name	serine hydrolase activity	4	1.0869e-05	5.2819e-05
ANOVA Significant	+	GOMF name	secondary active transmembrane transporter activity	6	3.2561e-08	3.3405e-07
ANOVA Significant	+	GOMF name	purine nucleotide binding	10	2.384e-13	3.0017e-12
ANOVA Significant	+	GOMF name	purine ribonucleoside triphosphate binding	10	2.384e-13	3.0017e-12
ANOVA Significant	+	KEGG name	Butanoate metabolism	5	5.9981e-07	4.2986e-06
ANOVA Significant	+	GOCC name	cytosol	5	5.9981e-07	1.8327e-06
ANOVA Significant	+	GOMF name	purine ribonucleotide binding	10	2.384e-13	3.0017e-12
ANOVA Significant	+	GOMF name	rRNA binding	5	5.9981e-07	4.0524e-06
ANOVA Significant	+	GOMF name	nucleic acid binding	11	1.1863e-14	2.1907e-13
ANOVA Significant	+	KEGG name	Citrate cycle (TCA cycle)	5	5.9981e-07	4.2986e-06
ANOVA Significant	+	GOMF name	RNA binding	9	4.705e-12	5.6665e-11
ANOVA Significant	+	GOMF name	structural molecule activity	5	5.9981e-07	4.0524e-06
ANOVA Significant	+	GOCC name	cytoplasm	14	1.3064e-18	6.532e-18
ANOVA Significant	+	GOMF name	electron carrier activity	11	1.1863e-14	2.1907e-13
ANOVA Significant	+	GOMF name	endopeptidase activity	4	1.0869e-05	5.2819e-05
ANOVA Significant	+	GOMF name	zinc ion binding	4	1.0869e-05	5.2819e-05
ANOVA Significant	+	GOCC name	intracellular organelle part	7	1.7382e-09	5.9752e-09
ANOVA Significant	+	GOMF name	transition metal ion binding	8	9.1225e-11	1.0108e-09
ANOVA Significant	+	GOMF name	metal ion binding	16	2.7223e-21	1.5081e-19
ANOVA Significant	+	GOCC name	organelle part	7	1.7382e-09	5.9752e-09
ANOVA Significant	+	GOCC name	ribonucleoprotein complex	5	5.9981e-07	1.8327e-06
ANOVA Significant	+	GOMF name	ion binding	16	2.7223e-21	1.5081e-19
ANOVA Significant	+	GOMF name	structural constituent of ribosome	5	5.9981e-07	4.0524e-06
ANOVA Significant	+	GOMF name	kinase activity	4	1.0869e-05	5.2819e-05
ANOVA Significant	+	GOMF name	cofactor binding	8	9.1225e-11	1.0108e-09
ANOVA Significant	+	GOMF name	lyase activity	6	3.2561e-08	3.3405e-07
ANOVA Significant	+	GOMF name	ribonucleotide binding	10	2.384e-13	3.0017e-12
ANOVA Significant	+	GOMF name	binding	41	2.7892e-55	7.726e-53
ANOVA Significant	+	GOCC name	intracellular part	27	7.4744e-34	1.3703e-32
ANOVA Significant	+	GOBP name	regulation of macromolecule biosynthetic process	4	1.0869e-05	6.0803e-05
ANOVA Significant	+	GOBP name	polyol metabolic process	4	1.0869e-05	6.0803e-05
ANOVA Significant	+	GOMF name	catalytic activity	42	3.2919e-51	4.5593e-49
ANOVA Significant	+	GOBP name	regulation of biosynthetic process	4	1.0869e-05	6.0803e-05
ANOVA Significant	+	GOBP name	regulation of cellular biosynthetic process	4	1.0869e-05	6.0803e-05
ANOVA Significant	+	GOMF name	hydrolase activity	14	3.7064e-16	9.3335e-15
ANOVA Significant	+	GOBP name	regulation of cellular macromolecule biosynthetic process	4	1.0869e-05	6.0803e-05
ANOVA Significant	+	KEGG name	Oxidative phosphorylation	11	2.4919e-12	1.0715e-10
ANOVA Significant	+	GOMF name	active transmembrane transporter activity	17	7.4682e-18	2.0687e-16
ANOVA Significant	+	GOCC name	macromolecular complex	17	7.4682e-18	3.4229e-17
ANOVA Significant	+	GOBP name	regulation of cellular metabolic process	4	1.0869e-05	6.0803e-05
ANOVA Significant	+	GOBP name	regulation of gene expression	4	1.0869e-05	6.0803e-05
ANOVA Significant	+	GOBP name	regulation of macromolecule metabolic process	4	1.0869e-05	6.0803e-05
ANOVA Significant	+	GOBP name	nitrogen compound transport	4	1.0869e-05	6.0803e-05
ANOVA Significant	+	GOCC name	cell part	69	1.9495e-85	1.0722e-83
ANOVA Significant	+	GOBP name	regulation of primary metabolic process	4	1.0869e-05	6.0803e-05
ANOVA Significant	+	GOBP name	tricarboxylic acid cycle	4	1.0869e-05	6.0803e-05
ANOVA Significant	+	GOCC name	integral to plasma membrane	22	3.006e-22	2.0667e-21
ANOVA Significant	+	GOMF name	hydrolase activity, acting on acid anhydrides, in phosphorus-containing anhydrides	7	2.1576e-07	1.6153e-06
ANOVA Significant	+	GOBP name	acetyl-CoA metabolic process	4	1.0869e-05	6.0803e-05
ANOVA Significant	+	GOMF name	protein binding	7	2.1576e-07	1.6153e-06
ANOVA Significant	+	GOBP name	alcohol catabolic process	4	1.0869e-05	6.0803e-05
ANOVA Significant	+	GOMF name	ATPase activity, coupled	7	2.1576e-07	1.6153e-06
ANOVA Significant	+	GOMF name	primary active transmembrane transporter activity	7	2.1576e-07	1.6153e-06
ANOVA Significant	+	GOMF name	nucleoside-triphosphatase activity	7	2.1576e-07	1.6153e-06
ANOVA Significant	+	GOMF name	ion transmembrane transporter activity	7	2.1576e-07	1.6153e-06
ANOVA Significant	+	GOBP name	alditol metabolic process	4	1.0869e-05	6.0803e-05
ANOVA Significant	+	GOMF name	identical protein binding	7	2.1576e-07	1.6153e-06
ANOVA Significant	+	GOMF name	ATPase activity	7	2.1576e-07	1.6153e-06
ANOVA Significant	+	GOMF name	hydrolase activity, acting on acid anhydrides	7	2.1576e-07	1.6153e-06
ANOVA Significant	+	GOMF name	pyrophosphatase activity	7	2.1576e-07	1.6153e-06
ANOVA Significant	+	GOMF name	substrate-specific transmembrane transporter activity	19	2.3025e-18	7.0865e-17
ANOVA Significant	+	GOCC name	plasma membrane part	25	4.0168e-24	3.1561e-23
ANOVA Significant	+	GOCC name	protein complex	12	1.4207e-11	6.0105e-11
ANOVA Significant	+	GOMF name	cation transmembrane transporter activity	6	3.4035e-06	2.1426e-05
ANOVA Significant	+	GOMF name	transferase activity, transferring phosphorus-containing groups	6	3.4035e-06	2.1426e-05
ANOVA Significant	+	GOBP name	anaerobic respiration	4	1.0869e-05	6.0803e-05
ANOVA Significant	+	GOCC name	integral to membrane	35	1.5084e-33	2.074e-32
ANOVA Significant	+	GOCC name	plasma membrane	23	1.6565e-21	9.1109e-21
ANOVA Significant	+	GOCC name	intrinsic to plasma membrane	23	1.6565e-21	9.1109e-21
ANOVA Significant	+	GOCC name	membrane part	40	1.536e-38	4.2241e-37
ANOVA Significant	+	GOMF name	substrate-specific transporter activity	21	6.0399e-19	2.0913e-17
ANOVA Significant	+	GOMF name	transmembrane transporter activity	21	6.0399e-19	2.0913e-17
ANOVA Significant	+	GOCC name	intrinsic to membrane	36	7.5063e-33	8.257e-32
ANOVA Significant	+	GOCC name	membrane	35	1.814e-31	1.6629e-30
ANOVA Significant	+	GOMF name	transporter activity	24	7.62e-21	3.5179e-19
ANOVA Significant	+	GOBP name	carbohydrate catabolic process	4	1.0869e-05	6.0803e-05
ANOVA Significant	+	GOBP name	cell motility	4	1.0869e-05	6.0803e-05
ANOVA Significant	+	GOBP name	glycerol metabolic process	4	1.0869e-05	6.0803e-05
ANOVA Significant	+	GOMF name	transferase activity	8	8.1692e-07	5.3878e-06
ANOVA Significant	+	GOBP name	cellular carbohydrate catabolic process	4	1.0869e-05	6.0803e-05
ANOVA Significant	+	GOBP name	cellular component movement	4	1.0869e-05	6.0803e-05
ANOVA Significant	+	GOBP name	coenzyme catabolic process	4	1.0869e-05	6.0803e-05
ANOVA Significant	+	GOBP name	coenzyme metabolic process	4	1.0869e-05	6.0803e-05
ANOVA Significant	+	GOBP name	cofactor catabolic process	4	1.0869e-05	6.0803e-05
ANOVA Significant	+	GOBP name	acetyl-CoA catabolic process	4	1.0869e-05	6.0803e-05

## Sheet: (RPMI8) LB vs RPMI
C: Selection column	C: Selection value	C: Category column	C: Category value	N: Category size	N: P value	N: Benj. Hoch. FDR
ANOVA Significant	+	KEGG name	Purine metabolism	5	5.6657e-06	9.3484e-05
ANOVA Significant	+	GOBP name	nitrogen compound metabolic process	19	2.9071e-21	2.0931e-19
ANOVA Significant	+	GOBP name	establishment of localization	17	5.0783e-19	1.567e-17
ANOVA Significant	+	GOBP name	establishment of protein localization	7	4.2128e-08	3.8722e-07
ANOVA Significant	+	GOBP name	glycosaminoglycan metabolic process	6	4.9103e-07	3.6573e-06
ANOVA Significant	+	GOBP name	heterocycle metabolic process	6	4.9103e-07	3.6573e-06
ANOVA Significant	+	GOBP name	homeostatic process	8	3.5777e-09	4.9857e-08
ANOVA Significant	+	GOBP name	ion homeostasis	7	4.2128e-08	3.8722e-07
ANOVA Significant	+	GOBP name	ion transport	7	4.2128e-08	3.8722e-07
ANOVA Significant	+	GOBP name	iron ion homeostasis	7	4.2128e-08	3.8722e-07
ANOVA Significant	+	GOBP name	macromolecule biosynthetic process	7	4.2128e-08	3.8722e-07
ANOVA Significant	+	GOBP name	macromolecule metabolic process	23	8.2441e-26	7.1229e-24
ANOVA Significant	+	GOBP name	macromolecule modification	5	5.6657e-06	3.2205e-05
ANOVA Significant	+	GOBP name	metabolic process	42	1.0366e-48	2.2391e-46
ANOVA Significant	+	GOBP name	metal ion transport	5	5.6657e-06	3.2205e-05
ANOVA Significant	+	GOBP name	nucleobase-containing compound metabolic process	10	2.5011e-11	4.0017e-10
ANOVA Significant	+	GOBP name	regulation of biological process	11	2.0583e-12	3.7049e-11
ANOVA Significant	+	GOBP name	nucleobase-containing small molecule metabolic process	8	3.5777e-09	4.9857e-08
ANOVA Significant	+	GOBP name	nucleoside phosphate metabolic process	7	4.2128e-08	3.8722e-07
ANOVA Significant	+	GOBP name	nucleotide metabolic process	7	4.2128e-08	3.8722e-07
ANOVA Significant	+	GOBP name	organic acid metabolic process	5	5.6657e-06	3.2205e-05
ANOVA Significant	+	GOBP name	organic substance transport	5	5.6657e-06	3.2205e-05
ANOVA Significant	+	GOBP name	oxoacid metabolic process	5	5.6657e-06	3.2205e-05
ANOVA Significant	+	GOBP name	peptidoglycan metabolic process	6	4.9103e-07	3.6573e-06
ANOVA Significant	+	GOBP name	polysaccharide biosynthetic process	5	5.6657e-06	3.2205e-05
ANOVA Significant	+	GOBP name	polysaccharide metabolic process	8	3.5777e-09	4.9857e-08
ANOVA Significant	+	GOBP name	primary metabolic process	37	1.868e-42	2.69e-40
ANOVA Significant	+	GOBP name	protein folding	5	5.6657e-06	3.2205e-05
ANOVA Significant	+	GOBP name	protein metabolic process	11	2.0583e-12	3.7049e-11
ANOVA Significant	+	GOBP name	protein transport	7	4.2128e-08	3.8722e-07
ANOVA Significant	+	GOBP name	cofactor metabolic process	6	4.9103e-07	3.6573e-06
ANOVA Significant	+	GOBP name	chemical homeostasis	7	4.2128e-08	3.8722e-07
ANOVA Significant	+	GOBP name	cellular response to stress	12	1.6758e-13	3.8103e-12
ANOVA Significant	+	GOBP name	cellular response to stimulus	13	1.3496e-14	3.2392e-13
ANOVA Significant	+	GOBP name	amine metabolic process	10	2.5011e-11	4.0017e-10
ANOVA Significant	+	GOBP name	aminoglycan metabolic process	6	4.9103e-07	3.6573e-06
ANOVA Significant	+	GOBP name	biological regulation	18	3.865e-20	2.0871e-18
ANOVA Significant	+	GOBP name	biosynthetic process	17	5.0783e-19	1.567e-17
ANOVA Significant	+	GOBP name	carbohydrate biosynthetic process	6	4.9103e-07	3.6573e-06
ANOVA Significant	+	GOBP name	carbohydrate catabolic process	6	4.9103e-07	3.6573e-06
ANOVA Significant	+	GOBP name	carbohydrate metabolic process	16	6.5955e-18	1.8995e-16
ANOVA Significant	+	GOBP name	carboxylic acid metabolic process	5	5.6657e-06	3.2205e-05
ANOVA Significant	+	GOBP name	catabolic process	11	2.0583e-12	3.7049e-11
ANOVA Significant	+	GOBP name	cation homeostasis	7	4.2128e-08	3.8722e-07
ANOVA Significant	+	GOBP name	cation transport	5	5.6657e-06	3.2205e-05
ANOVA Significant	+	GOBP name	cell wall organization	5	5.6657e-06	3.2205e-05
ANOVA Significant	+	GOBP name	cell wall organization or biogenesis	7	4.2128e-08	3.8722e-07
ANOVA Significant	+	GOBP name	cellular aromatic compound metabolic process	5	5.6657e-06	3.2205e-05
ANOVA Significant	+	GOBP name	cellular biosynthetic process	17	5.0783e-19	1.567e-17
ANOVA Significant	+	GOBP name	cellular carbohydrate metabolic process	7	4.2128e-08	3.8722e-07
ANOVA Significant	+	GOBP name	cellular catabolic process	5	5.6657e-06	3.2205e-05
ANOVA Significant	+	GOBP name	cellular component organization or biogenesis	11	2.0583e-12	3.7049e-11
ANOVA Significant	+	GOBP name	cellular component organization or biogenesis at cellular level	7	4.2128e-08	3.8722e-07
ANOVA Significant	+	GOBP name	cellular ketone metabolic process	5	5.6657e-06	3.2205e-05
ANOVA Significant	+	GOBP name	cellular macromolecule biosynthetic process	7	4.2128e-08	3.8722e-07
ANOVA Significant	+	GOBP name	cellular macromolecule metabolic process	17	5.0783e-19	1.567e-17
ANOVA Significant	+	GOBP name	cellular metabolic process	32	2.2653e-36	2.4465e-34
ANOVA Significant	+	GOBP name	cellular nitrogen compound biosynthetic process	6	4.9103e-07	3.6573e-06
ANOVA Significant	+	GOBP name	cellular nitrogen compound metabolic process	13	1.3496e-14	3.2392e-13
ANOVA Significant	+	GOBP name	cellular process	50	4.0321e-59	1.7419e-56
ANOVA Significant	+	GOBP name	cellular protein metabolic process	7	4.2128e-08	3.8722e-07
ANOVA Significant	+	GOBP name	proteolysis	5	5.6657e-06	3.2205e-05
ANOVA Significant	+	GOBP name	regulation of biological quality	11	2.0583e-12	3.7049e-11
ANOVA Significant	+	KEGG name	ABC transporters	12	1.6758e-13	5.5302e-12
ANOVA Significant	+	GOCC name	cytoplasm	11	2.0583e-12	8.2332e-12
ANOVA Significant	+	GOMF name	purine ribonucleoside triphosphate binding	5	5.6657e-06	4.7592e-05
ANOVA Significant	+	GOMF name	purine ribonucleotide binding	5	5.6657e-06	4.7592e-05
ANOVA Significant	+	GOMF name	receptor activity	5	5.6657e-06	4.7592e-05
ANOVA Significant	+	GOMF name	ribonucleotide binding	5	5.6657e-06	4.7592e-05
ANOVA Significant	+	GOMF name	substrate-specific transmembrane transporter activity	7	4.2128e-08	5.5875e-07
ANOVA Significant	+	GOMF name	substrate-specific transporter activity	8	3.5777e-09	8.1961e-08
ANOVA Significant	+	GOMF name	transferase activity	12	1.6758e-13	4.6923e-12
ANOVA Significant	+	GOMF name	transition metal ion binding	14	1.0751e-15	3.8702e-14
ANOVA Significant	+	GOMF name	transmembrane transporter activity	7	4.2128e-08	5.5875e-07
ANOVA Significant	+	GOMF name	transporter activity	12	1.6758e-13	4.6923e-12
ANOVA Significant	+	GOMF name	zinc ion binding	7	4.2128e-08	5.5875e-07
ANOVA Significant	+	GOCC name	cell outer membrane	21	1.5866e-23	1.0577e-22
ANOVA Significant	+	GOCC name	cell part	81	2.3198e-106	9.2794e-105
ANOVA Significant	+	GOCC name	cytoplasmic part	9	3.007e-10	8.0187e-10
ANOVA Significant	+	GOBP name	regulation of catalytic activity	5	5.6657e-06	3.2205e-05
ANOVA Significant	+	GOCC name	cytosol	8	3.5777e-09	8.4181e-09
ANOVA Significant	+	GOCC name	external encapsulating structure part	37	1.868e-42	2.4907e-41
ANOVA Significant	+	GOCC name	integral to membrane	10	2.5011e-11	8.3369e-11
ANOVA Significant	+	GOCC name	intracellular part	19	2.9071e-21	1.6612e-20
ANOVA Significant	+	GOCC name	intrinsic to membrane	10	2.5011e-11	8.3369e-11
ANOVA Significant	+	GOCC name	macromolecular complex	9	3.007e-10	8.0187e-10
ANOVA Significant	+	GOCC name	membrane	37	1.868e-42	2.4907e-41
ANOVA Significant	+	GOCC name	membrane part	18	3.865e-20	1.9325e-19
ANOVA Significant	+	GOCC name	outer membrane	23	8.2441e-26	6.5953e-25
ANOVA Significant	+	GOCC name	outer membrane-bounded periplasmic space	15	8.4683e-17	3.7637e-16
ANOVA Significant	+	GOCC name	periplasmic space	33	1.4172e-37	1.4172e-36
ANOVA Significant	+	GOCC name	plasma membrane	9	3.007e-10	8.0187e-10
ANOVA Significant	+	GOCC name	protein complex	8	3.5777e-09	8.4181e-09
ANOVA Significant	+	GOMF name	purine nucleotide binding	5	5.6657e-06	4.7592e-05
ANOVA Significant	+	GOMF name	protein binding	7	4.2128e-08	5.5875e-07
ANOVA Significant	+	GOMF name	primary active transmembrane transporter activity	6	4.9103e-07	5.8923e-06
ANOVA Significant	+	GOMF name	P-P-bond-hydrolysis-driven transmembrane transporter activity	6	4.9103e-07	5.8923e-06
ANOVA Significant	+	GOBP name	regulation of cellular process	6	4.9103e-07	3.6573e-06
ANOVA Significant	+	GOBP name	regulation of metabolic process	8	3.5777e-09	4.9857e-08
ANOVA Significant	+	GOBP name	regulation of molecular function	5	5.6657e-06	3.2205e-05
ANOVA Significant	+	GOBP name	response to abiotic stimulus	6	4.9103e-07	3.6573e-06
ANOVA Significant	+	GOBP name	response to chemical stimulus	6	4.9103e-07	3.6573e-06
ANOVA Significant	+	GOBP name	response to DNA damage stimulus	10	2.5011e-11	4.0017e-10
ANOVA Significant	+	GOBP name	response to stimulus	18	3.865e-20	2.0871e-18
ANOVA Significant	+	GOBP name	response to stress	15	8.4683e-17	2.2864e-15
ANOVA Significant	+	GOBP name	small molecule metabolic process	17	5.0783e-19	1.567e-17
ANOVA Significant	+	GOBP name	transition metal ion transport	5	5.6657e-06	3.2205e-05
ANOVA Significant	+	GOBP name	transmembrane transport	5	5.6657e-06	3.2205e-05
ANOVA Significant	+	GOBP name	transport	17	5.0783e-19	1.567e-17
ANOVA Significant	+	GOMF name	active transmembrane transporter activity	7	4.2128e-08	5.5875e-07
ANOVA Significant	+	GOMF name	binding	38	1.0827e-43	1.3641e-41
ANOVA Significant	+	GOMF name	catalytic activity	46	7.5163e-54	1.8941e-51
ANOVA Significant	+	GOMF name	cation binding	19	2.9071e-21	1.221e-19
ANOVA Significant	+	GOMF name	enzyme regulator activity	5	5.6657e-06	4.7592e-05
ANOVA Significant	+	GOMF name	hydrolase activity	22	1.1508e-24	9.667e-23
ANOVA Significant	+	GOMF name	identical protein binding	5	5.6657e-06	4.7592e-05
ANOVA Significant	+	GOMF name	ion binding	20	2.1607e-22	1.3612e-20
ANOVA Significant	+	GOMF name	ion transmembrane transporter activity	5	5.6657e-06	4.7592e-05
ANOVA Significant	+	GOMF name	iron ion binding	5	5.6657e-06	4.7592e-05
ANOVA Significant	+	GOMF name	isomerase activity	7	4.2128e-08	5.5875e-07
ANOVA Significant	+	GOMF name	metal ion binding	19	2.9071e-21	1.221e-19
ANOVA Significant	+	GOMF name	nucleotide binding	7	4.2128e-08	5.5875e-07
ANOVA Significant	+	GOMF name	peptidase activity	8	3.5777e-09	8.1961e-08
ANOVA Significant	+	GOMF name	peptidase activity, acting on L-amino acid peptides	7	4.2128e-08	5.5875e-07
ANOVA Significant	+	GOBP name	alcohol metabolic process	7	4.2128e-08	3.8722e-07

[truncated: 4 more sheets: (LB54) LB vs RPMI, (RPMI54) LB vs RPMI, (LB168) LB vs RPMI, (RPMI168) LB vs RPMI]
